# Supplementary material for: Mechanisms of wheat (Triticum aestivum) grain storage proteins in response to nitrogen application and its impacts on processing quality
Source: Sci Rep. 2018 Aug 9;8:11928. doi: 10.1038/s41598-018-30451-4 (PMC6085318; doi:10.1038/s41598-018-30451-4)
Supplement: Supplementary file 2 — Supplementary Table S2 [file 41598_2018_30451_MOESM2_ESM.xlsx]

## Sheet: Table S2A
Supplementary Table S2A. DEGs (N0 VS N225) that differentially expressed at one time point
Stage	id	log2(FC)	Pvalue	FDR	Symbol	Description	KEGG_A_class	KEGG_B_class	Pathway	K_ID	GO Component	GO Function	GO Process
10 DAA	Traes_4BS_22D3CD79C	-3.60602	1.35e-19	8.22e-16	-	PREDICTED: flocculation protein FLO11-like [Brachypodium distachyon]	-	-	-	-	-	-	-
10 DAA	Traes_5DS_EEC7B4413	-3.49432	0.000415632	0.0343436	-	Os12g0534100 [Oryza sativa Japonica Group]	-	-	-	-	-	-	GO:0008150//biological_process
10 DAA	Traes_6BS_C1B079F55	-4.8928	3.83e-06	0.0010502	-	PREDICTED: AP-4 complex subunit mu [Setaria italica]	-	-	-	-	GO:0005622//intracellular;GO:0044424//intracellular part;GO:0005623//cell;GO:0044464//cell part;GO:0005737//cytoplasm;GO:0005575//cellular_component;GO:0016020//membrane	-	GO:0051234//establishment of localization;GO:0008150//biological_process;GO:0006810//transport;GO:0051179//localization
10 DAA	XLOC_082227	1.54382	9.59e-06	0.00207744	TCONS_00115271	rRNA biogenesis protein rrp5 [Aegilops tauschii]	-	-	-	-	GO:0005622//intracellular;GO:0043231//intracellular membrane-bounded organelle;GO:0043227//membrane-bounded organelle;GO:0044424//intracellular part;GO:0044464//cell part;GO:0043226//organelle;GO:0043229//intracellular organelle;GO:0005623//cell	GO:0003676//nucleic acid binding;GO:0097159//organic cyclic compound binding;GO:1901363//heterocyclic compound binding;GO:0005488//binding	GO:0044237//cellular metabolic process;GO:0044699//single-organism process;GO:0006725//cellular aromatic compound metabolic process;GO:0006139//nucleobase-containing compound metabolic process;GO:0043170//macromolecule metabolic process;GO:0006807//nitrogen compound metabolic process;GO:1901360//organic cyclic compound metabolic process;GO:0034641//cellular nitrogen compound metabolic process;GO:…
10 DAA	XLOC_099107	2.3284	0.000117957	0.0143631	TCONS_00136016	-	-	-	-	-	-	-	-
10 DAA	XLOC_102371	1.23694	2.31e-07	0.000118671	TCONS_00139840	-	-	-	-	-	-	-	-
10 DAA	Traes_1BS_D8AED68B0	1.29203	0.000164742	0.0178168	-	OSIGBa0145N07.11 [Oryza sativa Indica Group]	-	-	-	-	-	-	-
10 DAA	Traes_2BL_316434127	-10.1098	0.000530615	0.0403239	-	Os12g0244500 [Oryza sativa Japonica Group]	-	-	-	-	-	-	-
10 DAA	Traes_2BS_E02990F3C	1.95693	0.00017995	0.0190028	-	Lectin-domain containing receptor kinase A4.3 [Aegilops tauschii]	-	-	-	-	-	GO:0016740//transferase activity;GO:0003824//catalytic activity;GO:1901265//nucleoside phosphate binding;GO:1901363//heterocyclic compound binding;GO:0000166//nucleotide binding;GO:0030246//carbohydrate binding;GO:0097159//organic cyclic compound binding;GO:0003674//molecular_function;GO:0016301//kinase activity;GO:0005488//binding;GO:0036094//small molecule binding;GO:0016772//transferase activi…	GO:0009987//cellular process;GO:0044267//cellular protein metabolic process;GO:0036211//protein modification process;GO:0043412//macromolecule modification;GO:0019538//protein metabolic process;GO:0044237//cellular metabolic process;GO:0044238//primary metabolic process;GO:0006464//cellular protein modification process;GO:0071704//organic substance metabolic process;GO:0008150//biological_process…
10 DAA	Traes_3AL_B812E6045	-5.11894	5.91e-07	0.000243107	-	Os01g0653800 [Oryza sativa Japonica Group]	-	-	-	-	-	-	-
10 DAA	Traes_3AS_1669C55DA	-1.31988	0.000604498	0.0435658	-	meiosis 5 [Triticum aestivum]	-	-	-	-	-	-	-
10 DAA	Traes_4BS_FDDCC1586	-4.0739	1.04e-12	2.26e-09	-	PREDICTED: probable magnesium transporter NIPA4 [Brachypodium distachyon]	-	-	-	-	GO:0016020//membrane;GO:0005575//cellular_component	GO:0003674//molecular_function;GO:0005215//transporter activity	GO:0051234//establishment of localization;GO:0051179//localization;GO:0006810//transport;GO:0008150//biological_process;GO:0009987//cellular process
10 DAA	Traes_7AS_75065AE411	2.65973	0.000268508	0.0250405	-	PREDICTED: probable folate-biopterin transporter 2-like [Oryza brachyantha]	-	-	-	-	GO:0016020//membrane;GO:0005575//cellular_component	-	GO:0051234//establishment of localization;GO:0051179//localization;GO:0008150//biological_process;GO:0006810//transport
10 DAA	TRAES3BF051600120CFD_g	1.42277	0.000508745	0.0391513	-	Os03g0559700 [Oryza sativa Japonica Group]	-	-	-	-	-	-	-
10 DAA	XLOC_002866	6.10703	6.98e-06	0.00163115	TCONS_00004156	PREDICTED: histone deacetylase 5 [Setaria italica]	-	-	-	-	-	GO:0003824//catalytic activity	-
10 DAA	XLOC_028489	2.85647	0.000277229	0.0256479	TCONS_00039777	Cysteine-rich receptor-like protein kinase 25 [Triticum urartu]	-	-	-	-	-	-	-
10 DAA	XLOC_033436	-2.51353	0.00014784	0.0166886	TCONS_00047918	unnamed protein product [Triticum aestivum]	-	-	-	-	-	-	-
10 DAA	XLOC_073134	1.48609	0.000196034	0.0202246	TCONS_00103477	Tyrosyl-tRNA synthetase [Triticum urartu]	-	-	-	-	GO:0043226//organelle;GO:0005737//cytoplasm;GO:0044422//organelle part;GO:0043227//membrane-bounded organelle;GO:0005623//cell;GO:0009536//plastid;GO:0044424//intracellular part;GO:0005622//intracellular;GO:0044446//intracellular organelle part;GO:0044464//cell part;GO:0043229//intracellular organelle;GO:0044444//cytoplasmic part;GO:0043231//intracellular membrane-bounded organelle;GO:0009532//pl…	GO:0001882//nucleoside binding;GO:0032549//ribonucleoside binding;GO:0032550//purine ribonucleoside binding;GO:0003824//catalytic activity;GO:0016875//ligase activity, forming carbon-oxygen bonds;GO:0003676//nucleic acid binding;GO:0097367//carbohydrate derivative binding;GO:0004812//aminoacyl-tRNA ligase activity;GO:0097159//organic cyclic compound binding;GO:0016874//ligase activity;GO:0001883/…	GO:0006520//cellular amino acid metabolic process;GO:0034660//ncRNA metabolic process;GO:0044281//small molecule metabolic process;GO:0032502//developmental process;GO:0043038//amino acid activation;GO:0006629//lipid metabolic process;GO:0071704//organic substance metabolic process;GO:0046483//heterocycle metabolic process;GO:0090304//nucleic acid metabolic process;GO:0046471//phosphatidylglycero…
10 DAA	XLOC_103104	-4.27426	8.09e-05	0.0108097	TCONS_00140796	-	-	-	-	-	-	-	-
10 DAA	XLOC_104706	1.8365	8.54e-08	5.05e-05	TCONS_00142929	-	-	-	-	-	-	-	-
10 DAA	XLOC_116107	1.4212	0.000389536	0.032726	TCONS_00157327	Os05g0467700 [Oryza sativa Japonica Group]	-	-	-	-	-	-	-
10 DAA	XLOC_120172	2.31002	6.83e-05	0.00953425	TCONS_00162557	-	-	-	-	-	-	-	-
10 DAA	XLOC_122796	3.26373	0.000727765	0.0493569	TCONS_00165822	Coatomer subunit beta'-2 [Triticum urartu]	-	-	-	-	-	GO:0032549//ribonucleoside binding;GO:0001883//purine nucleoside binding;GO:0016772//transferase activity, transferring phosphorus-containing groups;GO:0032550//purine ribonucleoside binding;GO:1901363//heterocyclic compound binding;GO:0097159//organic cyclic compound binding;GO:0097367//carbohydrate derivative binding;GO:0003824//catalytic activity;GO:0016740//transferase activity;GO:0036094//sm…	GO:0019538//protein metabolic process;GO:0071704//organic substance metabolic process;GO:0043170//macromolecule metabolic process;GO:0044267//cellular protein metabolic process;GO:0044237//cellular metabolic process;GO:0008152//metabolic process;GO:0036211//protein modification process;GO:0043412//macromolecule modification;GO:0044260//cellular macromolecule metabolic process;GO:0006464//cellular…
10 DAA	Traes_2DL_D13018A01	2.43911	0.000177645	0.0188295	-	Chloroplast processing peptidase [Triticum urartu]	Genetic Information Processing	Folding, sorting and degradation	ko03060//Protein export	K03100	GO:0016020//membrane;GO:0005575//cellular_component	GO:0003674//molecular_function;GO:0003824//catalytic activity;GO:0016787//hydrolase activity	GO:0008150//biological_process;GO:0043170//macromolecule metabolic process;GO:0019538//protein metabolic process;GO:0044238//primary metabolic process;GO:0008152//metabolic process;GO:0071704//organic substance metabolic process
10 DAA	Traes_5DS_436DB5B2B	-1.46445	0.000312063	0.0278125	-	ribosomal protein S18 (chloroplast) [Triticum aestivum]	Genetic Information Processing	Translation	ko03010//Ribosome	K02963	GO:0005737//cytoplasm;GO:0043228//non-membrane-bounded organelle;GO:0044444//cytoplasmic part;GO:0005575//cellular_component;GO:0032991//macromolecular complex;GO:0043232//intracellular non-membrane-bounded organelle;GO:0044424//intracellular part;GO:0005623//cell;GO:0043226//organelle;GO:0043229//intracellular organelle;GO:0005840//ribosome;GO:0044464//cell part;GO:0030529//intracellular ribonuc…	GO:0005198//structural molecule activity;GO:0003674//molecular_function	GO:0034641//cellular nitrogen compound metabolic process;GO:0009058//biosynthetic process;GO:0009059//macromolecule biosynthetic process;GO:0006807//nitrogen compound metabolic process;GO:0043603//cellular amide metabolic process;GO:0019538//protein metabolic process;GO:0043170//macromolecule metabolic process;GO:0044267//cellular protein metabolic process;GO:1901564//organonitrogen compound meta…
10 DAA	Traes_1BL_CD62BC4C3	1.29432	2e-09	1.96e-06	-	Peptide transporter PTR2 [Aegilops tauschii]	-	-	-	-	GO:0005575//cellular_component;GO:0016020//membrane	GO:0005215//transporter activity;GO:0003674//molecular_function	GO:0006810//transport;GO:0051179//localization;GO:0008150//biological_process;GO:0051234//establishment of localization
10 DAA	Traes_2AS_56F42A681	1.28798	0.000286276	0.026172	-	-	-	-	-	-	-	-	-
10 DAA	Traes_2AS_6DCA4AADD	-2.0646	3.89e-05	0.00619995	-	OSJNBa0068L06.9 [Oryza sativa Japonica Group]	-	-	-	-	GO:0016020//membrane;GO:0005575//cellular_component	GO:0003824//catalytic activity;GO:0003674//molecular_function;GO:0016787//hydrolase activity	GO:0008150//biological_process;GO:0043170//macromolecule metabolic process;GO:0071704//organic substance metabolic process;GO:0008152//metabolic process;GO:0044238//primary metabolic process;GO:0019538//protein metabolic process
10 DAA	Traes_3AL_11EF77756	1.12229	0.000513784	0.0393966	-	PREDICTED: caffeoylshikimate esterase isoform X1 [Brachypodium distachyon]	-	-	-	-	-	-	-
10 DAA	Traes_4AL_89EAC5E10	5.40372	6.28e-07	0.000252132	-	PREDICTED: tricin synthase 1-like [Brachypodium distachyon]	-	-	-	-	-	GO:0016740//transferase activity;GO:0003674//molecular_function;GO:0003824//catalytic activity	GO:0008152//metabolic process;GO:0008150//biological_process
10 DAA	Traes_4AL_9D2CBC88D	1.82843	6.06e-05	0.00869391	-	hypothetical protein F775_27180 [Aegilops tauschii]	-	-	-	-	-	-	-
10 DAA	Traes_5BS_333253B8B	-2.31068	5.23e-12	1.01e-08	-	Aspartic proteinase Asp1 [Aegilops tauschii]	-	-	-	-	-	GO:0016787//hydrolase activity;GO:0003674//molecular_function;GO:0003824//catalytic activity	GO:0043170//macromolecule metabolic process;GO:0044238//primary metabolic process;GO:0008152//metabolic process;GO:0071704//organic substance metabolic process;GO:0008150//biological_process;GO:0019538//protein metabolic process
10 DAA	Traes_7BL_52E2D8300	4.71425	6.24e-05	0.00886438	-	Os10g0457932 [Oryza sativa Japonica Group]	-	-	-	-	-	GO:0016787//hydrolase activity;GO:0003674//molecular_function;GO:0003824//catalytic activity	GO:0008152//metabolic process;GO:0016043//cellular component organization;GO:0006725//cellular aromatic compound metabolic process;GO:0071704//organic substance metabolic process;GO:0006139//nucleobase-containing compound metabolic process;GO:0006950//response to stress;GO:0009987//cellular process;GO:0050896//response to stimulus;GO:0008150//biological_process;GO:0043170//macromolecule metabolic…
10 DAA	Traes_7BL_A00A9C1B3	-3.74211	2.23e-06	0.000679163	-	Ananain [Triticum urartu]	-	-	-	-	-	GO:0016787//hydrolase activity;GO:0003674//molecular_function;GO:0003824//catalytic activity	GO:0071704//organic substance metabolic process;GO:0008152//metabolic process;GO:0019538//protein metabolic process;GO:0008150//biological_process;GO:0044238//primary metabolic process;GO:0043170//macromolecule metabolic process
10 DAA	XLOC_003997	2.33238	0.000412634	0.0341394	TCONS_00005475	hypothetical protein F775_20219 [Aegilops tauschii]	-	-	-	-	-	-	-
10 DAA	XLOC_011036	2.04546	9.01e-08	5.25e-05	TCONS_00015460	-	-	-	-	-	-	-	-
10 DAA	XLOC_052173	1.3836	0.000519591	0.0397345	TCONS_00074190	-	-	-	-	-	-	-	-
10 DAA	XLOC_053041	1.20334	4.5e-06	0.00118117	TCONS_00075581	SKP1-like protein 11 [Aegilops tauschii]	-	-	-	-	-	-	GO:0044238//primary metabolic process;GO:0051603//proteolysis involved in cellular protein catabolic process;GO:0009057//macromolecule catabolic process;GO:0044248//cellular catabolic process;GO:0044265//cellular macromolecule catabolic process;GO:0043170//macromolecule metabolic process;GO:0009056//catabolic process;GO:0044237//cellular metabolic process;GO:0044257//cellular protein catabolic pr…
10 DAA	XLOC_068972	-1.56093	3.96e-08	2.56e-05	TCONS_00097642	-	-	-	-	-	-	-	-
10 DAA	XLOC_070448	1.60683	2.97e-07	0.000143498	TCONS_00099758	-	-	-	-	-	-	-	-
10 DAA	XLOC_072096	2.03984	1.29e-07	7.03e-05	TCONS_00101959	PREDICTED: UDP-sugar pyrophosphorylase 1-like [Glycine max]	-	-	-	-	GO:0044464//cell part;GO:0044444//cytoplasmic part;GO:0005737//cytoplasm;GO:0044424//intracellular part;GO:0042995//cell projection;GO:0005622//intracellular;GO:0005623//cell	GO:0016772//transferase activity, transferring phosphorus-containing groups;GO:0003824//catalytic activity;GO:0070569//uridylyltransferase activity;GO:0051748//UTP-monosaccharide-1-phosphate uridylyltransferase activity;GO:0016740//transferase activity;GO:0016779//nucleotidyltransferase activity	GO:0007275//multicellular organism development;GO:0044767//single-organism developmental process;GO:0046483//heterocycle metabolic process;GO:1901360//organic cyclic compound metabolic process;GO:0044707//single-multicellular organism process;GO:1901362//organic cyclic compound biosynthetic process;GO:0055086//nucleobase-containing small molecule metabolic process;GO:1901576//organic substance bi…
10 DAA	XLOC_077586	2.13245	0.000147649	0.0166886	TCONS_00109666	hypothetical protein F775_24313 [Aegilops tauschii]	-	-	-	-	-	-	-
10 DAA	XLOC_083659	2.26849	0.000711059	0.0486504	TCONS_00117068	Paired amphipathic helix protein Sin3 [Aegilops tauschii]	-	-	-	-	GO:0043231//intracellular membrane-bounded organelle;GO:0043227//membrane-bounded organelle;GO:0043229//intracellular organelle;GO:0005622//intracellular;GO:0043226//organelle;GO:0044424//intracellular part;GO:0044464//cell part;GO:0005623//cell	-	GO:0060255//regulation of macromolecule metabolic process;GO:0065007//biological regulation;GO:0019222//regulation of metabolic process;GO:0050789//regulation of biological process;GO:0010468//regulation of gene expression
10 DAA	XLOC_087728	1.072	0.000173963	0.018541	TCONS_00122204	Os03g0249900 [Oryza sativa Japonica Group]	-	-	-	-	-	-	-
10 DAA	XLOC_098807	-3.07146	0.000137952	0.0160186	TCONS_00135652	NBS2-RDG2A [Hordeum vulgare subsp. vulgare]	-	-	-	-	-	GO:0097367//carbohydrate derivative binding;GO:0032550//purine ribonucleoside binding;GO:0001883//purine nucleoside binding;GO:0036094//small molecule binding;GO:0032549//ribonucleoside binding;GO:1901363//heterocyclic compound binding;GO:0005488//binding;GO:0001882//nucleoside binding;GO:0097159//organic cyclic compound binding	-
10 DAA	XLOC_104803	3.52925	0.000222402	0.0221398	TCONS_00143080	-	-	-	-	-	-	-	-
10 DAA	XLOC_104951	-1.95598	1.32e-05	0.00271035	TCONS_00143284	-	-	-	-	-	-	-	-
10 DAA	XLOC_115447	1.7916	0.00026242	0.0247076	TCONS_00156569	Zinc finger MYND domain-containing protein 15 [Triticum urartu]	-	-	-	-	-	GO:0005488//binding;GO:0016787//hydrolase activity;GO:0003824//catalytic activity;GO:0043169//cation binding;GO:0043167//ion binding	-
10 DAA	XLOC_116495	1.51042	0.000141685	0.0162174	TCONS_00157894	PREDICTED: receptor-like serine/threonine-protein kinase SD1-8 [Brachypodium distachyon]	-	-	-	-	GO:0044424//intracellular part;GO:0044464//cell part;GO:0005622//intracellular;GO:0043231//intracellular membrane-bounded organelle;GO:0043229//intracellular organelle;GO:0043227//membrane-bounded organelle;GO:0005623//cell;GO:0043226//organelle	GO:0016301//kinase activity;GO:0016772//transferase activity, transferring phosphorus-containing groups;GO:0016740//transferase activity;GO:0003824//catalytic activity	GO:0009987//cellular process
10 DAA	XLOC_119614	3.47805	8.65e-07	0.000318778	TCONS_00161872	Wall-associated receptor kinase 5 [Triticum urartu]	-	-	-	-	-	GO:0003824//catalytic activity;GO:1901363//heterocyclic compound binding;GO:0046872//metal ion binding;GO:0032550//purine ribonucleoside binding;GO:0097159//organic cyclic compound binding;GO:0001871//pattern binding;GO:0005488//binding;GO:0016772//transferase activity, transferring phosphorus-containing groups;GO:0004672//protein kinase activity;GO:0048037//cofactor binding;GO:0097367//carbohydr…	GO:0044260//cellular macromolecule metabolic process;GO:0006793//phosphorus metabolic process;GO:0006464//cellular protein modification process;GO:0044238//primary metabolic process;GO:0043412//macromolecule modification;GO:0071704//organic substance metabolic process;GO:0006796//phosphate-containing compound metabolic process;GO:0009987//cellular process;GO:0044237//cellular metabolic process;GO…
10 DAA	XLOC_130901	4.30277	9.25e-34	1.31e-29	TCONS_00175763	PREDICTED: protein JASON-like isoform X1 [Setaria italica]	-	-	-	-	-	-	-
10 DAA	XLOC_131139	-4.1334	5.02e-14	1.38e-10	TCONS_00176044	Methyl-CpG-binding domain-containing protein 9 [Triticum urartu]	-	-	-	-	GO:0016020//membrane	GO:0043169//cation binding;GO:0005488//binding;GO:0043167//ion binding;GO:0046872//metal ion binding;GO:0046914//transition metal ion binding	-
10 DAA	XLOC_116105	1.99616	6.95e-09	5.43e-06	TCONS_00157322	glucose-1-phosphate adenylyltransferase [Hordeum vulgare subsp. vulgare]	Metabolism	Carbohydrate metabolism	ko00500//Starch and sucrose metabolism;ko00520//Amino sugar and nucleotide sugar metabolism	K00975	GO:0043229//intracellular organelle;GO:0043227//membrane-bounded organelle;GO:0005623//cell;GO:0043226//organelle;GO:0005622//intracellular;GO:0005737//cytoplasm;GO:0044444//cytoplasmic part;GO:0043231//intracellular membrane-bounded organelle;GO:0044424//intracellular part;GO:0044464//cell part;GO:0009536//plastid	GO:0016740//transferase activity;GO:0003824//catalytic activity;GO:0070566//adenylyltransferase activity;GO:0016772//transferase activity, transferring phosphorus-containing groups;GO:0016779//nucleotidyltransferase activity	GO:0044260//cellular macromolecule metabolic process;GO:0055114//oxidation-reduction process;GO:0015980//energy derivation by oxidation of organic compounds;GO:0008152//metabolic process;GO:0044710//single-organism metabolic process;GO:0005976//polysaccharide metabolic process;GO:0044723//single-organism carbohydrate metabolic process;GO:0009987//cellular process;GO:0044237//cellular metabolic pr…
10 DAA	Traes_6AS_78E4A18D6	-1.4923	1.55e-09	1.54e-06	-	NADH-plastoquinone oxidoreductase subunit 5 (chloroplast) [Triticum timopheevii]	Metabolism	Energy metabolism	ko00190//Oxidative phosphorylation	K05577	-	GO:0003824//catalytic activity;GO:0003674//molecular_function	GO:0006139//nucleobase-containing compound metabolic process;GO:0008150//biological_process;GO:0006725//cellular aromatic compound metabolic process;GO:0034641//cellular nitrogen compound metabolic process;GO:0009987//cellular process;GO:0008152//metabolic process;GO:0071704//organic substance metabolic process;GO:0006807//nitrogen compound metabolic process;GO:0044237//cellular metabolic process…
10 DAA	Traes_5BS_8AAC93AED	-5.69116	0.000390656	0.032726	-	DNA-directed RNA polymerase subunit beta [Triticum urartu]	Genetic Information Processing;Metabolism	Nucleotide metabolism;Transcription	ko00230//Purine metabolism;ko00240//Pyrimidine metabolism;ko03020//RNA polymerase	K03043	-	GO:0003677//DNA binding;GO:1901363//heterocyclic compound binding;GO:0097159//organic cyclic compound binding;GO:0005488//binding;GO:0003676//nucleic acid binding;GO:0003824//catalytic activity;GO:0003674//molecular_function;GO:0016740//transferase activity	GO:0008152//metabolic process;GO:0006807//nitrogen compound metabolic process;GO:0071704//organic substance metabolic process;GO:0044238//primary metabolic process;GO:0006139//nucleobase-containing compound metabolic process;GO:0008150//biological_process;GO:0044237//cellular metabolic process;GO:0046483//heterocycle metabolic process;GO:1901360//organic cyclic compound metabolic process;GO:00099…
10 DAA	XLOC_131367	-1.06354	9.88e-05	0.0126134	TCONS_00176318	Cu/Zn superoxide dismutase [Triticum aestivum]	Cellular Processes	Transport and catabolism	ko04146//Peroxisome	K04565	GO:0043229//intracellular organelle;GO:0043227//membrane-bounded organelle;GO:0044422//organelle part;GO:0043226//organelle;GO:0044435//plastid part;GO:0009532//plastid stroma;GO:0005576//extracellular region;GO:0043231//intracellular membrane-bounded organelle;GO:0005623//cell;GO:0005622//intracellular;GO:0044446//intracellular organelle part;GO:0005737//cytoplasm;GO:0044464//cell part;GO:000953…	GO:0005488//binding;GO:0043167//ion binding;GO:0043169//cation binding;GO:0003824//catalytic activity;GO:0016209//antioxidant activity	GO:0009987//cellular process;GO:0044699//single-organism process;GO:0006801//superoxide metabolic process;GO:0044763//single-organism cellular process;GO:0044710//single-organism metabolic process;GO:0008152//metabolic process;GO:0009404//toxin metabolic process;GO:0050896//response to stimulus;GO:0072593//reactive oxygen species metabolic process;GO:0006950//response to stress;GO:0044237//cellul…
10 DAA	Traes_5BL_01B2A4A96	-1.49567	3.71e-06	0.0010296	-	Calreticulin [Aegilops tauschii]	Genetic Information Processing;Cellular Processes	Transport and catabolism;Folding, sorting and degradation	ko04141//Protein processing in endoplasmic reticulum;ko04145//Phagosome	K08057	GO:0043229//intracellular organelle;GO:0005783//endoplasmic reticulum;GO:0012505//endomembrane system;GO:0044424//intracellular part;GO:0043231//intracellular membrane-bounded organelle;GO:0044464//cell part;GO:0043227//membrane-bounded organelle;GO:0044444//cytoplasmic part;GO:0043226//organelle;GO:0005623//cell;GO:0005622//intracellular;GO:0005737//cytoplasm;GO:0005575//cellular_component	GO:0005515//protein binding;GO:0005488//binding;GO:0003674//molecular_function	GO:0071704//organic substance metabolic process;GO:0008152//metabolic process;GO:0044238//primary metabolic process;GO:0008150//biological_process;GO:0019538//protein metabolic process;GO:0009987//cellular process;GO:0043170//macromolecule metabolic process
10 DAA	Traes_5BL_DCBA0D416	-2.28151	5.69e-26	5.38e-22	-	Calreticulin [Aegilops tauschii]	Genetic Information Processing;Cellular Processes	Transport and catabolism;Folding, sorting and degradation	ko04141//Protein processing in endoplasmic reticulum;ko04145//Phagosome	K08057	GO:0043231//intracellular membrane-bounded organelle;GO:0005737//cytoplasm;GO:0043226//organelle;GO:0005783//endoplasmic reticulum;GO:0044464//cell part;GO:0005623//cell;GO:0043229//intracellular organelle;GO:0044424//intracellular part;GO:0012505//endomembrane system;GO:0005575//cellular_component;GO:0043227//membrane-bounded organelle;GO:0005622//intracellular;GO:0044444//cytoplasmic part	GO:0005515//protein binding;GO:0003674//molecular_function;GO:0005488//binding	GO:0009987//cellular process;GO:0071704//organic substance metabolic process;GO:0019538//protein metabolic process;GO:0008150//biological_process;GO:0043170//macromolecule metabolic process;GO:0044238//primary metabolic process;GO:0008152//metabolic process
10 DAA	XLOC_000135	1.76709	0.000460459	0.0365017	TCONS_00000170	Calreticulin [Triticum urartu]	Genetic Information Processing;Cellular Processes	Transport and catabolism;Folding, sorting and degradation	ko04141//Protein processing in endoplasmic reticulum;ko04145//Phagosome	K08057	GO:0005622//intracellular;GO:0044432//endoplasmic reticulum part;GO:0043227//membrane-bounded organelle;GO:0044444//cytoplasmic part;GO:0044464//cell part;GO:0043231//intracellular membrane-bounded organelle;GO:0005737//cytoplasm;GO:0005783//endoplasmic reticulum;GO:0043229//intracellular organelle;GO:0044446//intracellular organelle part;GO:0005623//cell;GO:0044424//intracellular part;GO:0012505…	GO:0043167//ion binding;GO:0005488//binding;GO:0005515//protein binding;GO:0046872//metal ion binding;GO:0043169//cation binding	GO:0006874//cellular calcium ion homeostasis;GO:0019725//cellular homeostasis;GO:0044707//single-multicellular organism process;GO:0008152//metabolic process;GO:0065007//biological regulation;GO:0043170//macromolecule metabolic process;GO:0044237//cellular metabolic process;GO:0048878//chemical homeostasis;GO:0055065//metal ion homeostasis;GO:0032501//multicellular organismal process;GO:0050801//…
10 DAA	Traes_1AL_F3CFD43EB	3.4842	0.00050405	0.0388955	-	PREDICTED: ATPase SWSAP1 [Elaeis guineensis]	-	-	-	-	-	-	-
10 DAA	Traes_1BL_EEE547F72	1.18709	0.000324121	0.0286472	-	-	-	-	-	-	-	-	-
10 DAA	Traes_1BS_44CE2D44E	-1.09483	3.04e-08	2.04e-05	-	Os05g0184901 [Oryza sativa Japonica Group]	-	-	-	-	-	-	-
10 DAA	Traes_1DL_F88E5106B	-2.65992	0.000461384	0.0365304	-	DNA topoisomerase 1 [Aegilops tauschii]	-	-	-	-	GO:0005622//intracellular;GO:0005575//cellular_component;GO:0044464//cell part;GO:0005623//cell	GO:0003674//molecular_function;GO:0003824//catalytic activity;GO:1901363//heterocyclic compound binding;GO:0097159//organic cyclic compound binding;GO:0003676//nucleic acid binding;GO:0005488//binding;GO:0003677//DNA binding	GO:0006807//nitrogen compound metabolic process;GO:0071704//organic substance metabolic process;GO:0006139//nucleobase-containing compound metabolic process;GO:0006259//DNA metabolic process;GO:0044237//cellular metabolic process;GO:0044238//primary metabolic process;GO:0044260//cellular macromolecule metabolic process;GO:0071840//cellular component organization or biogenesis;GO:0090304//nucleic …
10 DAA	Traes_2AL_14C6F7F45	1.078	0.000324754	0.0286734	-	OSJNBa0005N02.3 [Oryza sativa Japonica Group]	-	-	-	-	-	GO:0005488//binding;GO:0003674//molecular_function;GO:0005515//protein binding	-
10 DAA	Traes_2AL_1BC2CBE14	-1.82353	0.000667687	0.0465297	-	OSJNBa0053K19.22 [Oryza sativa Japonica Group]	-	-	-	-	-	-	-
10 DAA	Traes_2AL_B5DE57D18	-1.48101	5.72e-05	0.00838684	-	R2R3-MYB protein [Triticum aestivum]	-	-	-	-	-	-	-
10 DAA	Traes_2AS_157D5D836	-2.83212	0.000129255	0.0152285	-	RanBP2-type zinc finger protein [Aegilops tauschii]	-	-	-	-	-	GO:0005488//binding;GO:0003674//molecular_function	-
10 DAA	Traes_3DL_B7E220606	1.44478	0.000341084	0.0297754	-	CHD3-type chromatin-remodeling factor PICKLE [Aegilops tauschii]	-	-	-	-	GO:0005575//cellular_component;GO:0005622//intracellular;GO:0005623//cell;GO:0005634//nucleus;GO:0043229//intracellular organelle;GO:0044424//intracellular part;GO:0043227//membrane-bounded organelle;GO:0043231//intracellular membrane-bounded organelle;GO:0044464//cell part;GO:0043226//organelle	GO:0000166//nucleotide binding;GO:0003674//molecular_function;GO:0003824//catalytic activity;GO:0003677//DNA binding;GO:0016787//hydrolase activity;GO:0097159//organic cyclic compound binding;GO:0003676//nucleic acid binding;GO:0005488//binding;GO:1901363//heterocyclic compound binding;GO:0036094//small molecule binding;GO:1901265//nucleoside phosphate binding	GO:0009987//cellular process;GO:0016043//cellular component organization;GO:0008150//biological_process;GO:0071840//cellular component organization or biogenesis;GO:0008152//metabolic process
10 DAA	Traes_3DS_0166803C6	-1.24026	0.00011489	0.014142	-	Nuclease S1 [Aegilops tauschii]	-	-	-	-	-	GO:0003674//molecular_function;GO:0016788//hydrolase activity, acting on ester bonds;GO:0003676//nucleic acid binding;GO:0005488//binding;GO:0016787//hydrolase activity;GO:0097159//organic cyclic compound binding;GO:0004518//nuclease activity;GO:0003824//catalytic activity;GO:1901363//heterocyclic compound binding	GO:1901360//organic cyclic compound metabolic process;GO:0044237//cellular metabolic process;GO:0071704//organic substance metabolic process;GO:0044238//primary metabolic process;GO:0009987//cellular process;GO:0006725//cellular aromatic compound metabolic process;GO:0090304//nucleic acid metabolic process;GO:0009056//catabolic process;GO:0043170//macromolecule metabolic process;GO:0034641//cellu…
10 DAA	Traes_3DS_56394AF06	1.974	0.000173925	0.018541	-	-	-	-	-	-	-	-	-
10 DAA	Traes_4BL_042C2D5EC	2.9349	9.37e-07	0.000337836	-	Protein BREAST CANCER SUSCEPTIBILITY 1-like protein [Aegilops tauschii]	-	-	-	-	-	-	GO:0008150//biological_process;GO:0006725//cellular aromatic compound metabolic process;GO:0043170//macromolecule metabolic process;GO:0006807//nitrogen compound metabolic process;GO:0006259//DNA metabolic process;GO:0009987//cellular process;GO:0044260//cellular macromolecule metabolic process;GO:0006139//nucleobase-containing compound metabolic process;GO:0050896//response to stimulus;GO:009030…
10 DAA	Traes_4BS_B835EB7F8	1.00092	3.08e-06	0.000877581	-	PREDICTED: probable magnesium transporter NIPA4 [Brachypodium distachyon]	-	-	-	-	GO:0005575//cellular_component;GO:0016020//membrane	GO:0003674//molecular_function;GO:0005215//transporter activity	GO:0008150//biological_process;GO:0006810//transport;GO:0009987//cellular process;GO:0051234//establishment of localization;GO:0051179//localization
10 DAA	Traes_5AL_8973F1B9A	2.06547	5.32e-05	0.0078414	-	ATP-dependent Clp protease proteolytic subunit-related protein 1, chloroplastic [Aegilops tauschii]	-	-	-	-	-	-	-
10 DAA	Traes_5BS_5A27D3130	-3.20055	1.08e-29	1.32e-25	-	PREDICTED: protein P21-like [Brachypodium distachyon]	-	-	-	-	-	-	-
10 DAA	Traes_5BS_94E7558B31	-1.97592	2.33e-12	4.83e-09	-	pectinesterase inhibitor domain containing protein precursor [Zea mays]	-	-	-	-	-	GO:0030234//enzyme regulator activity;GO:0016787//hydrolase activity;GO:0003674//molecular_function;GO:0003824//catalytic activity;GO:0098772//molecular function regulator	GO:0008150//biological_process;GO:0008152//metabolic process
10 DAA	Traes_5BS_DEFB8C76E	4.57635	0.000276749	0.0256479	-	HOTR, partial [Triticum aestivum]	-	-	-	-	-	-	GO:0009987//cellular process;GO:0008150//biological_process;GO:0008152//metabolic process
10 DAA	Traes_5DL_7ACECB300	-3.4361	2.4e-05	0.00425267	-	Subtilisin-like protease [Aegilops tauschii]	-	-	-	-	-	-	-
10 DAA	Traes_6AL_ED19B39CA	-2	0.000615199	0.0441501	-	Methyltransferase-like protein 16 [Triticum urartu]	-	-	-	-	-	GO:0003674//molecular_function;GO:0005515//protein binding;GO:0005488//binding	-
10 DAA	Traes_6BL_86194D0C5	-1.09816	6.77e-06	0.00159244	-	Auxin-induced protein 5NG4 [Aegilops tauschii]	-	-	-	-	GO:0016020//membrane;GO:0005575//cellular_component	GO:0003674//molecular_function;GO:0005215//transporter activity	GO:0006810//transport;GO:0009987//cellular process;GO:0051179//localization;GO:0008150//biological_process;GO:0051234//establishment of localization
10 DAA	Traes_6DL_2E37AE82C	-3.84609	2.5e-05	0.00437139	-	PREDICTED: glutathione S-transferase omega-like 2 [Brachypodium distachyon]	-	-	-	-	-	-	GO:0008152//metabolic process;GO:0009056//catabolic process;GO:0044710//single-organism metabolic process;GO:0044699//single-organism process;GO:0009987//cellular process;GO:0019748//secondary metabolic process;GO:0008150//biological_process
10 DAA	Traes_6DL_4B69D3147	4.98489	3.21e-10	3.69e-07	-	RBP1 [Hordeum vulgare]	-	-	-	-	-	GO:0003676//nucleic acid binding;GO:0036094//small molecule binding;GO:0005488//binding;GO:1901363//heterocyclic compound binding;GO:0000166//nucleotide binding;GO:0003674//molecular_function;GO:1901265//nucleoside phosphate binding;GO:0097159//organic cyclic compound binding	-
10 DAA	Traes_6DS_79B5AFE42	2.30023	8.38e-06	0.00190142	-	-	-	-	-	-	-	-	-
10 DAA	Traes_7AL_3B44FC5C9	2.66676	0.00034152	0.0297829	-	ureide permease 4 [Brachypodium distachyon]	-	-	-	-	GO:0005575//cellular_component;GO:0016020//membrane	-	GO:0051234//establishment of localization;GO:0051179//localization;GO:0006810//transport;GO:0008150//biological_process
10 DAA	Traes_7AL_E31C941C3	1.88897	0.000698539	0.0480254	-	Disease resistance protein RGA2 [Aegilops tauschii]	-	-	-	-	-	GO:1901363//heterocyclic compound binding;GO:0036094//small molecule binding;GO:1901265//nucleoside phosphate binding;GO:0000166//nucleotide binding;GO:0005488//binding;GO:0003674//molecular_function;GO:0097159//organic cyclic compound binding	-
10 DAA	Traes_7AL_E72D60708	1.51892	9.58e-05	0.0123683	-	Os05g0145700 [Oryza sativa Japonica Group]	-	-	-	-	-	GO:0003674//molecular_function;GO:0003824//catalytic activity	GO:0008152//metabolic process;GO:0008150//biological_process
10 DAA	Traes_7BL_0EB00BE06	1.28327	3.95e-05	0.00626671	-	-	-	-	-	-	-	-	-
10 DAA	Traes_7BL_32D057953	1.00585	0.000285632	0.0261412	-	-	-	-	-	-	-	-	-
10 DAA	Traes_7DL_3D00F89CD1	2.33787	0.000200859	0.0206223	-	PREDICTED: pentatricopeptide repeat-containing protein At4g15720 [Brachypodium distachyon]	-	-	-	-	-	-	-
10 DAA	Traes_7DL_7D9ECCAE5	1.16335	0.000103484	0.0130681	-	PREDICTED: mediator of RNA polymerase II transcription subunit 19a-like [Setaria italica]	-	-	-	-	-	-	-
10 DAA	Traes_7DL_9423AB6A4	1.61193	0.000564603	0.041615	-	Protein kinase APK1A, chloroplastic [Triticum urartu]	-	-	-	-	-	GO:0003674//molecular_function;GO:0003824//catalytic activity;GO:1901363//heterocyclic compound binding;GO:0005488//binding;GO:1901265//nucleoside phosphate binding;GO:0036094//small molecule binding;GO:0016740//transferase activity;GO:0016772//transferase activity, transferring phosphorus-containing groups;GO:0000166//nucleotide binding;GO:0016301//kinase activity;GO:0097159//organic cyclic comp…	GO:0019538//protein metabolic process;GO:0006464//cellular protein modification process;GO:0044267//cellular protein metabolic process;GO:0036211//protein modification process;GO:0043170//macromolecule metabolic process;GO:0008150//biological_process;GO:0008152//metabolic process;GO:0044237//cellular metabolic process;GO:0044260//cellular macromolecule metabolic process;GO:0009987//cellular proce…
10 DAA	Traes_7DS_B810102FB	1.92283	8.8e-07	0.000323001	-	-	-	-	-	-	-	-	-
10 DAA	Traes_7DS_C664804C5	1.6845	1.17e-06	0.00039143	-	PREDICTED: large proline-rich protein BAG6 [Brachypodium distachyon]	-	-	-	-	-	-	-
10 DAA	TRAES3BF053500090CFD_g	-2.43252	1.46e-05	0.00290947	-	Metacaspase-1 [Aegilops tauschii]	-	-	-	-	-	GO:0016787//hydrolase activity;GO:0003824//catalytic activity;GO:0003674//molecular_function	GO:0019538//protein metabolic process;GO:0008150//biological_process;GO:0071704//organic substance metabolic process;GO:0043170//macromolecule metabolic process;GO:0044238//primary metabolic process;GO:0008152//metabolic process
10 DAA	XLOC_001541	1.82189	0.000545684	0.041175	TCONS_00002205	PREDICTED: phospholipase A1-II 7-like [Brachypodium distachyon]	-	-	-	-	GO:0005622//intracellular;GO:0005623//cell;GO:0044464//cell part;GO:0044424//intracellular part	GO:0004620//phospholipase activity;GO:0016298//lipase activity;GO:0003824//catalytic activity;GO:0016787//hydrolase activity;GO:0016788//hydrolase activity, acting on ester bonds	GO:0071704//organic substance metabolic process;GO:0006629//lipid metabolic process;GO:0044710//single-organism metabolic process;GO:0044699//single-organism process;GO:0044238//primary metabolic process;GO:0008152//metabolic process
10 DAA	XLOC_001899	1.90032	4.87e-06	0.00126189	TCONS_00002695	-	-	-	-	-	-	-	-
10 DAA	XLOC_002772	1.37521	0.000480928	0.0376229	TCONS_00004022	Putative salt tolerance-like protein [Aegilops tauschii]	-	-	-	-	-	-	-
10 DAA	XLOC_004683	1.53299	0.000380768	0.032056	TCONS_00006551	Exostosin-1 [Aegilops tauschii]	-	-	-	-	-	-	-
10 DAA	XLOC_006011	2.28824	8.9e-06	0.00197287	TCONS_00008487	hypothetical protein F775_08372 [Aegilops tauschii]	-	-	-	-	-	-	-
10 DAA	XLOC_008598	5.20235	3.3e-07	0.000152646	TCONS_00012101	hypothetical protein F775_24597 [Aegilops tauschii]	-	-	-	-	-	-	-
10 DAA	XLOC_020075	9.94398	1.54e-05	0.00303937	TCONS_00027928	Os08g0431100, partial [Oryza sativa Japonica Group]	-	-	-	-	GO:0044424//intracellular part;GO:0043226//organelle;GO:0043227//membrane-bounded organelle;GO:0005623//cell;GO:0043229//intracellular organelle;GO:0005622//intracellular;GO:0043231//intracellular membrane-bounded organelle;GO:0044464//cell part	GO:0005488//binding	-
10 DAA	XLOC_020144	-1.19065	1.29e-05	0.00266398	TCONS_00028023	PREDICTED: pollen-specific leucine-rich repeat extensin-like protein 1-like [Oryza brachyantha]	-	-	-	-	-	GO:0043167//ion binding;GO:0043169//cation binding;GO:0005488//binding	GO:0006812//cation transport;GO:0006811//ion transport;GO:0051234//establishment of localization;GO:0044699//single-organism process;GO:0044765//single-organism transport;GO:1902578//single-organism localization;GO:0006810//transport;GO:0051179//localization
10 DAA	XLOC_023138	1.33985	0.000308429	0.0275752	TCONS_00032364	PREDICTED: probable mitochondrial saccharopine dehydrogenase-like oxidoreductase At5g39410-like [Solanum tuberosum]	-	-	-	-	GO:0044444//cytoplasmic part;GO:0044464//cell part;GO:0044424//intracellular part;GO:0043229//intracellular organelle;GO:0043227//membrane-bounded organelle;GO:0005622//intracellular;GO:0043226//organelle;GO:0016020//membrane;GO:0043231//intracellular membrane-bounded organelle;GO:0005623//cell;GO:0005737//cytoplasm	-	-
10 DAA	XLOC_027815	1.82597	0.000283167	0.0260838	TCONS_00038547	-	-	-	-	-	-	-	-
10 DAA	XLOC_029570	1.01475	8.84e-06	0.00196547	TCONS_00041748	Protein FAR1-RELATED SEQUENCE 5 [Aegilops tauschii]	-	-	-	-	-	GO:0005488//binding	-
10 DAA	XLOC_030931	-2.29834	0.000319166	0.0282974	TCONS_00043692	hypothetical protein F775_07730 [Aegilops tauschii]	-	-	-	-	-	-	-
10 DAA	XLOC_031146	1.23349	0.000533137	0.0403714	TCONS_00044027	Protein FAR1-RELATED SEQUENCE 5 [Aegilops tauschii]	-	-	-	-	-	-	-
10 DAA	XLOC_032137	1.56551	1.16e-06	0.000390623	TCONS_00045779	-	-	-	-	-	-	-	-
10 DAA	XLOC_032559	1.08472	8.82e-06	0.00196547	TCONS_00046520	PREDICTED: protein FAR1-RELATED SEQUENCE 5-like [Brachypodium distachyon]	-	-	-	-	-	-	-
10 DAA	XLOC_033606	1.36641	0.000427418	0.0348172	TCONS_00048133	DNA-binding protein EMBP-1 [Triticum urartu]	-	-	-	-	GO:0043226//organelle;GO:0043229//intracellular organelle;GO:0005622//intracellular;GO:0005623//cell;GO:0043231//intracellular membrane-bounded organelle;GO:0043227//membrane-bounded organelle;GO:0044424//intracellular part;GO:0044464//cell part	GO:0005488//binding;GO:0097159//organic cyclic compound binding;GO:0001071//nucleic acid binding transcription factor activity;GO:0003676//nucleic acid binding;GO:0003677//DNA binding;GO:1901363//heterocyclic compound binding	GO:0071495//cellular response to endogenous stimulus;GO:0071704//organic substance metabolic process;GO:0051716//cellular response to stimulus;GO:0034645//cellular macromolecule biosynthetic process;GO:0009755//hormone-mediated signaling pathway;GO:0071310//cellular response to organic substance;GO:0060255//regulation of macromolecule metabolic process;GO:0044249//cellular biosynthetic process;GO…
10 DAA	XLOC_043325	3.43829	6.08e-09	5.02e-06	TCONS_00061535	OSJNBb0033P05.11 [Oryza sativa Japonica Group]	-	-	-	-	-	-	-
10 DAA	XLOC_043799	2.5274	2.05e-07	0.000105827	TCONS_00062393	-	-	-	-	-	-	-	-
10 DAA	XLOC_046616	-10.4666	6.69e-09	5.32e-06	TCONS_00066389	Phosphatidylcholine-sterol acyltransferase [Aegilops tauschii]	-	-	-	-	GO:0044424//intracellular part;GO:0005623//cell;GO:0043227//membrane-bounded organelle;GO:0043229//intracellular organelle;GO:0044464//cell part;GO:0043226//organelle;GO:0005622//intracellular;GO:0043231//intracellular membrane-bounded organelle	GO:0003824//catalytic activity;GO:0016746//transferase activity, transferring acyl groups;GO:0016740//transferase activity;GO:0016747//transferase activity, transferring acyl groups other than amino-acyl groups	GO:0044238//primary metabolic process;GO:0008152//metabolic process
10 DAA	XLOC_048615	2.27085	0.000460592	0.0365017	TCONS_00069250	-	-	-	-	-	-	-	-
10 DAA	XLOC_052499	1.0322	0.000164203	0.0177811	TCONS_00074735	PREDICTED: peptidyl-prolyl cis-trans isomerase Pin1-like [Oryza brachyantha]	-	-	-	-	-	-	GO:0019538//protein metabolic process;GO:0008152//metabolic process;GO:0009987//cellular process;GO:0044699//single-organism process;GO:0050896//response to stimulus;GO:0044260//cellular macromolecule metabolic process;GO:0044238//primary metabolic process;GO:0043170//macromolecule metabolic process;GO:0044267//cellular protein metabolic process;GO:0044237//cellular metabolic process;GO:0071704//…
10 DAA	XLOC_058729	1.92417	4.32e-05	0.00674283	TCONS_00083260	Chaperone protein dnaJ 10 [Triticum urartu]	-	-	-	-	-	-	-
10 DAA	XLOC_062151	-1.13273	0.000348141	0.0301422	TCONS_00088084	hypothetical protein TRIUR3_05863 [Triticum urartu]	-	-	-	-	-	-	-
10 DAA	XLOC_065674	2.97199	5.73e-05	0.00839509	TCONS_00093093	-	-	-	-	-	-	-	-
10 DAA	XLOC_068929	2.27436	1.89e-05	0.00354229	TCONS_00097577	-	-	-	-	-	-	-	-
10 DAA	XLOC_071807	1.32381	0.000652615	0.0457551	TCONS_00101487	-	-	-	-	-	-	-	-
10 DAA	XLOC_071913	1.23133	0.000582284	0.0425777	TCONS_00101673	Protein FAR1-RELATED SEQUENCE 5 [Triticum urartu]	-	-	-	-	-	GO:0046872//metal ion binding;GO:0046914//transition metal ion binding;GO:0043169//cation binding;GO:0043167//ion binding;GO:0005488//binding;GO:0097159//organic cyclic compound binding	-
10 DAA	XLOC_071962	1.97593	0.000232311	0.0226753	TCONS_00101772	OSJNBa0095H06.12 [Oryza sativa Japonica Group]	-	-	-	-	GO:0043229//intracellular organelle;GO:0043226//organelle;GO:0043227//membrane-bounded organelle;GO:0043231//intracellular membrane-bounded organelle;GO:0044464//cell part;GO:0005623//cell;GO:0044424//intracellular part;GO:0005622//intracellular	-	-
10 DAA	XLOC_073152	9.58871	0.000185033	0.0193238	TCONS_00103504	-	-	-	-	-	-	-	-
10 DAA	XLOC_073355	1.3599	0.000196935	0.0202929	TCONS_00103829	Elongation factor 1-gamma 2 [Aegilops tauschii]	-	-	-	-	GO:0016020//membrane	GO:0005488//binding	GO:0044260//cellular macromolecule metabolic process;GO:0009058//biosynthetic process;GO:0044237//cellular metabolic process;GO:0009987//cellular process;GO:0034645//cellular macromolecule biosynthetic process;GO:0044249//cellular biosynthetic process;GO:0010467//gene expression;GO:0008152//metabolic process;GO:0071704//organic substance metabolic process;GO:0043170//macromolecule metabolic proce…
10 DAA	XLOC_074033	1.0485	7.52e-07	0.000288485	TCONS_00104805	PREDICTED: disease resistance protein RGA2-like [Setaria italica]	-	-	-	-	-	GO:0001883//purine nucleoside binding;GO:0036094//small molecule binding;GO:0032549//ribonucleoside binding;GO:1901363//heterocyclic compound binding;GO:0097367//carbohydrate derivative binding;GO:0097159//organic cyclic compound binding;GO:0005488//binding;GO:0001882//nucleoside binding;GO:0032550//purine ribonucleoside binding	-
10 DAA	XLOC_075544	2.66985	0.000513415	0.0393966	TCONS_00106651	-	-	-	-	-	-	-	-
10 DAA	XLOC_075634	1.23549	6.99e-06	0.00163115	TCONS_00106788	hypothetical protein F775_06474 [Aegilops tauschii]	-	-	-	-	-	-	-
10 DAA	XLOC_077451	1.10625	0.000688929	0.0476727	TCONS_00109460	hypothetical protein F775_05923 [Aegilops tauschii]	-	-	-	-	-	-	-
10 DAA	XLOC_081562	3.57289	0.000681919	0.0472645	TCONS_00114482	-	-	-	-	-	-	-	-
10 DAA	XLOC_082225	1.69569	2.75e-07	0.0001362	TCONS_00115268	hypothetical protein TRIUR3_26104 [Triticum urartu]	-	-	-	-	-	-	-
10 DAA	XLOC_086327	-6.60979	2.8e-14	8.22e-11	TCONS_00120479	-	-	-	-	-	-	-	-
10 DAA	XLOC_088907	1.0666	0.000354613	0.0305182	TCONS_00123676	hypothetical protein F775_30076 [Aegilops tauschii]	-	-	-	-	-	-	-
10 DAA	XLOC_089079	-1.45822	0.000178966	0.0189289	TCONS_00123889	hypothetical protein F775_24673 [Aegilops tauschii]	-	-	-	-	-	-	-
10 DAA	XLOC_089136	1.24036	7.21e-06	0.0016668	TCONS_00123958	-	-	-	-	-	-	-	-
10 DAA	XLOC_089465	-9.4818	0.000563161	0.041615	TCONS_00124397	hypothetical protein F775_07339 [Aegilops tauschii]	-	-	-	-	-	-	-
10 DAA	XLOC_089578	-10.1548	2.42e-06	0.00072478	TCONS_00124534	Pumilio-like protein [Aegilops tauschii]	-	-	-	-	-	GO:0005488//binding;GO:1901363//heterocyclic compound binding;GO:0097159//organic cyclic compound binding;GO:0003676//nucleic acid binding	-
10 DAA	XLOC_095017	2.91329	0.000640175	0.0452557	TCONS_00130983	Serine/threonine-protein kinase SMG1 [Aegilops tauschii]	-	-	-	-	GO:0044464//cell part;GO:0005623//cell;GO:0005622//intracellular;GO:0044424//intracellular part	GO:0003824//catalytic activity;GO:0016740//transferase activity;GO:0005488//binding;GO:0016772//transferase activity, transferring phosphorus-containing groups	GO:0044237//cellular metabolic process;GO:0008152//metabolic process;GO:0009987//cellular process
10 DAA	XLOC_097218	10.4041	2.55e-06	0.000759862	TCONS_00133663	-	-	-	-	-	-	-	-
10 DAA	XLOC_097513	1.5073	0.000210638	0.021242	TCONS_00134012	-	-	-	-	-	-	-	-
10 DAA	XLOC_097637	11.043	1.1e-07	6.11e-05	TCONS_00134167	Os02g0113400 [Oryza sativa Japonica Group]	-	-	-	-	-	-	-
10 DAA	XLOC_101607	1.66593	8.25e-07	0.000306521	TCONS_00138939	hypothetical protein F775_24515 [Aegilops tauschii]	-	-	-	-	-	-	-
10 DAA	XLOC_102904	2.56224	0.000152658	0.0169848	TCONS_00140545	PREDICTED: glycine, alanine and asparagine-rich protein [Setaria italica]	-	-	-	-	GO:0005623//cell;GO:0044424//intracellular part;GO:0043229//intracellular organelle;GO:0005622//intracellular;GO:0043227//membrane-bounded organelle;GO:0044464//cell part;GO:0043231//intracellular membrane-bounded organelle;GO:0043226//organelle	-	-
10 DAA	XLOC_103142	3.7205	0.000225044	0.0222725	TCONS_00140842	Adenylosuccinate synthetase 2, chloroplastic [Triticum urartu]	-	-	-	-	GO:0043227//membrane-bounded organelle;GO:0031974//membrane-enclosed lumen;GO:0005634//nucleus;GO:0030684//preribosome;GO:0030529//intracellular ribonucleoprotein complex;GO:0070013//intracellular organelle lumen;GO:0031981//nuclear lumen;GO:0043232//intracellular non-membrane-bounded organelle;GO:0044464//cell part;GO:0005623//cell;GO:0043229//intracellular organelle;GO:0043233//organelle lumen;…	GO:0097367//carbohydrate derivative binding;GO:0043169//cation binding;GO:0003824//catalytic activity;GO:0043167//ion binding;GO:0032550//purine ribonucleoside binding;GO:0097159//organic cyclic compound binding;GO:0016874//ligase activity;GO:0036094//small molecule binding;GO:0001883//purine nucleoside binding;GO:0032549//ribonucleoside binding;GO:1901363//heterocyclic compound binding;GO:001687…	GO:0019637//organophosphate metabolic process;GO:0009126//purine nucleoside monophosphate metabolic process;GO:0006886//intracellular protein transport;GO:0016070//RNA metabolic process;GO:0042451//purine nucleoside biosynthetic process;GO:0044260//cellular macromolecule metabolic process;GO:0045184//establishment of protein localization;GO:0072522//purine-containing compound biosynthetic process…
10 DAA	XLOC_104144	1.88917	0.000585895	0.0427317	TCONS_00142143	-	-	-	-	-	-	-	-
10 DAA	XLOC_106740	1.15007	4.98e-06	0.00127297	TCONS_00145507	PREDICTED: REF/SRPP-like protein OsI_017815 [Brachypodium distachyon]	-	-	-	-	-	-	-
10 DAA	XLOC_107270	1.67974	0.000128549	0.0151821	TCONS_00146150	hypothetical protein F775_32788 [Aegilops tauschii]	-	-	-	-	-	-	-
10 DAA	XLOC_108480	1.25802	1.35e-05	0.00274091	TCONS_00147674	Protein FAR1-RELATED SEQUENCE 5 [Aegilops tauschii]	-	-	-	-	-	GO:0005488//binding;GO:0043167//ion binding;GO:0097159//organic cyclic compound binding	-
10 DAA	XLOC_108720	-3.21968	7.67e-07	0.000292051	TCONS_00148001	Polyubiquitin 4 [Triticum urartu]	-	-	-	-	GO:0043227//membrane-bounded organelle;GO:0043226//organelle;GO:0044424//intracellular part;GO:0005622//intracellular;GO:0005623//cell;GO:0043231//intracellular membrane-bounded organelle;GO:0043229//intracellular organelle;GO:0044464//cell part	-	GO:0008152//metabolic process;GO:0043170//macromolecule metabolic process;GO:0071704//organic substance metabolic process;GO:0044267//cellular protein metabolic process;GO:0044238//primary metabolic process;GO:0009987//cellular process;GO:0044237//cellular metabolic process;GO:0019538//protein metabolic process;GO:0044260//cellular macromolecule metabolic process
10 DAA	XLOC_108760	9.82972	7.3e-05	0.0100338	TCONS_00148048	salt-inducible protein [Leymus chinensis]	-	-	-	-	GO:0005622//intracellular;GO:0005694//chromosome;GO:0044422//organelle part;GO:0043228//non-membrane-bounded organelle;GO:0005623//cell;GO:0032991//macromolecular complex;GO:0043229//intracellular organelle;GO:0043231//intracellular membrane-bounded organelle;GO:0043227//membrane-bounded organelle;GO:0044427//chromosomal part;GO:0044464//cell part;GO:0043226//organelle;GO:0044446//intracellular o…	GO:0097159//organic cyclic compound binding;GO:0005488//binding;GO:0046983//protein dimerization activity;GO:0003676//nucleic acid binding;GO:1901363//heterocyclic compound binding;GO:0005515//protein binding	-
10 DAA	XLOC_112495	1.66388	0.000366069	0.0312827	TCONS_00152772	-	-	-	-	-	-	-	-
10 DAA	XLOC_112689	1.84743	2.8e-06	0.000810589	TCONS_00153027	-	-	-	-	-	-	-	-
10 DAA	XLOC_112874	2.22005	0.000258661	0.0244599	TCONS_00153286	hypothetical protein F775_00750 [Aegilops tauschii]	-	-	-	-	-	-	-
10 DAA	XLOC_119214	2.02895	0.000289705	0.0263344	TCONS_00161351	Protein IQ-DOMAIN 31 [Triticum urartu]	-	-	-	-	-	-	-
10 DAA	XLOC_119656	10.2703	4.08e-07	0.000182623	TCONS_00161928	hypothetical protein TRIUR3_29098 [Triticum urartu]	-	-	-	-	-	-	-
10 DAA	XLOC_121938	1.34344	0.000184807	0.0193238	TCONS_00164759	-	-	-	-	-	-	-	-
10 DAA	XLOC_124945	2.94582	7.41e-05	0.010119	TCONS_00168504	PREDICTED: apoptosis inhibitor 5-A-like [Brachypodium distachyon]	-	-	-	-	-	-	-
10 DAA	XLOC_127585	3.11289	4.81e-06	0.0012514	TCONS_00171713	Protein grpE [Triticum urartu]	-	-	-	-	GO:0005623//cell;GO:0043227//membrane-bounded organelle;GO:0043231//intracellular membrane-bounded organelle;GO:0005622//intracellular;GO:0044464//cell part;GO:0043229//intracellular organelle;GO:0043226//organelle;GO:0044444//cytoplasmic part;GO:0005737//cytoplasm;GO:0044424//intracellular part	GO:0005488//binding	-
10 DAA	XLOC_128958	1.16888	0.000395776	0.0330508	TCONS_00173349	hypothetical protein F775_24232 [Aegilops tauschii]	-	-	-	-	-	-	-
10 DAA	XLOC_129622	1.7839	0.000310444	0.0277178	TCONS_00174204	-	-	-	-	-	-	-	-
10 DAA	XLOC_130312	1.19143	0.000608117	0.0437895	TCONS_00175066	unnamed protein product [Triticum aestivum]	-	-	-	-	-	-	-
10 DAA	XLOC_132270	2.57289	0.000134744	0.015689	TCONS_00177429	NBS-LRR class RGA [Aegilops tauschii]	-	-	-	-	-	GO:0032550//purine ribonucleoside binding;GO:0036094//small molecule binding;GO:0005488//binding;GO:0032549//ribonucleoside binding;GO:0097159//organic cyclic compound binding;GO:0097367//carbohydrate derivative binding;GO:0001883//purine nucleoside binding;GO:1901363//heterocyclic compound binding;GO:0001882//nucleoside binding	-
10 DAA	Traes_4AL_A10FB6994	1.1032	0.000503103	0.0388576	-	PREDICTED: bisdemethoxycurcumin synthase-like [Brachypodium distachyon]	Metabolism	Biosynthesis of other secondary metabolites	ko00945//Stilbenoid, diarylheptanoid and gingerol biosynthesis	K17212	-	GO:0003674//molecular_function;GO:0016740//transferase activity;GO:0003824//catalytic activity	GO:0008150//biological_process;GO:0009058//biosynthetic process;GO:0008152//metabolic process
10 DAA	Traes_3B_52F9AF137	-4.12749	3.77e-05	0.00603525	-	PREDICTED: non-specific phospholipase C2 [Brachypodium distachyon]	Metabolism	Carbohydrate metabolism;Lipid metabolism	ko00564//Glycerophospholipid metabolism;ko00562//Inositol phosphate metabolism;ko00565//Ether lipid metabolism	K01114	-	GO:0016787//hydrolase activity;GO:0003824//catalytic activity;GO:0003674//molecular_function	GO:0008152//metabolic process;GO:0008150//biological_process
10 DAA	Traes_5DL_2D747BFCE	1.26129	6.31e-05	0.00893679	-	PREDICTED: beta-glucosidase 32-like [Brachypodium distachyon]	Metabolism	Carbohydrate metabolism;Metabolism of other amino acids;Biosynthesis of other secondary metabolites	ko00940//Phenylpropanoid biosynthesis;ko00500//Starch and sucrose metabolism;ko00460//Cyanoamino acid metabolism	K01188	-	GO:0003824//catalytic activity;GO:0003674//molecular_function;GO:0016787//hydrolase activity	GO:0071704//organic substance metabolic process;GO:0005975//carbohydrate metabolic process;GO:0008152//metabolic process;GO:0008150//biological_process;GO:0044238//primary metabolic process
10 DAA	Traes_2AL_688678052	-1.13607	0.000102513	0.0130035	-	Ferredoxin-3, chloroplastic [Triticum urartu]	Metabolism	Energy metabolism	ko00195//Photosynthesis	K02639	-	GO:0005488//binding;GO:0003674//molecular_function	GO:0008152//metabolic process;GO:0006091//generation of precursor metabolites and energy;GO:0008150//biological_process;GO:0009987//cellular process;GO:0044237//cellular metabolic process
10 DAA	Traes_3AS_768E72E33	-3.10974	0.000314456	0.027938	-	NADH-plastoquinone oxidoreductase subunit 5 (chloroplast) [Triticum timopheevii]	Metabolism	Energy metabolism	ko00190//Oxidative phosphorylation	K05577	GO:0016020//membrane;GO:0005575//cellular_component	GO:0003824//catalytic activity;GO:0003674//molecular_function	GO:0008150//biological_process;GO:0006091//generation of precursor metabolites and energy;GO:0006725//cellular aromatic compound metabolic process;GO:0006139//nucleobase-containing compound metabolic process;GO:0071704//organic substance metabolic process;GO:0044237//cellular metabolic process;GO:0034641//cellular nitrogen compound metabolic process;GO:0006807//nitrogen compound metabolic process…
10 DAA	XLOC_017597	3.11398	1.06e-05	0.00225147	TCONS_00024607	LHCI-680, photosystem I antenna protein [Hordeum vulgare subsp. vulgare]	Metabolism	Energy metabolism	ko00196//Photosynthesis - antenna proteins	K08908	GO:0044425//membrane part;GO:0005737//cytoplasm;GO:0044436//thylakoid part;GO:0044446//intracellular organelle part;GO:0044424//intracellular part;GO:0043231//intracellular membrane-bounded organelle;GO:0016020//membrane;GO:0009521//photosystem;GO:0044444//cytoplasmic part;GO:0031224//intrinsic component of membrane;GO:0009579//thylakoid;GO:0044464//cell part;GO:0044422//organelle part;GO:0044435…	GO:0003824//catalytic activity;GO:0016874//ligase activity;GO:0043169//cation binding;GO:0005488//binding;GO:0043167//ion binding;GO:0046906//tetrapyrrole binding;GO:0097159//organic cyclic compound binding;GO:1901363//heterocyclic compound binding	GO:0006464//cellular protein modification process;GO:0044237//cellular metabolic process;GO:0009987//cellular process;GO:0071704//organic substance metabolic process;GO:0036211//protein modification process;GO:0006091//generation of precursor metabolites and energy;GO:0044238//primary metabolic process;GO:0019538//protein metabolic process;GO:0043170//macromolecule metabolic process;GO:0008152//m…
10 DAA	Traes_6BL_256CF1ED4	1.31279	0.000723515	0.0491471	-	26S protease regulatory subunit 6A-like protein [Triticum urartu]	Genetic Information Processing	Folding, sorting and degradation	ko03050//Proteasome	K03065	-	GO:0005488//binding;GO:1901265//nucleoside phosphate binding;GO:1901363//heterocyclic compound binding;GO:0036094//small molecule binding;GO:0097159//organic cyclic compound binding;GO:0003674//molecular_function;GO:0000166//nucleotide binding	-
10 DAA	XLOC_087806	2.47741	0.000696571	0.0479676	TCONS_00122296	ubiquitin activating enzyme [Triticum aestivum]	Genetic Information Processing	Folding, sorting and degradation	ko04120//Ubiquitin mediated proteolysis	K03178	-	-	-
10 DAA	Traes_7BL_78CC6F2AF	-14.5615	1.57e-05	0.00308422	-	ribulose-1,5-bisphosphate carboxylase/oxygenase large subunit, partial (chloroplast) [Bromus pumpellianus]	Metabolism	Global and Overview;Energy metabolism;Carbohydrate metabolism	ko01200//Carbon metabolism;ko00710//Carbon fixation in photosynthetic organisms;ko00630//Glyoxylate and dicarboxylate metabolism	K01601	-	GO:0003824//catalytic activity;GO:0003674//molecular_function;GO:0005488//binding	GO:0008150//biological_process;GO:0008152//metabolic process
10 DAA	Traes_2AL_2612F72B9	-4.36026	6.19e-05	0.00885517	-	3-oxoacyl-[acyl-carrier-protein] synthase I, chloroplastic [Triticum urartu]	Metabolism	Metabolism of cofactors and vitamins;Global and Overview;Lipid metabolism	ko01212//Fatty acid metabolism;ko00061//Fatty acid biosynthesis;ko00780//Biotin metabolism	K09458	-	GO:0003674//molecular_function;GO:0003824//catalytic activity;GO:0016740//transferase activity	GO:0008152//metabolic process;GO:0008150//biological_process
10 DAA	Traes_7DL_B76848797	-3.59246	0.000233398	0.0227553	-	PREDICTED: diacylglycerol kinase 4 [Brachypodium distachyon]	Environmental Information Processing;Metabolism	Signal transduction;Lipid metabolism	ko00564//Glycerophospholipid metabolism;ko04070//Phosphatidylinositol signaling system;ko00561//Glycerolipid metabolism	K00901	-	GO:0003674//molecular_function;GO:0016772//transferase activity, transferring phosphorus-containing groups;GO:0016301//kinase activity;GO:0003824//catalytic activity;GO:0016740//transferase activity	GO:0007165//signal transduction;GO:0050896//response to stimulus;GO:0050789//regulation of biological process;GO:0044763//single-organism cellular process;GO:0050794//regulation of cellular process;GO:0023052//signaling;GO:0009987//cellular process;GO:0008150//biological_process;GO:0044699//single-organism process;GO:0065007//biological regulation;GO:0051716//cellular response to stimulus;GO:0044…
10 DAA	Traes_6AL_F8B86A41E	-12.2076	0.000118532	0.0144125	-	ribosomal protein S3 (chloroplast) [Hordeum vulgare subsp. vulgare]	Genetic Information Processing	Translation	ko03010//Ribosome	K02982	GO:0043226//organelle;GO:0043229//intracellular organelle;GO:0044424//intracellular part;GO:0005737//cytoplasm;GO:0043232//intracellular non-membrane-bounded organelle;GO:0005622//intracellular;GO:0044444//cytoplasmic part;GO:1990904//ribonucleoprotein complex;GO:0044464//cell part;GO:0005840//ribosome;GO:0005575//cellular_component;GO:0030529//intracellular ribonucleoprotein complex;GO:0043228//…	GO:0005488//binding;GO:0097159//organic cyclic compound binding;GO:0005198//structural molecule activity;GO:0003674//molecular_function;GO:1901363//heterocyclic compound binding;GO:0003723//RNA binding;GO:0003676//nucleic acid binding	GO:1901564//organonitrogen compound metabolic process;GO:0008152//metabolic process;GO:0044237//cellular metabolic process;GO:0010467//gene expression;GO:0034645//cellular macromolecule biosynthetic process;GO:0006412//translation;GO:0006807//nitrogen compound metabolic process;GO:0044260//cellular macromolecule metabolic process;GO:0043603//cellular amide metabolic process;GO:0044267//cellular p…
10 DAA	XLOC_023152	1.26549	7.97e-06	0.00181872	TCONS_00032394	40S ribosomal protein S27 [Zea mays]	Genetic Information Processing	Translation	ko03010//Ribosome	K02978	GO:0044464//cell part;GO:0005623//cell;GO:0005622//intracellular	-	-
10 DAA	XLOC_072519	1.16941	4.32e-08	2.73e-05	TCONS_00102579	4-coumarate--CoA ligase-like 4 [Triticum urartu]	Genetic Information Processing	Translation	ko03010//Ribosome	K02991	GO:0005622//intracellular;GO:0043229//intracellular organelle;GO:0030529//intracellular ribonucleoprotein complex;GO:1990904//ribonucleoprotein complex;GO:0043231//intracellular membrane-bounded organelle;GO:0044464//cell part;GO:0043226//organelle;GO:0043227//membrane-bounded organelle;GO:0005623//cell;GO:0032991//macromolecular complex;GO:0044424//intracellular part	GO:0016740//transferase activity;GO:0005488//binding;GO:0046914//transition metal ion binding;GO:0043169//cation binding;GO:0016741//transferase activity, transferring one-carbon groups;GO:0046872//metal ion binding;GO:0043167//ion binding;GO:0003824//catalytic activity	GO:0006325//chromatin organization;GO:0018205//peptidyl-lysine modification;GO:0050793//regulation of developmental process;GO:0044699//single-organism process;GO:0036211//protein modification process;GO:0043170//macromolecule metabolic process;GO:0034968//histone lysine methylation;GO:0019538//protein metabolic process;GO:0016568//chromatin modification;GO:0018193//peptidyl-amino acid modificati…
10 DAA	XLOC_089260	2	1.88e-05	0.00354229	TCONS_00124129	RNA-binding protein 8A [Triticum urartu]	Genetic Information Processing	Translation;Transcription	ko03040//Spliceosome;ko03013//RNA transport;ko03015//mRNA surveillance pathway	K12876	GO:0044422//organelle part;GO:0005622//intracellular;GO:0005654//nucleoplasm;GO:0043231//intracellular membrane-bounded organelle;GO:0070013//intracellular organelle lumen;GO:0031974//membrane-enclosed lumen;GO:0044428//nuclear part;GO:0043227//membrane-bounded organelle;GO:0032991//macromolecular complex;GO:0043232//intracellular non-membrane-bounded organelle;GO:0043226//organelle;GO:0043228//n…	GO:0003676//nucleic acid binding;GO:1901363//heterocyclic compound binding;GO:0005488//binding;GO:0097159//organic cyclic compound binding;GO:0036094//small molecule binding	GO:0008152//metabolic process;GO:0071704//organic substance metabolic process;GO:0043170//macromolecule metabolic process;GO:0010467//gene expression
10 DAA	XLOC_106261	3.31487	5.85e-05	0.0085324	TCONS_00144931	Protein transport protein Sec61 subunit alpha [Aegilops tauschii]	Genetic Information Processing;Cellular Processes	Transport and catabolism;Folding, sorting and degradation	ko04141//Protein processing in endoplasmic reticulum;ko04145//Phagosome;ko03060//Protein export	K10956	-	-	-
10 DAA	Traes_1AL_A5860C535	-1.75017	2.81e-07	0.000136843	-	Protein synthesis inhibitor I [Aegilops tauschii]	-	-	-	-	-	GO:0003674//molecular_function;GO:0003824//catalytic activity;GO:0016787//hydrolase activity	GO:1901564//organonitrogen compound metabolic process;GO:0044260//cellular macromolecule metabolic process;GO:0043170//macromolecule metabolic process;GO:0044271//cellular nitrogen compound biosynthetic process;GO:1901566//organonitrogen compound biosynthetic process;GO:0008152//metabolic process;GO:0071704//organic substance metabolic process;GO:0006807//nitrogen compound metabolic process;GO:00…
10 DAA	Traes_1AS_FB0310A96	1.10019	0.000119354	0.014454	-	RGA1a [Aegilops tauschii]	-	-	-	-	-	GO:0005488//binding;GO:0097159//organic cyclic compound binding;GO:1901363//heterocyclic compound binding;GO:1901265//nucleoside phosphate binding;GO:0036094//small molecule binding;GO:0000166//nucleotide binding;GO:0003674//molecular_function	-
10 DAA	Traes_1BL_CC7DEED87	1.22529	0.000421229	0.0346067	-	hypothetical protein TRIUR3_33902 [Triticum urartu]	-	-	-	-	-	-	-
10 DAA	Traes_1BS_C362E6D6E	1.36957	1.06e-06	0.000367295	-	-	-	-	-	-	GO:0005575//cellular_component;GO:0016020//membrane	GO:0003674//molecular_function;GO:0003824//catalytic activity	GO:0008150//biological_process;GO:0008152//metabolic process
10 DAA	Traes_1BS_DC30245241	1.22707	8.68e-05	0.0114706	-	hypothetical protein TRIUR3_18707 [Triticum urartu]	-	-	-	-	-	-	-
10 DAA	Traes_1BS_FF6ECA0DB	-2.52793	0.000109474	0.0137026	-	PREDICTED: transcription factor bHLH68 [Brachypodium distachyon]	-	-	-	-	-	GO:0005488//binding;GO:0003674//molecular_function;GO:0005515//protein binding	-
10 DAA	Traes_1DL_3B7F46E4C	1.45709	3.42e-05	0.005548	-	PREDICTED: probable histone acetyltransferase HAC-like 1 [Brachypodium distachyon]	-	-	-	-	-	-	-
10 DAA	Traes_1DL_867246F64	-3.43063	0.000432051	0.0350531	-	PREDICTED: GDSL esterase/lipase At5g45670-like [Brachypodium distachyon]	-	-	-	-	-	GO:0003674//molecular_function;GO:0016787//hydrolase activity;GO:0003824//catalytic activity	GO:0008150//biological_process;GO:0008152//metabolic process
10 DAA	Traes_1DS_B664B901C	-1.16202	0.000563661	0.041615	-	Cysteine-rich receptor-like protein kinase 25 [Aegilops tauschii]	-	-	-	-	-	-	-
10 DAA	Traes_2AL_024B0565B	-2.28991	1.94e-06	0.000603408	-	Endo-1,4-beta-xylanase Z [Aegilops tauschii]	-	-	-	-	-	GO:0003824//catalytic activity;GO:0016787//hydrolase activity;GO:0003674//molecular_function	GO:0008150//biological_process;GO:0071704//organic substance metabolic process;GO:0044238//primary metabolic process;GO:0005975//carbohydrate metabolic process;GO:0008152//metabolic process
10 DAA	Traes_2AL_3A4A862F7	1.04848	8.03e-07	0.000302595	-	PREDICTED: BTB/POZ domain-containing protein POB1-like isoform X2 [Musa acuminata subsp. malaccensis]	-	-	-	-	-	-	-
10 DAA	Traes_2AL_723E42163	1.37638	0.000163751	0.0177597	-	DNA-binding protein EMBP-1 [Triticum urartu]	-	-	-	-	-	GO:0097159//organic cyclic compound binding;GO:0003674//molecular_function;GO:0003676//nucleic acid binding;GO:0003677//DNA binding;GO:0001071//nucleic acid binding transcription factor activity;GO:0005488//binding;GO:0003700//transcription factor activity, sequence-specific DNA binding;GO:1901363//heterocyclic compound binding	GO:0009987//cellular process;GO:0046483//heterocycle metabolic process;GO:0034641//cellular nitrogen compound metabolic process;GO:0008150//biological_process;GO:1901360//organic cyclic compound metabolic process;GO:0009058//biosynthetic process;GO:0008152//metabolic process;GO:0006725//cellular aromatic compound metabolic process;GO:0006139//nucleobase-containing compound metabolic process;GO:00…
10 DAA	Traes_2AL_D6D12A561	1.18864	0.000553795	0.041615	-	Auxin-induced protein [Aegilops tauschii]	-	-	-	-	-	-	-
10 DAA	Traes_2AL_FB30FBDAA	-2	0.000183203	0.0192508	-	PREDICTED: protein MKS1-like [Brachypodium distachyon]	-	-	-	-	-	-	-
10 DAA	Traes_2AS_172B21BF7	1.06993	0.000121619	0.014683	-	Cyclin-T1-4 [Aegilops tauschii]	-	-	-	-	-	GO:0003824//catalytic activity;GO:0016740//transferase activity;GO:0003674//molecular_function;GO:0016772//transferase activity, transferring phosphorus-containing groups;GO:0016301//kinase activity	GO:0044267//cellular protein metabolic process;GO:0006725//cellular aromatic compound metabolic process;GO:0019538//protein metabolic process;GO:0043170//macromolecule metabolic process;GO:0008150//biological_process;GO:0008152//metabolic process;GO:0044763//single-organism cellular process;GO:0046483//heterocycle metabolic process;GO:0044238//primary metabolic process;GO:0043412//macromolecule m…
10 DAA	Traes_2AS_6E0ABF54E	1.22239	2.2e-05	0.00396971	-	Lupus brain antigen 1-like protein [Aegilops tauschii]	-	-	-	-	-	-	-
10 DAA	Traes_2AS_854EBDA01	1.42406	6.17e-15	1.94e-11	-	-	-	-	-	-	-	-	-
10 DAA	Traes_2BL_1CADFF28C	1.21917	4.74e-09	4.11e-06	-	-	-	-	-	-	-	-	-
10 DAA	Traes_2BL_26A883081	-1.64195	0.00026615	0.0249209	-	Os04g0635700 [Oryza sativa Japonica Group]	-	-	-	-	-	-	-
10 DAA	Traes_2BL_5A8297D8E	-1.0933	0.000346545	0.0300562	-	Endo-1,4-beta-xylanase Z [Aegilops tauschii]	-	-	-	-	-	GO:0003824//catalytic activity;GO:0016787//hydrolase activity;GO:0003674//molecular_function	GO:0044238//primary metabolic process;GO:0005975//carbohydrate metabolic process;GO:0071704//organic substance metabolic process;GO:0008150//biological_process;GO:0008152//metabolic process
10 DAA	Traes_2BL_638E108B8	1.19345	1.32e-05	0.00270456	-	Carboxyl-terminal-processing protease [Triticum urartu]	-	-	-	-	-	-	-
10 DAA	Traes_2BL_78D03FFA1	1.37448	1.16e-06	0.000390675	-	Vacuolar-processing enzyme beta-isozyme [Aegilops tauschii]	-	-	-	-	-	GO:0016787//hydrolase activity;GO:0003674//molecular_function;GO:0003824//catalytic activity	GO:0044238//primary metabolic process;GO:0071704//organic substance metabolic process;GO:0019538//protein metabolic process;GO:0008152//metabolic process;GO:0043170//macromolecule metabolic process;GO:0008150//biological_process
10 DAA	Traes_2BL_A3D46B3C3	1.03768	1.01e-07	5.75e-05	-	Serine/threonine-protein kinase CBK1 [Triticum urartu]	-	-	-	-	-	-	GO:0050896//response to stimulus;GO:0009719//response to endogenous stimulus;GO:0008150//biological_process
10 DAA	Traes_2BS_28EB7EB86	1.29155	0.000420311	0.0345646	-	Os05g0531500 [Oryza sativa Japonica Group]	-	-	-	-	-	-	-
10 DAA	Traes_2BS_FE6DCCDCE	4.64386	0.000245532	0.0235877	-	Hydroquinone glucosyltransferase [Aegilops tauschii]	-	-	-	-	-	GO:0003824//catalytic activity;GO:0003674//molecular_function;GO:0016740//transferase activity	GO:0008150//biological_process;GO:0008152//metabolic process
10 DAA	Traes_2DL_622F4AD96	1.37959	8.8e-06	0.00196547	-	Malate dehydrogenase (NADP) 1, chloroplastic [Aegilops tauschii]	-	-	-	-	-	-	-
10 DAA	Traes_2DL_A2D230DB9	1.05116	0.000173441	0.018541	-	-	-	-	-	-	-	-	-
10 DAA	Traes_2DL_B320A2B24	-1.57221	0.0003496	0.03019	-	PREDICTED: probable inactive leucine-rich repeat receptor-like protein kinase At1g66830 [Brachypodium distachyon]	-	-	-	-	-	-	-
10 DAA	Traes_2DL_D4710E9B3	1.12669	0.000624925	0.0445477	-	hypothetical protein F775_52061 [Aegilops tauschii]	-	-	-	-	-	-	-
10 DAA	Traes_3AL_3445B0339	1.01016	3.15e-07	0.000150682	-	PREDICTED: probable LRR receptor-like serine/threonine-protein kinase At1g51810 [Brachypodium distachyon]	-	-	-	-	-	GO:0016740//transferase activity;GO:0005488//binding;GO:1901265//nucleoside phosphate binding;GO:0097159//organic cyclic compound binding;GO:0003824//catalytic activity;GO:0016772//transferase activity, transferring phosphorus-containing groups;GO:0016301//kinase activity;GO:0000166//nucleotide binding;GO:0036094//small molecule binding;GO:1901363//heterocyclic compound binding;GO:0003674//molecu…	GO:0008150//biological_process;GO:0044238//primary metabolic process;GO:0043170//macromolecule metabolic process;GO:0019538//protein metabolic process;GO:0036211//protein modification process;GO:0006464//cellular protein modification process;GO:0043412//macromolecule modification;GO:0044237//cellular metabolic process;GO:0071704//organic substance metabolic process;GO:0008152//metabolic process;G…
10 DAA	Traes_3AL_398647708	1.11272	6.92e-07	0.000270384	-	hypothetical protein TRIUR3_26670 [Triticum urartu]	-	-	-	-	-	-	-
10 DAA	Traes_3AL_979D57E90	-1.29546	0.000436282	0.0352647	-	Os01g0956500 [Oryza sativa Japonica Group]	-	-	-	-	-	-	-
10 DAA	Traes_3AL_C363BAADA	1.0469	0.000246701	0.0236461	-	-	-	-	-	-	-	-	-
10 DAA	Traes_3AS_697F2FC13	-1.34741	0.000653317	0.0457666	-	PREDICTED: GDSL esterase/lipase At4g10955-like [Brachypodium distachyon]	-	-	-	-	-	GO:0003674//molecular_function;GO:0003824//catalytic activity;GO:0016787//hydrolase activity	GO:0044699//single-organism process;GO:0071704//organic substance metabolic process;GO:0008150//biological_process;GO:0044238//primary metabolic process;GO:0044710//single-organism metabolic process;GO:0008152//metabolic process;GO:0006629//lipid metabolic process
10 DAA	Traes_3AS_A4672BA2A	1.53227	9.77e-05	0.0125261	-	-	-	-	-	-	-	-	-
10 DAA	Traes_3B_AA48C0F6F	2.77052	5.22e-05	0.00774865	-	Os01g0197900 [Oryza sativa Japonica Group]	-	-	-	-	-	-	-
10 DAA	Traes_3B_B192F863A	1.08439	0.000161101	0.017602	-	cellulose synthase-like family C4 protein, partial [Hordeum vulgare subsp. vulgare]	-	-	-	-	-	-	-
10 DAA	Traes_3B_CD8232E8F	1.13841	9.3e-07	0.000336704	-	-	-	-	-	-	-	-	-
10 DAA	Traes_3DL_5809F1CF5	1.91523	5.87e-05	0.00853905	-	-	-	-	-	-	-	-	-
10 DAA	Traes_3DL_A466BAECF	1.53287	7.01e-11	1.05e-07	-	PREDICTED: probable LRR receptor-like serine/threonine-protein kinase At1g56130 isoform X2 [Brachypodium distachyon]	-	-	-	-	-	GO:0003674//molecular_function;GO:0097159//organic cyclic compound binding;GO:0016740//transferase activity;GO:0003824//catalytic activity;GO:0016772//transferase activity, transferring phosphorus-containing groups;GO:0000166//nucleotide binding;GO:0016301//kinase activity;GO:1901265//nucleoside phosphate binding;GO:0036094//small molecule binding;GO:0005488//binding;GO:1901363//heterocyclic comp…	GO:0009987//cellular process;GO:0008152//metabolic process;GO:0036211//protein modification process;GO:0043170//macromolecule metabolic process;GO:0043412//macromolecule modification;GO:0006464//cellular protein modification process;GO:0044238//primary metabolic process;GO:0019538//protein metabolic process;GO:0044260//cellular macromolecule metabolic process;GO:0044237//cellular metabolic proces…
10 DAA	Traes_3DL_F7DDDFC5D	-1.08408	9.66e-05	0.0124402	-	Os11g0241700 [Oryza sativa Japonica Group]	-	-	-	-	-	-	-
10 DAA	Traes_3DS_6873B48F6	1.09845	0.000208467	0.0210981	-	lipid transfer protein [Triticum aestivum]	-	-	-	-	-	GO:0008289//lipid binding;GO:0003674//molecular_function;GO:0005488//binding	GO:0006810//transport;GO:0008150//biological_process;GO:0051179//localization;GO:0051234//establishment of localization
10 DAA	Traes_4AL_B92C3A462	1.48997	1.36e-05	0.00274631	-	PREDICTED: osmotin-like protein [Setaria italica]	-	-	-	-	-	-	-
10 DAA	Traes_4AL_FA171F7B7	1.15785	0.000268623	0.0250405	-	chloride channel 1 [Triticum aestivum]	-	-	-	-	GO:0016020//membrane;GO:0005575//cellular_component	GO:0005215//transporter activity;GO:0003674//molecular_function	GO:0009987//cellular process;GO:0051234//establishment of localization;GO:0051179//localization;GO:0006810//transport;GO:0008150//biological_process
10 DAA	Traes_4AS_FF5C27E0A	-1.0107	9.87e-05	0.0126077	-	Polygalacturonase [Aegilops tauschii]	-	-	-	-	GO:0005575//cellular_component;GO:0005576//extracellular region	GO:0016787//hydrolase activity;GO:0003824//catalytic activity;GO:0003674//molecular_function	GO:0044238//primary metabolic process;GO:0005975//carbohydrate metabolic process;GO:0071840//cellular component organization or biogenesis;GO:0071704//organic substance metabolic process;GO:0008152//metabolic process;GO:0016043//cellular component organization;GO:0008150//biological_process;GO:0009987//cellular process
10 DAA	Traes_4BL_61C703587	-2.04295	3.12e-05	0.00519427	-	PREDICTED: remorin-like [Brachypodium distachyon]	-	-	-	-	-	-	-
10 DAA	Traes_4BL_7FC11CC89	1.08662	0.000139842	0.0161464	-	GDSL esterase/lipase LTL1 [Aegilops tauschii]	-	-	-	-	-	-	-
10 DAA	Traes_4BL_DA9E43953	1.8365	3.53e-06	0.000986467	-	-	-	-	-	-	-	-	-
10 DAA	Traes_4BS_C330847D8	1.21491	0.000589395	0.0428385	-	-	-	-	-	-	-	-	-
10 DAA	Traes_4BS_D4A43B609	1.85664	0.000640877	0.0452582	-	LRR receptor-like serine/threonine-protein kinase FEI 1 [Aegilops tauschii]	-	-	-	-	-	-	-
10 DAA	Traes_4DL_ECEE169A7	-1.18903	0.000377349	0.0319083	-	sulphate transporter [Triticum aestivum]	-	-	-	-	GO:0043229//intracellular organelle;GO:0005622//intracellular;GO:0005575//cellular_component;GO:0016020//membrane;GO:0043231//intracellular membrane-bounded organelle;GO:0044464//cell part;GO:0043226//organelle;GO:0044444//cytoplasmic part;GO:0005737//cytoplasm;GO:0005623//cell;GO:0044424//intracellular part;GO:0009536//plastid;GO:0043227//membrane-bounded organelle	GO:0003674//molecular_function;GO:0005215//transporter activity	GO:0006810//transport;GO:0009987//cellular process;GO:0051234//establishment of localization;GO:0051179//localization;GO:0008150//biological_process
10 DAA	Traes_4DS_06A5CFDBB	1.29228	0.000522813	0.039945	-	-	-	-	-	-	-	-	-
10 DAA	Traes_4DS_9C2FD9F381	-1.09177	4.76e-05	0.00727918	-	transcription factor PCF3, partial [Oryza sativa Japonica Group]	-	-	-	-	-	-	-
10 DAA	Traes_5AL_55A1DA70A	2.30378	0.000207511	0.0210564	-	copper transporter [Triticum aestivum]	-	-	-	-	GO:0016020//membrane;GO:0005575//cellular_component	GO:0005215//transporter activity;GO:0003674//molecular_function	GO:0051179//localization;GO:0006810//transport;GO:0008150//biological_process;GO:0009987//cellular process;GO:0051234//establishment of localization
10 DAA	Traes_5AS_4D26392A5	1.08971	2.16e-05	0.00392071	-	ABC transporter D family member 1 [Aegilops tauschii]	-	-	-	-	-	GO:0005488//binding;GO:0016772//transferase activity, transferring phosphorus-containing groups;GO:0003674//molecular_function;GO:0016301//kinase activity;GO:0003824//catalytic activity;GO:0016740//transferase activity	GO:0071704//organic substance metabolic process;GO:0009987//cellular process;GO:0008150//biological_process;GO:0005975//carbohydrate metabolic process;GO:0008152//metabolic process;GO:0044238//primary metabolic process
10 DAA	Traes_5BL_049CB21F11	-10.9979	1.26e-28	1.34e-24	-	hypothetical protein F775_42649 [Aegilops tauschii]	-	-	-	-	-	-	-
10 DAA	Traes_5BL_29CC4827A	-3.32593	1.93e-05	0.00359999	-	PREDICTED: SWI/SNF complex subunit SWI3C [Brachypodium distachyon]	-	-	-	-	-	GO:0097159//organic cyclic compound binding;GO:0003677//DNA binding;GO:0005515//protein binding;GO:0003674//molecular_function;GO:0003676//nucleic acid binding;GO:1901363//heterocyclic compound binding;GO:0005488//binding	-
10 DAA	Traes_5BL_5CF390AA8	1.1323	1.34e-05	0.00274091	-	-	-	-	-	-	-	-	-
10 DAA	Traes_5BL_6216A6108	-10.3049	0.000443542	0.0356484	-	Protein Rf1, mitochondrial [Triticum urartu]	-	-	-	-	-	-	-
10 DAA	Traes_5BL_97BEC5636	1.13465	0.000125383	0.0149886	-	MATE efflux family protein 5 [Triticum urartu]	-	-	-	-	GO:0016020//membrane;GO:0005575//cellular_component	GO:0003674//molecular_function;GO:0005215//transporter activity	GO:0006810//transport;GO:0051234//establishment of localization;GO:0009987//cellular process;GO:0008150//biological_process;GO:0051179//localization
10 DAA	Traes_5BS_A90A5DA3F	1.09248	1.83e-10	2.29e-07	-	-	-	-	-	-	-	-	-
10 DAA	Traes_5BS_B452CCF9E	1.16834	8.6e-07	0.000318267	-	hypothetical protein TRIUR3_32900 [Triticum urartu]	-	-	-	-	-	-	-
10 DAA	Traes_5DL_515DF8026	1.27462	0.000287436	0.0261936	-	Disease resistance protein RGA2 [Triticum urartu]	-	-	-	-	-	GO:0003674//molecular_function;GO:0005488//binding;GO:0097159//organic cyclic compound binding;GO:0036094//small molecule binding;GO:0000166//nucleotide binding;GO:1901265//nucleoside phosphate binding;GO:1901363//heterocyclic compound binding	-
10 DAA	Traes_5DL_A95A73FFE	1.38466	0.000617037	0.0442447	-	Os05g0305100 [Oryza sativa Japonica Group]	-	-	-	-	GO:0005575//cellular_component;GO:0043227//membrane-bounded organelle;GO:0043229//intracellular organelle;GO:0044424//intracellular part;GO:0005622//intracellular;GO:0044464//cell part;GO:0043226//organelle;GO:0005634//nucleus;GO:0043231//intracellular membrane-bounded organelle;GO:0005623//cell	GO:0005515//protein binding;GO:0005488//binding;GO:0003674//molecular_function	GO:0008150//biological_process;GO:0009058//biosynthetic process;GO:0034641//cellular nitrogen compound metabolic process;GO:0044238//primary metabolic process;GO:1901360//organic cyclic compound metabolic process;GO:0006725//cellular aromatic compound metabolic process;GO:0046483//heterocycle metabolic process;GO:0044237//cellular metabolic process;GO:0071704//organic substance metabolic process;…
10 DAA	Traes_5DL_C85A9E355	1.73419	0.000106546	0.0133754	-	-	-	-	-	-	-	-	-
10 DAA	Traes_5DS_9F8E2BBB4	-11.0735	1.29e-10	1.74e-07	-	Os10g0458300 [Oryza sativa Japonica Group]	-	-	-	-	-	-	-
10 DAA	Traes_6AL_141339B48	1.75442	0.000258928	0.0244599	-	M-1 [Triticum monococcum]	-	-	-	-	-	-	GO:0008150//biological_process;GO:0050896//response to stimulus;GO:0006950//response to stress;GO:0009607//response to biotic stimulus;GO:0009605//response to external stimulus
10 DAA	Traes_6AL_A76DBAFED	8.29921	0.000261211	0.0246209	-	hypothetical protein TRIUR3_20939 [Triticum urartu]	-	-	-	-	-	-	-
10 DAA	Traes_6AL_A9FBD28C1	-10.6027	1.83e-11	3e-08	-	Aquaporin PIP1-5 [Aegilops tauschii]	-	-	-	-	GO:0016020//membrane;GO:0005575//cellular_component	GO:0005215//transporter activity;GO:0003674//molecular_function	GO:0006810//transport;GO:0008150//biological_process;GO:0051234//establishment of localization;GO:0051179//localization
10 DAA	Traes_6AS_5AEE83D56	-10.7482	4.53e-05	0.00698215	-	Transcription factor RF2b [Aegilops tauschii]	-	-	-	-	-	-	-
10 DAA	Traes_6BL_2B6AA38EE	1.07899	0.000176487	0.0187467	-	H0711G06.10 [Oryza sativa Indica Group]	-	-	-	-	-	-	-
10 DAA	Traes_6BL_64978E136	1.22993	2.61e-06	0.000768811	-	-	-	-	-	-	-	-	-
10 DAA	Traes_6BL_A529F273B	2.71014	5.33e-07	0.000224772	-	-	-	-	-	-	-	-	-
10 DAA	Traes_6BS_736D95F6C	-4.3552	0.000694071	0.0478342	-	Histone H2B.2 [Triticum urartu]	-	-	-	-	GO:0005622//intracellular;GO:0005575//cellular_component;GO:0043226//organelle;GO:0044424//intracellular part;GO:0005623//cell;GO:0043227//membrane-bounded organelle;GO:0043229//intracellular organelle;GO:0044464//cell part;GO:0005634//nucleus;GO:0043231//intracellular membrane-bounded organelle	GO:0003676//nucleic acid binding;GO:0003674//molecular_function;GO:0097159//organic cyclic compound binding;GO:0005488//binding;GO:0003677//DNA binding;GO:0005515//protein binding;GO:1901363//heterocyclic compound binding	-
10 DAA	Traes_6BS_89265ECAD	1.37781	1.35e-05	0.00274091	-	Subtilisin-like protease [Aegilops tauschii]	-	-	-	-	-	GO:0003674//molecular_function;GO:0016787//hydrolase activity;GO:0003824//catalytic activity	GO:0008152//metabolic process;GO:0019538//protein metabolic process;GO:0044238//primary metabolic process;GO:0008150//biological_process;GO:0043170//macromolecule metabolic process;GO:0071704//organic substance metabolic process
10 DAA	Traes_6BS_9BE4E2745	-8.20457	0.000410452	0.0340499	-	Os10g0474300 [Oryza sativa Japonica Group]	-	-	-	-	-	GO:0003674//molecular_function;GO:0003824//catalytic activity	GO:0008152//metabolic process;GO:0008150//biological_process
10 DAA	Traes_6DL_176343CF3	1.91427	3.18e-07	0.000151186	-	HVA22-like protein h [Aegilops tauschii]	-	-	-	-	-	-	-
10 DAA	Traes_6DL_7E4EE095C	1.0248	0.000200657	0.0206223	-	Malate dehydrogenase (NADP) 1, chloroplastic [Aegilops tauschii]	-	-	-	-	-	-	-
10 DAA	Traes_6DL_A3DCB5C33	1.00621	4.27e-05	0.00667719	-	PREDICTED: DEAD-box ATP-dependent RNA helicase ISE2, chloroplastic [Brachypodium distachyon]	-	-	-	-	GO:0043227//membrane-bounded organelle;GO:0005622//intracellular;GO:0043231//intracellular membrane-bounded organelle;GO:0044464//cell part;GO:0005623//cell;GO:0044444//cytoplasmic part;GO:0044424//intracellular part;GO:0005575//cellular_component;GO:0009536//plastid;GO:0043229//intracellular organelle;GO:0043226//organelle;GO:0005737//cytoplasm	GO:1901265//nucleoside phosphate binding;GO:0003674//molecular_function;GO:1901363//heterocyclic compound binding;GO:0016787//hydrolase activity;GO:0036094//small molecule binding;GO:0000166//nucleotide binding;GO:0003676//nucleic acid binding;GO:0097159//organic cyclic compound binding;GO:0003824//catalytic activity;GO:0005488//binding	GO:0008152//metabolic process;GO:0051234//establishment of localization;GO:0008150//biological_process;GO:0009791//post-embryonic development;GO:0044767//single-organism developmental process;GO:0007275//multicellular organism development;GO:0010468//regulation of gene expression;GO:0065007//biological regulation;GO:0071704//organic substance metabolic process;GO:0048856//anatomical structure dev…
10 DAA	Traes_6DL_F1E889CE5	1.58	0.000445191	0.0357199	-	mitogen-activated protein kinase-like [Oryza sativa Japonica Group]	-	-	-	-	-	-	-
10 DAA	Traes_6DL_F22923A16	1.65535	9.24e-05	0.0120473	-	U-box domain-containing protein 33 [Aegilops tauschii]	-	-	-	-	-	GO:0000166//nucleotide binding;GO:0003824//catalytic activity;GO:0003674//molecular_function;GO:1901265//nucleoside phosphate binding;GO:0036094//small molecule binding;GO:0016301//kinase activity;GO:0005488//binding;GO:0016772//transferase activity, transferring phosphorus-containing groups;GO:0016740//transferase activity;GO:0097159//organic cyclic compound binding;GO:1901363//heterocyclic comp…	GO:0006950//response to stress;GO:0044260//cellular macromolecule metabolic process;GO:0008152//metabolic process;GO:0043170//macromolecule metabolic process;GO:0071704//organic substance metabolic process;GO:0019538//protein metabolic process;GO:0043412//macromolecule modification;GO:0044238//primary metabolic process;GO:0044237//cellular metabolic process;GO:0008150//biological_process;GO:00064…
10 DAA	Traes_6DS_1188E0036	1.01425	4.78e-10	5.43e-07	-	-	-	-	-	-	-	-	-
10 DAA	Traes_7AL_3665A263E	1.38265	1.54e-06	0.000490466	-	Os01g0152500 [Oryza sativa Japonica Group]	-	-	-	-	-	-	-
10 DAA	Traes_7AS_8E7623358	1.2367	4.08e-05	0.00642921	-	-	-	-	-	-	-	-	-
10 DAA	Traes_7AS_C67EDE227	1.12605	0.000107053	0.0134193	-	PREDICTED: senescence-induced receptor-like serine/threonine-protein kinase [Musa acuminata subsp. malaccensis]	-	-	-	-	-	GO:0003674//molecular_function;GO:0016740//transferase activity;GO:0016772//transferase activity, transferring phosphorus-containing groups;GO:0003824//catalytic activity;GO:0016301//kinase activity	GO:0044237//cellular metabolic process;GO:0071704//organic substance metabolic process;GO:0036211//protein modification process;GO:0043412//macromolecule modification;GO:0044238//primary metabolic process;GO:0008150//biological_process;GO:0009987//cellular process;GO:0043170//macromolecule metabolic process;GO:0006464//cellular protein modification process;GO:0008152//metabolic process;GO:0019538…
10 DAA	Traes_7BL_0459A249B	1.25214	0.000535566	0.0405193	-	Heat stress transcription factor A-3 [Aegilops tauschii]	-	-	-	-	-	-	-
10 DAA	Traes_7BL_8BCDD43E2	1.087	2.27e-10	2.76e-07	-	LOC100284741 [Zea mays]	-	-	-	-	-	-	-
10 DAA	Traes_7BS_322A365D4	5.73857	3.8e-23	2.92e-19	-	Epoxide hydrolase 2 [Triticum urartu]	-	-	-	-	-	GO:0003674//molecular_function;GO:0003824//catalytic activity	GO:0008150//biological_process;GO:0008152//metabolic process
10 DAA	Traes_7BS_8270B6C7A	1.74647	0.000228244	0.0224669	-	hypothetical protein F775_25913 [Aegilops tauschii]	-	-	-	-	-	-	-
10 DAA	Traes_7BS_937CB56CF	1.16018	1.48e-06	0.000479172	-	hypothetical protein TRIUR3_32665 [Triticum urartu]	-	-	-	-	-	-	-
10 DAA	Traes_7BS_AA539F8C6	1.14886	8.15e-05	0.0108721	-	Os06g0484800 [Oryza sativa Japonica Group]	-	-	-	-	-	-	-
10 DAA	Traes_7BS_E6D872C77	1.63097	2.51e-05	0.00437139	-	-	-	-	-	-	-	-	-
10 DAA	Traes_7DL_D9AF9D18B	8.49185	0.000147226	0.0166636	-	(+)-delta-cadinene synthase isozyme XC14 [Aegilops tauschii]	-	-	-	-	-	GO:0003674//molecular_function;GO:0005488//binding;GO:0003824//catalytic activity	GO:0008150//biological_process;GO:0008152//metabolic process
10 DAA	TRAES3BF115000180CFD_g	9.5411	7.29e-08	4.4e-05	-	Os02g0113800 [Oryza sativa Japonica Group]	-	-	-	-	-	GO:0000166//nucleotide binding;GO:0097159//organic cyclic compound binding;GO:0036094//small molecule binding;GO:1901363//heterocyclic compound binding;GO:1901265//nucleoside phosphate binding;GO:0003676//nucleic acid binding;GO:0005488//binding;GO:0003674//molecular_function	-
10 DAA	XLOC_000518	1.90629	1.01e-06	0.000359049	TCONS_00000755	hypothetical protein F775_11991 [Aegilops tauschii]	-	-	-	-	-	-	-
10 DAA	XLOC_002168	1.06054	5.08e-06	0.00129079	TCONS_00003163	LOC100282103 [Zea mays]	-	-	-	-	-	-	GO:0044699//single-organism process;GO:0051234//establishment of localization;GO:0044763//single-organism cellular process;GO:0051179//localization;GO:0009987//cellular process
10 DAA	XLOC_002287	1.17102	1.08e-12	2.29e-09	TCONS_00003344	HEAT repeat-containing protein 5A [Triticum urartu]	-	-	-	-	-	-	-
10 DAA	XLOC_002861	-10.9586	6.05e-09	5.02e-06	TCONS_00004149	PREDICTED: methyltransferase-like protein 22 [Brachypodium distachyon]	-	-	-	-	-	-	-
10 DAA	XLOC_003772	1.44252	1.32e-05	0.00270456	TCONS_00005179	hypothetical protein TRIUR3_18774 [Triticum urartu]	-	-	-	-	-	-	-
10 DAA	XLOC_003773	1.36191	0.000719791	0.0490765	TCONS_00005180	-	-	-	-	-	-	-	-
10 DAA	XLOC_004802	1.03302	4.04e-06	0.00109521	TCONS_00006742	-	-	-	-	-	-	-	-
10 DAA	XLOC_004846	1.26903	0.000471577	0.0371646	TCONS_00006811	Os01g0869500 [Oryza sativa Japonica Group]	-	-	-	-	-	-	-
10 DAA	XLOC_004868	1.27563	9.9e-07	0.000354034	TCONS_00006839	-	-	-	-	-	-	-	-
10 DAA	XLOC_005124	1.76867	5.05e-06	0.00128812	TCONS_00007206	-	-	-	-	-	-	-	-
10 DAA	XLOC_005423	-11.5241	4.89e-11	7.56e-08	TCONS_00007617	hypothetical protein TRIUR3_18558 [Triticum urartu]	-	-	-	-	-	-	-
10 DAA	XLOC_005718	3.23947	0.00010348	0.0130681	TCONS_00008009	-	-	-	-	-	-	-	-
10 DAA	XLOC_005719	1.70352	0.000142346	0.0162575	TCONS_00008010	hypothetical protein TRIUR3_32900 [Triticum urartu]	-	-	-	-	-	-	-
10 DAA	XLOC_006897	1.38793	0.000346324	0.0300562	TCONS_00009858	-	-	-	-	-	-	-	-
10 DAA	XLOC_007118	1.79701	0.000133094	0.0155607	TCONS_00010160	hypothetical protein TRIUR3_26926 [Triticum urartu]	-	-	-	-	-	-	-
10 DAA	XLOC_007960	1.55493	1.51e-06	0.0004856	TCONS_00011089	hypothetical protein TRIUR3_21470 [Triticum urartu]	-	-	-	-	-	-	-
10 DAA	XLOC_009222	1.20794	1.96e-05	0.00364998	TCONS_00012973	Casein kinase I isoform delta-like protein [Aegilops tauschii]	-	-	-	-	-	GO:0003824//catalytic activity	-
10 DAA	XLOC_009284	1.3714	0.000150331	0.0168824	TCONS_00013067	Protein FAR-RED ELONGATED HYPOCOTYL 3 [Aegilops tauschii]	-	-	-	-	-	-	-
10 DAA	XLOC_011051	1.14587	5.04e-10	5.57e-07	TCONS_00015483	-	-	-	-	-	-	-	-
10 DAA	XLOC_011267	1.46179	4.93e-08	3.06e-05	TCONS_00015797	hypothetical protein TRIUR3_03047 [Triticum urartu]	-	-	-	-	-	-	-
10 DAA	XLOC_011609	1.00884	0.000247505	0.0236965	TCONS_00016291	hypothetical protein TRIUR3_28495 [Triticum urartu]	-	-	-	-	-	-	-
10 DAA	XLOC_012653	1.28071	9.32e-05	0.0121325	TCONS_00017743	hypothetical protein F775_24471 [Aegilops tauschii]	-	-	-	-	-	-	-
10 DAA	XLOC_012805	1.2069	1.07e-06	0.000367682	TCONS_00017967	-	-	-	-	-	-	-	-
10 DAA	XLOC_015412	1.55761	4.24e-06	0.00113423	TCONS_00021440	hypothetical protein TRIUR3_27685 [Triticum urartu]	-	-	-	-	-	-	-
10 DAA	XLOC_015878	1.11574	1.17e-09	1.18e-06	TCONS_00022121	40S ribosomal protein S20 [Triticum urartu]	-	-	-	-	-	-	-
10 DAA	XLOC_016073	2.20716	4.95e-05	0.00747968	TCONS_00022437	-	-	-	-	-	-	-	-
10 DAA	XLOC_016230	3.86743	2.08e-06	0.000637335	TCONS_00022693	-	-	-	-	-	-	-	-
10 DAA	XLOC_016801	1.2543	4.36e-09	3.91e-06	TCONS_00023469	-	-	-	-	-	-	-	-
10 DAA	XLOC_017413	1.76553	0.000143927	0.0163772	TCONS_00024318	hypothetical protein F775_24239 [Aegilops tauschii]	-	-	-	-	-	-	-
10 DAA	XLOC_017881	1.49896	2.8e-05	0.00477024	TCONS_00025057	-	-	-	-	-	-	-	-
10 DAA	XLOC_017980	1.43699	1.18e-06	0.000392247	TCONS_00025233	predicted protein [Hordeum vulgare subsp. vulgare]	-	-	-	-	-	GO:0043167//ion binding;GO:0043169//cation binding;GO:0046872//metal ion binding;GO:0005488//binding	-
10 DAA	XLOC_018741	9.70563	8.52e-06	0.00192825	TCONS_00026335	hypothetical protein F775_43610 [Aegilops tauschii]	-	-	-	-	-	-	-
10 DAA	XLOC_022072	1.53051	0.000587744	0.0428299	TCONS_00030735	Protein notum-like protein [Aegilops tauschii]	-	-	-	-	-	-	-
10 DAA	XLOC_022401	1.18685	6.45e-07	0.000257712	TCONS_00031229	Benzoate carboxyl methyltransferase [Aegilops tauschii]	-	-	-	-	-	GO:0016740//transferase activity;GO:0003824//catalytic activity;GO:0016741//transferase activity, transferring one-carbon groups	GO:0008152//metabolic process
10 DAA	XLOC_022996	1.79226	9.75e-06	0.00210638	TCONS_00032136	Zinc finger CCCH domain-containing protein 8 [Triticum urartu]	-	-	-	-	GO:0043229//intracellular organelle;GO:0005622//intracellular;GO:0044424//intracellular part;GO:0043227//membrane-bounded organelle;GO:0043226//organelle;GO:0043231//intracellular membrane-bounded organelle;GO:0005634//nucleus;GO:0044464//cell part;GO:0005623//cell	GO:0003676//nucleic acid binding;GO:0097159//organic cyclic compound binding;GO:1901363//heterocyclic compound binding;GO:0005488//binding	GO:0043170//macromolecule metabolic process;GO:0030154//cell differentiation;GO:0006725//cellular aromatic compound metabolic process;GO:0046483//heterocycle metabolic process;GO:0044260//cellular macromolecule metabolic process;GO:0044707//single-multicellular organism process;GO:0032502//developmental process;GO:0010467//gene expression;GO:0006807//nitrogen compound metabolic process;GO:0048869…
10 DAA	XLOC_024361	11.4383	9.65e-09	7.38e-06	TCONS_00033783	Os07g0666200 [Oryza sativa Japonica Group]	-	-	-	-	-	-	-
10 DAA	XLOC_024416	1.1761	4.11e-09	3.77e-06	TCONS_00033867	Protein FAR1-RELATED SEQUENCE 5 [Aegilops tauschii]	-	-	-	-	-	GO:0046872//metal ion binding;GO:0046914//transition metal ion binding;GO:0043167//ion binding;GO:0043169//cation binding;GO:0005488//binding;GO:0097159//organic cyclic compound binding	-
10 DAA	XLOC_025117	1.45403	0.000343256	0.0299037	TCONS_00034908	helicase-like protein [Oryza sativa Japonica Group]	-	-	-	-	GO:0043227//membrane-bounded organelle;GO:0005623//cell;GO:0043231//intracellular membrane-bounded organelle;GO:0044464//cell part;GO:0005622//intracellular;GO:0043226//organelle;GO:0043229//intracellular organelle;GO:0044424//intracellular part	GO:0003824//catalytic activity;GO:0016818//hydrolase activity, acting on acid anhydrides, in phosphorus-containing anhydrides;GO:0097159//organic cyclic compound binding;GO:0004386//helicase activity;GO:0016462//pyrophosphatase activity;GO:0005488//binding;GO:0016787//hydrolase activity;GO:0016817//hydrolase activity, acting on acid anhydrides;GO:0017111//nucleoside-triphosphatase activity	GO:0016043//cellular component organization;GO:0034641//cellular nitrogen compound metabolic process;GO:0071840//cellular component organization or biogenesis;GO:0071704//organic substance metabolic process;GO:0006139//nucleobase-containing compound metabolic process;GO:0044260//cellular macromolecule metabolic process;GO:1901360//organic cyclic compound metabolic process;GO:0006259//DNA metaboli…
10 DAA	XLOC_026185	1.77905	0.000422868	0.0347078	TCONS_00036412	PREDICTED: uncharacterized protein LOC100841092 [Brachypodium distachyon]	-	-	-	-	-	-	-
10 DAA	XLOC_026281	1.73568	4.54e-05	0.00699002	TCONS_00036535	hypothetical protein TRIUR3_26525 [Triticum urartu]	-	-	-	-	-	-	-
10 DAA	XLOC_027620	1.17867	0.000286852	0.026179	TCONS_00038217	PREDICTED: probable E3 ubiquitin-protein ligase RNF144A-B-like, partial [Oryza brachyantha]	-	-	-	-	-	GO:0043167//ion binding;GO:0005488//binding;GO:0043169//cation binding;GO:0046872//metal ion binding	-
10 DAA	XLOC_027839	1.18999	1.52e-05	0.00301463	TCONS_00038586	PREDICTED: aspartic proteinase nepenthesin-1-like, partial [Oryza brachyantha]	-	-	-	-	-	GO:0016787//hydrolase activity;GO:0003824//catalytic activity	-
10 DAA	XLOC_027861	1.18314	4.25e-14	1.21e-10	TCONS_00038630	Os01g0176500 [Oryza sativa Japonica Group]	-	-	-	-	-	-	GO:0044702//single organism reproductive process;GO:0065003//macromolecular complex assembly;GO:0044237//cellular metabolic process;GO:0045934//negative regulation of nucleobase-containing compound metabolic process;GO:0065007//biological regulation;GO:0071103//DNA conformation change;GO:0006325//chromatin organization;GO:0050794//regulation of cellular process;GO:0009653//anatomical structure mo…
10 DAA	XLOC_028170	1.05679	0.000114219	0.0141097	TCONS_00039127	expressed protein [Oryza sativa Japonica Group]	-	-	-	-	GO:0043231//intracellular membrane-bounded organelle;GO:0005622//intracellular;GO:0005623//cell;GO:0043226//organelle;GO:0043227//membrane-bounded organelle;GO:0044424//intracellular part;GO:0043229//intracellular organelle;GO:0044464//cell part	GO:0016817//hydrolase activity, acting on acid anhydrides;GO:1901363//heterocyclic compound binding;GO:0016462//pyrophosphatase activity;GO:0017111//nucleoside-triphosphatase activity;GO:0032549//ribonucleoside binding;GO:0005488//binding;GO:0036094//small molecule binding;GO:0032550//purine ribonucleoside binding;GO:0001882//nucleoside binding;GO:0097367//carbohydrate derivative binding;GO:00043…	GO:0090304//nucleic acid metabolic process;GO:0044237//cellular metabolic process;GO:0044260//cellular macromolecule metabolic process;GO:0051276//chromosome organization;GO:0006807//nitrogen compound metabolic process;GO:0071704//organic substance metabolic process;GO:0006725//cellular aromatic compound metabolic process;GO:0008152//metabolic process;GO:1901360//organic cyclic compound metabolic…
10 DAA	XLOC_028363	1.20988	5.19e-05	0.00771982	TCONS_00039497	PREDICTED: protein FAR1-RELATED SEQUENCE 5-like [Brachypodium distachyon]	-	-	-	-	-	-	-
10 DAA	XLOC_028369	1.1146	0.000351481	0.03031	TCONS_00039521	Threonyl-tRNA synthetase, mitochondrial [Triticum urartu]	-	-	-	-	GO:0005694//chromosome;GO:0031224//intrinsic component of membrane;GO:0043229//intracellular organelle;GO:0044464//cell part;GO:0032991//macromolecular complex;GO:0044444//cytoplasmic part;GO:0043234//protein complex;GO:0005634//nucleus;GO:0043232//intracellular non-membrane-bounded organelle;GO:0031010//ISWI-type complex;GO:0005622//intracellular;GO:0098687//chromosomal region;GO:0043228//non-me…	GO:0043167//ion binding;GO:0003824//catalytic activity;GO:0003682//chromatin binding;GO:0016462//pyrophosphatase activity;GO:0004518//nuclease activity;GO:0032550//purine ribonucleoside binding;GO:0016788//hydrolase activity, acting on ester bonds;GO:0016779//nucleotidyltransferase activity;GO:0036094//small molecule binding;GO:0043169//cation binding;GO:0016787//hydrolase activity;GO:0016818//hy…	GO:0019752//carboxylic acid metabolic process;GO:0009148//pyrimidine nucleoside triphosphate biosynthetic process;GO:0019637//organophosphate metabolic process;GO:0043436//oxoacid metabolic process;GO:0009208//pyrimidine ribonucleoside triphosphate metabolic process;GO:0043039//tRNA aminoacylation;GO:0006753//nucleoside phosphate metabolic process;GO:0090407//organophosphate biosynthetic process;…
10 DAA	XLOC_028391	1.43615	2.4e-05	0.00425267	TCONS_00039575	-	-	-	-	-	-	-	-
10 DAA	XLOC_028428	1.03226	1.88e-05	0.00354229	TCONS_00039638	hypothetical protein F775_00566 [Aegilops tauschii]	-	-	-	-	-	GO:0005488//binding;GO:0005515//protein binding	-
10 DAA	XLOC_028468	1.11306	0.000348473	0.0301422	TCONS_00039738	Retrovirus-related Pol polyprotein LINE-1 [Triticum urartu]	-	-	-	-	GO:0005623//cell;GO:0044464//cell part;GO:0043231//intracellular membrane-bounded organelle;GO:0005622//intracellular;GO:0043229//intracellular organelle;GO:0044424//intracellular part;GO:0043227//membrane-bounded organelle;GO:0043226//organelle	GO:0036094//small molecule binding;GO:0001882//nucleoside binding;GO:0016817//hydrolase activity, acting on acid anhydrides;GO:0043167//ion binding;GO:0016740//transferase activity;GO:0046914//transition metal ion binding;GO:0003676//nucleic acid binding;GO:0016462//pyrophosphatase activity;GO:0005488//binding;GO:0001883//purine nucleoside binding;GO:1901363//heterocyclic compound binding;GO:0097…	GO:0000278//mitotic cell cycle;GO:0010467//gene expression;GO:0032774//RNA biosynthetic process;GO:0019438//aromatic compound biosynthetic process;GO:0071704//organic substance metabolic process;GO:1901360//organic cyclic compound metabolic process;GO:0008104//protein localization;GO:0051179//localization;GO:0097659//nucleic acid-templated transcription;GO:0006351//transcription, DNA-templated;GO…
10 DAA	XLOC_028530	1.73434	1.36e-05	0.00274117	TCONS_00039848	hypothetical protein F775_23746 [Aegilops tauschii]	-	-	-	-	GO:0031224//intrinsic component of membrane;GO:0044425//membrane part;GO:0016020//membrane	-	GO:0030198//extracellular matrix organization;GO:0043062//extracellular structure organization;GO:0016043//cellular component organization;GO:0044763//single-organism cellular process;GO:0071840//cellular component organization or biogenesis;GO:0040007//growth;GO:0009987//cellular process;GO:0044699//single-organism process
10 DAA	XLOC_028719	1.66425	0.000302192	0.0272466	TCONS_00040207	-	-	-	-	-	-	-	-
10 DAA	XLOC_030860	1.61426	4.04e-06	0.00109521	TCONS_00043609	hypothetical protein F775_23746 [Aegilops tauschii]	-	-	-	-	-	-	-
10 DAA	XLOC_031115	1.36481	1.74e-06	0.000545989	TCONS_00043965	Structural maintenance of chromosomes protein 6 [Aegilops tauschii]	-	-	-	-	GO:0043234//protein complex;GO:0032991//macromolecular complex	-	GO:0090304//nucleic acid metabolic process;GO:0006974//cellular response to DNA damage stimulus;GO:0034641//cellular nitrogen compound metabolic process;GO:0033554//cellular response to stress;GO:0050896//response to stimulus;GO:0044237//cellular metabolic process;GO:1901360//organic cyclic compound metabolic process;GO:0006281//DNA repair;GO:0008152//metabolic process;GO:0044260//cellular macrom…
10 DAA	XLOC_031401	1.74147	8.74e-06	0.00196392	TCONS_00044473	PREDICTED: protein FAR1-RELATED SEQUENCE 5-like [Brachypodium distachyon]	-	-	-	-	-	GO:0005488//binding;GO:0097159//organic cyclic compound binding;GO:0016772//transferase activity, transferring phosphorus-containing groups;GO:0016301//kinase activity;GO:0016740//transferase activity;GO:0043167//ion binding;GO:0003824//catalytic activity	-
10 DAA	XLOC_031844	1.04026	0.000380202	0.032056	TCONS_00045226	Phospholipid-transporting ATPase 1 [Aegilops tauschii]	-	-	-	-	GO:0031224//intrinsic component of membrane;GO:0044425//membrane part;GO:0016020//membrane	GO:0046872//metal ion binding;GO:0005548//phospholipid transporter activity;GO:0008324//cation transmembrane transporter activity;GO:0036094//small molecule binding;GO:0032549//ribonucleoside binding;GO:0043169//cation binding;GO:0097159//organic cyclic compound binding;GO:0001882//nucleoside binding;GO:0003824//catalytic activity;GO:0005319//lipid transporter activity;GO:0043167//ion binding;GO:…	GO:1902578//single-organism localization;GO:0046907//intracellular transport;GO:0033036//macromolecule localization;GO:0006810//transport;GO:0009893//positive regulation of metabolic process;GO:0010876//lipid localization;GO:0048518//positive regulation of biological process;GO:0050794//regulation of cellular process;GO:0006886//intracellular protein transport;GO:0015031//protein transport;GO:001…
10 DAA	XLOC_031915	1.14873	1.98e-08	1.37e-05	TCONS_00045366	hypothetical protein F775_29905 [Aegilops tauschii]	-	-	-	-	-	-	-
10 DAA	XLOC_031959	1.08175	3.74e-05	0.00599932	TCONS_00045453	-	-	-	-	-	-	-	-
10 DAA	XLOC_032946	2.90182	0.000204574	0.0208779	TCONS_00047165	PREDICTED: TLC domain-containing protein 2 [Elaeis guineensis]	-	-	-	-	GO:0031224//intrinsic component of membrane;GO:0016020//membrane;GO:0044425//membrane part	-	-
10 DAA	XLOC_034933	1.74048	2.72e-07	0.000135563	TCONS_00049609	Pre-mRNA-processing factor 39 [Aegilops tauschii]	-	-	-	-	GO:0043229//intracellular organelle;GO:0043226//organelle;GO:0044424//intracellular part;GO:0005623//cell;GO:0044464//cell part;GO:0043227//membrane-bounded organelle;GO:0043231//intracellular membrane-bounded organelle;GO:0005622//intracellular	-	GO:0044237//cellular metabolic process;GO:0006396//RNA processing;GO:0008152//metabolic process;GO:0006807//nitrogen compound metabolic process;GO:0046483//heterocycle metabolic process;GO:0034641//cellular nitrogen compound metabolic process;GO:0044238//primary metabolic process;GO:1901360//organic cyclic compound metabolic process;GO:0044260//cellular macromolecule metabolic process;GO:0043170/…
10 DAA	XLOC_035608	1.25765	7.76e-05	0.0105055	TCONS_00050577	N-acetyltransferase ESCO2 [Aegilops tauschii]	-	-	-	-	-	-	GO:0044707//single-multicellular organism process;GO:0044699//single-organism process;GO:0007275//multicellular organism development;GO:0044767//single-organism developmental process;GO:0009987//cellular process;GO:0032501//multicellular organismal process;GO:0032502//developmental process;GO:0044763//single-organism cellular process
10 DAA	XLOC_036384	1.67279	4.37e-08	2.73e-05	TCONS_00051582	-	-	-	-	-	-	-	-
10 DAA	XLOC_036617	1.81229	0.000125795	0.0149957	TCONS_00051950	-	-	-	-	-	-	-	-
10 DAA	XLOC_036758	1.5155	0.000265367	0.0249024	TCONS_00052175	respiratory burst oxidase-like protein J [Hordeum vulgare subsp. vulgare]	-	-	-	-	-	-	GO:0008152//metabolic process
10 DAA	XLOC_038196	2.38466	9.74e-05	0.0125259	TCONS_00054063	MADS-box transcription factor 29 [Aegilops tauschii]	-	-	-	-	-	GO:0005488//binding	GO:0009059//macromolecule biosynthetic process;GO:0008152//metabolic process;GO:0010467//gene expression;GO:0009987//cellular process;GO:0044249//cellular biosynthetic process;GO:0044237//cellular metabolic process;GO:1901576//organic substance biosynthetic process;GO:0044260//cellular macromolecule metabolic process;GO:0043170//macromolecule metabolic process;GO:0009058//biosynthetic process;GO:…
10 DAA	XLOC_040101	1.04289	0.000114932	0.014142	TCONS_00056876	PREDICTED: protein SDA1 homolog [Brachypodium distachyon]	-	-	-	-	-	-	GO:0071840//cellular component organization or biogenesis;GO:0022613//ribonucleoprotein complex biogenesis;GO:1902578//single-organism localization;GO:0071166//ribonucleoprotein complex localization;GO:0051641//cellular localization;GO:0007010//cytoskeleton organization;GO:0033753//establishment of ribosome localization;GO:0051179//localization;GO:0044765//single-organism transport;GO:0006913//nu…
10 DAA	XLOC_040316	1.07432	7.95e-06	0.00181872	TCONS_00057214	-	-	-	-	-	-	-	-
10 DAA	XLOC_040734	-10.1421	0.000582851	0.0425826	TCONS_00057749	hypothetical protein TRIUR3_23843 [Triticum urartu]	-	-	-	-	-	-	-
10 DAA	XLOC_041383	3.20945	7.69e-07	0.000292051	TCONS_00058498	-	-	-	-	-	-	-	-
10 DAA	XLOC_041468	1.88452	5.12e-07	0.000216658	TCONS_00058630	unnamed protein product [Triticum aestivum]	-	-	-	-	-	-	-
10 DAA	XLOC_041676	1.84517	3.27e-12	6.48e-09	TCONS_00058976	Mono- and diacylglycerol lipase [Aegilops tauschii]	-	-	-	-	-	-	-
10 DAA	XLOC_042006	1.21132	8.26e-09	6.39e-06	TCONS_00059530	Breast cancer type 2 susceptibility protein-like protein [Aegilops tauschii]	-	-	-	-	GO:0043226//organelle;GO:0005623//cell;GO:0044424//intracellular part;GO:0043231//intracellular membrane-bounded organelle;GO:0043229//intracellular organelle;GO:0005622//intracellular;GO:0044464//cell part;GO:0043227//membrane-bounded organelle	GO:0005488//binding;GO:0097159//organic cyclic compound binding;GO:1901363//heterocyclic compound binding;GO:0003676//nucleic acid binding	GO:0051234//establishment of localization;GO:0033036//macromolecule localization;GO:0006974//cellular response to DNA damage stimulus;GO:0051716//cellular response to stimulus;GO:0008152//metabolic process;GO:1901360//organic cyclic compound metabolic process;GO:0044710//single-organism metabolic process;GO:0071702//organic substance transport;GO:0010605//negative regulation of macromolecule meta…
10 DAA	XLOC_042038	1.32736	0.00040233	0.0335067	TCONS_00059597	-	-	-	-	-	-	-	-
10 DAA	XLOC_042338	1.04182	8.82e-05	0.0115857	TCONS_00060081	PREDICTED: light-mediated development protein DET1 isoform X2 [Setaria italica]	-	-	-	-	-	GO:1901363//heterocyclic compound binding;GO:0016462//pyrophosphatase activity;GO:0016787//hydrolase activity;GO:0016817//hydrolase activity, acting on acid anhydrides;GO:0005488//binding;GO:0097159//organic cyclic compound binding;GO:0003676//nucleic acid binding;GO:0017111//nucleoside-triphosphatase activity;GO:0016818//hydrolase activity, acting on acid anhydrides, in phosphorus-containing anh…	-
10 DAA	XLOC_042690	1.96963	4.31e-06	0.00114566	TCONS_00060592	Protein FAR1-RELATED SEQUENCE 5 [Triticum urartu]	-	-	-	-	GO:0044424//intracellular part;GO:0005622//intracellular;GO:0005623//cell;GO:0044464//cell part	-	-
10 DAA	XLOC_043535	1.61062	1.35e-15	5.23e-12	TCONS_00061898	Disease resistance RPP8-like protein 3 [Aegilops tauschii]	-	-	-	-	GO:0044424//intracellular part;GO:0042579//microbody;GO:0043227//membrane-bounded organelle;GO:0044464//cell part;GO:0043234//protein complex;GO:0044444//cytoplasmic part;GO:0043226//organelle;GO:0043229//intracellular organelle;GO:0043231//intracellular membrane-bounded organelle;GO:0005623//cell;GO:0032991//macromolecular complex;GO:0005737//cytoplasm;GO:0005622//intracellular	GO:0016772//transferase activity, transferring phosphorus-containing groups;GO:0032549//ribonucleoside binding;GO:0005488//binding;GO:0015036//disulfide oxidoreductase activity;GO:0015037//peptide disulfide oxidoreductase activity;GO:1901265//nucleoside phosphate binding;GO:0004672//protein kinase activity;GO:0016773//phosphotransferase activity, alcohol group as acceptor;GO:0032550//purine ribon…	GO:0050657//nucleic acid transport;GO:0015931//nucleobase-containing compound transport;GO:0019748//secondary metabolic process;GO:0071705//nitrogen compound transport;GO:0006464//cellular protein modification process;GO:0036211//protein modification process;GO:0050658//RNA transport;GO:0051168//nuclear export;GO:0065008//regulation of biological quality;GO:0034613//cellular protein localization;…
10 DAA	XLOC_043763	1.59724	3.18e-06	0.000899855	TCONS_00062321	hypothetical protein F775_25111 [Aegilops tauschii]	-	-	-	-	-	-	-
10 DAA	XLOC_043782	1.40556	0.000293037	0.0265618	TCONS_00062362	Retrovirus-related Pol polyprotein LINE-1 [Triticum urartu]	-	-	-	-	GO:0043226//organelle;GO:0005886//plasma membrane;GO:0031224//intrinsic component of membrane;GO:0005623//cell;GO:0043231//intracellular membrane-bounded organelle;GO:0043227//membrane-bounded organelle;GO:0071944//cell periphery;GO:0044422//organelle part;GO:0043229//intracellular organelle;GO:0016020//membrane;GO:0044459//plasma membrane part;GO:0031090//organelle membrane;GO:0044464//cell part…	GO:0016817//hydrolase activity, acting on acid anhydrides;GO:0022892//substrate-specific transporter activity;GO:0043167//ion binding;GO:0008135//translation factor activity, RNA binding;GO:0003723//RNA binding;GO:0032549//ribonucleoside binding;GO:0036094//small molecule binding;GO:0016818//hydrolase activity, acting on acid anhydrides, in phosphorus-containing anhydrides;GO:0016758//transferase…	GO:0044249//cellular biosynthetic process;GO:0006811//ion transport;GO:0009987//cellular process;GO:0050790//regulation of catalytic activity;GO:0019538//protein metabolic process;GO:0043087//regulation of GTPase activity;GO:0044763//single-organism cellular process;GO:0016043//cellular component organization;GO:0044042//glucan metabolic process;GO:0015748//organophosphate ester transport;GO:0006…
10 DAA	XLOC_043968	1.15277	6.39e-05	0.00900363	TCONS_00062684	SWI/SNF-related matrix-associated actin-dependent regulator of chromatin subfamily A containing DEAD/H box 1 [Triticum urartu]	-	-	-	-	-	-	-
10 DAA	XLOC_044016	1.33141	5.68e-06	0.00139365	TCONS_00062761	PREDICTED: protein FAR1-RELATED SEQUENCE 5-like [Brachypodium distachyon]	-	-	-	-	-	GO:0005488//binding	-
10 DAA	XLOC_044043	1.50696	0.000570928	0.0418889	TCONS_00062803	Protein FAR1-RELATED SEQUENCE 5 [Aegilops tauschii]	-	-	-	-	-	GO:0005488//binding	-
10 DAA	XLOC_045322	1.81282	0.000253432	0.0241552	TCONS_00064436	hypothetical protein TRIUR3_18775 [Triticum urartu]	-	-	-	-	-	-	-
10 DAA	XLOC_045747	1.0914	4.22e-06	0.0011334	TCONS_00065070	-	-	-	-	-	-	-	-
10 DAA	XLOC_045780	1.006	0.00065666	0.0459629	TCONS_00065121	Os01g0858700 [Oryza sativa Japonica Group]	-	-	-	-	-	-	-
10 DAA	XLOC_046045	1.21826	0.00050115	0.0387793	TCONS_00065526	hypothetical protein F775_30833 [Aegilops tauschii]	-	-	-	-	-	-	-
10 DAA	XLOC_046373	1.11847	5.04e-09	4.29e-06	TCONS_00066005	hv711N16.16, partial [Hordeum vulgare subsp. vulgare]	-	-	-	-	GO:0043226//organelle;GO:0044424//intracellular part;GO:0005623//cell;GO:0043229//intracellular organelle;GO:0043227//membrane-bounded organelle;GO:0044464//cell part;GO:0005622//intracellular;GO:0043231//intracellular membrane-bounded organelle	-	-
10 DAA	XLOC_046440	1.05696	0.000216329	0.0216365	TCONS_00066112	hypothetical protein TRIUR3_18940 [Triticum urartu]	-	-	-	-	-	-	-
10 DAA	XLOC_046726	1.13572	3.07e-16	1.31e-12	TCONS_00066569	unnamed protein product [Triticum aestivum]	-	-	-	-	-	-	-
10 DAA	XLOC_047003	2.01217	0.000337155	0.0295841	TCONS_00066980	hypothetical protein F775_25310 [Aegilops tauschii]	-	-	-	-	-	-	-
10 DAA	XLOC_047976	1.1659	0.000166964	0.0179885	TCONS_00068339	-	-	-	-	-	-	-	-
10 DAA	XLOC_050129	1.29786	0.000308251	0.0275752	TCONS_00071252	Protein FAR1-RELATED SEQUENCE 5 [Aegilops tauschii]	-	-	-	-	-	-	-
10 DAA	XLOC_050318	10.0362	0.000660915	0.0461848	TCONS_00071544	agenet domain-containing protein / bromo-adjacent homology (BAH) domain-containing protein-like [Oryza sativa Japonica Group]	-	-	-	-	GO:0005911//cell-cell junction;GO:0030054//cell junction	GO:1901363//heterocyclic compound binding;GO:0097159//organic cyclic compound binding;GO:0005488//binding;GO:0003676//nucleic acid binding	GO:0051276//chromosome organization;GO:0006325//chromatin organization;GO:0043933//macromolecular complex subunit organization;GO:0071840//cellular component organization or biogenesis;GO:0009987//cellular process;GO:0016043//cellular component organization;GO:0006996//organelle organization
10 DAA	XLOC_050578	1.14032	0.000207604	0.0210564	TCONS_00071946	-	-	-	-	-	-	-	-
10 DAA	XLOC_050766	1.39337	1.49e-07	8.02e-05	TCONS_00072228	nodulation receptor kinase [Zea mays]	-	-	-	-	GO:0016020//membrane	GO:0003824//catalytic activity;GO:0016301//kinase activity;GO:0016740//transferase activity;GO:0005488//binding;GO:0043167//ion binding;GO:0016772//transferase activity, transferring phosphorus-containing groups	GO:0044699//single-organism process;GO:0065007//biological regulation;GO:0050794//regulation of cellular process;GO:0050789//regulation of biological process;GO:0044763//single-organism cellular process;GO:0009987//cellular process;GO:0008152//metabolic process;GO:0050896//response to stimulus;GO:0051716//cellular response to stimulus
10 DAA	XLOC_052602	1.12338	9.43e-05	0.0122298	TCONS_00074907	-	-	-	-	-	-	-	-
10 DAA	XLOC_052797	1.75547	8.5e-14	2.26e-10	TCONS_00075231	Anthocyanidin 5,3-O-glucosyltransferase [Aegilops tauschii]	-	-	-	-	GO:0044464//cell part;GO:0043226//organelle;GO:0043231//intracellular membrane-bounded organelle;GO:0016020//membrane;GO:0043229//intracellular organelle;GO:0031090//organelle membrane;GO:0005623//cell;GO:0043227//membrane-bounded organelle;GO:0044425//membrane part;GO:0031224//intrinsic component of membrane;GO:0044424//intracellular part;GO:0044422//organelle part;GO:0005622//intracellular	GO:0003824//catalytic activity;GO:0016740//transferase activity;GO:0016757//transferase activity, transferring glycosyl groups	GO:0043067//regulation of programmed cell death;GO:0006886//intracellular protein transport;GO:0034613//cellular protein localization;GO:0006605//protein targeting;GO:0015698//inorganic anion transport;GO:0051649//establishment of localization in cell;GO:0008104//protein localization;GO:0051049//regulation of transport;GO:0033036//macromolecule localization;GO:0051641//cellular localization;GO:00…
10 DAA	XLOC_054741	1.35894	0.000501178	0.0387793	TCONS_00077685	hypothetical protein TRIUR3_03047 [Triticum urartu]	-	-	-	-	-	-	-
10 DAA	XLOC_054820	1.35069	5.35e-06	0.00133933	TCONS_00077806	hypothetical protein F775_43613 [Aegilops tauschii]	-	-	-	-	-	-	-
10 DAA	XLOC_055619	1.29004	1.69e-07	9e-05	TCONS_00079009	Protein FAR1-RELATED SEQUENCE 5 [Triticum urartu]	-	-	-	-	-	GO:0005488//binding	-
10 DAA	XLOC_056859	1.65115	4.8e-05	0.00734209	TCONS_00080776	-	-	-	-	-	-	-	-
10 DAA	XLOC_057443	1.03619	4.91e-05	0.0074455	TCONS_00081686	-	-	-	-	-	-	-	-
10 DAA	XLOC_059387	2.72583	1.08e-05	0.00228852	TCONS_00084236	hypothetical protein TRIUR3_08101 [Triticum urartu]	-	-	-	-	-	-	-
10 DAA	XLOC_060005	-2.59679	0.000128607	0.0151821	TCONS_00085146	hypothetical protein F775_24011 [Aegilops tauschii]	-	-	-	-	-	-	-
10 DAA	XLOC_060654	1.66321	0.000307283	0.0275306	TCONS_00086065	hypothetical protein TRIUR3_22011 [Triticum urartu]	-	-	-	-	-	-	-
10 DAA	XLOC_060829	1.08964	0.000229445	0.0225139	TCONS_00086367	-	-	-	-	-	-	-	-
10 DAA	XLOC_061522	-1.35717	4.66e-05	0.00716477	TCONS_00087385	hypothetical protein F775_27266 [Aegilops tauschii]	-	-	-	-	-	-	-
10 DAA	XLOC_062281	1.32617	0.000314314	0.027938	TCONS_00088302	hypothetical protein TRIUR3_09027 [Triticum urartu]	-	-	-	-	-	-	-
10 DAA	XLOC_062593	1.36257	0.000284963	0.026108	TCONS_00088780	hypothetical protein TRIUR3_13667 [Triticum urartu]	-	-	-	-	-	-	-
10 DAA	XLOC_062607	1.57032	5.94e-06	0.0014358	TCONS_00088805	unnamed protein product [Triticum aestivum]	-	-	-	-	-	-	-
10 DAA	XLOC_062980	1.69238	0.000158813	0.0174641	TCONS_00089356	OSIGBa0092E09.9 [Oryza sativa Indica Group]	-	-	-	-	-	-	-
10 DAA	XLOC_063382	1.4126	4.1e-07	0.000182623	TCONS_00089923	hypothetical protein TRIUR3_18635 [Triticum urartu]	-	-	-	-	-	-	-
10 DAA	XLOC_063836	1.13079	0.000349735	0.03019	TCONS_00090656	-	-	-	-	-	-	-	-
10 DAA	XLOC_064688	1.35639	8.02e-10	8.42e-07	TCONS_00091638	Disease resistance protein RPP13 [Aegilops tauschii]	-	-	-	-	-	GO:0005488//binding;GO:0001882//nucleoside binding;GO:1901363//heterocyclic compound binding;GO:0097367//carbohydrate derivative binding;GO:0001883//purine nucleoside binding;GO:0036094//small molecule binding;GO:0032550//purine ribonucleoside binding;GO:0032549//ribonucleoside binding;GO:0097159//organic cyclic compound binding	-
10 DAA	XLOC_065237	1.26303	7.29e-05	0.0100338	TCONS_00092407	PREDICTED: callose synthase 5 [Brachypodium distachyon]	-	-	-	-	GO:0031224//intrinsic component of membrane;GO:0044425//membrane part;GO:0016020//membrane	-	-
10 DAA	XLOC_065500	1.23114	0.000505117	0.0389425	TCONS_00092840	hypothetical protein TRIUR3_15331 [Triticum urartu]	-	-	-	-	-	-	-
10 DAA	XLOC_065610	1.33225	2.57e-06	0.000762417	TCONS_00092996	P0660F12.15 [Oryza sativa Japonica Group]	-	-	-	-	-	GO:0097159//organic cyclic compound binding;GO:0005488//binding	-
10 DAA	XLOC_066362	-2.00937	0.000633313	0.0449573	TCONS_00094066	hypothetical protein F775_25157 [Aegilops tauschii]	-	-	-	-	-	-	-
10 DAA	XLOC_066517	1.05229	1.87e-05	0.00354229	TCONS_00094315	hypothetical protein F775_23842 [Aegilops tauschii]	-	-	-	-	-	-	-
10 DAA	XLOC_066666	1.03966	0.000357514	0.0307368	TCONS_00094553	hypothetical protein F775_25098 [Aegilops tauschii]	-	-	-	-	-	-	-
10 DAA	XLOC_067293	1.02448	0.000642204	0.0452795	TCONS_00095493	hypothetical protein F775_19181 [Aegilops tauschii]	-	-	-	-	-	-	-
10 DAA	XLOC_068120	-1.0429	7.36e-05	0.0100852	TCONS_00096434	60 kDa jasmonate-induced protein [Triticum urartu]	-	-	-	-	GO:0043231//intracellular membrane-bounded organelle;GO:0044464//cell part;GO:0043229//intracellular organelle;GO:0044424//intracellular part;GO:0005623//cell;GO:0005622//intracellular;GO:0043227//membrane-bounded organelle;GO:0043226//organelle	GO:0016787//hydrolase activity;GO:0016799//hydrolase activity, hydrolyzing N-glycosyl compounds;GO:0016798//hydrolase activity, acting on glycosyl bonds;GO:0003824//catalytic activity;GO:0030597//RNA glycosylase activity	GO:0010608//posttranscriptional regulation of gene expression;GO:0080090//regulation of primary metabolic process;GO:0031323//regulation of cellular metabolic process;GO:0006417//regulation of translation;GO:0065007//biological regulation;GO:0051171//regulation of nitrogen compound metabolic process;GO:0019222//regulation of metabolic process;GO:0060255//regulation of macromolecule metabolic proc…
10 DAA	XLOC_068397	1.56726	4.39e-05	0.00683977	TCONS_00096792	-	-	-	-	-	-	-	-
10 DAA	XLOC_069282	1.16175	6.24e-09	5.11e-06	TCONS_00098073	-	-	-	-	-	-	-	-
10 DAA	XLOC_071664	1.65327	0.000452057	0.0360942	TCONS_00101225	Disease resistance protein RPM1 [Aegilops tauschii]	-	-	-	-	GO:0043231//intracellular membrane-bounded organelle;GO:0005623//cell;GO:0009536//plastid;GO:0005622//intracellular;GO:0044424//intracellular part;GO:0044444//cytoplasmic part;GO:0005737//cytoplasm;GO:0043227//membrane-bounded organelle;GO:0043229//intracellular organelle;GO:0044464//cell part;GO:0043226//organelle	GO:0016874//ligase activity;GO:0032549//ribonucleoside binding;GO:0016881//acid-amino acid ligase activity;GO:0016879//ligase activity, forming carbon-nitrogen bonds;GO:0005488//binding;GO:0036094//small molecule binding;GO:0097367//carbohydrate derivative binding;GO:0097159//organic cyclic compound binding;GO:0001883//purine nucleoside binding;GO:0016787//hydrolase activity;GO:0032550//purine ri…	GO:0043170//macromolecule metabolic process;GO:0044699//single-organism process;GO:0044763//single-organism cellular process;GO:0044237//cellular metabolic process;GO:0044802//single-organism membrane organization;GO:0051128//regulation of cellular component organization;GO:0022604//regulation of cell morphogenesis;GO:0006807//nitrogen compound metabolic process;GO:0006139//nucleobase-containing …
10 DAA	XLOC_071817	2.06005	4.85e-07	0.000207314	TCONS_00101500	DNA-binding protein EMBP-1 [Triticum urartu]	-	-	-	-	-	GO:0003677//DNA binding;GO:0005488//binding;GO:0003824//catalytic activity;GO:0070011//peptidase activity, acting on L-amino acid peptides;GO:1901363//heterocyclic compound binding;GO:0008233//peptidase activity;GO:0016787//hydrolase activity;GO:0003676//nucleic acid binding;GO:0097159//organic cyclic compound binding	GO:0044238//primary metabolic process;GO:0010467//gene expression;GO:0071704//organic substance metabolic process;GO:0008152//metabolic process;GO:0043170//macromolecule metabolic process;GO:0019538//protein metabolic process
10 DAA	XLOC_071921	4.39232	0.000445271	0.0357199	TCONS_00101698	-	-	-	-	-	-	-	-
10 DAA	XLOC_072261	1.28861	0.00015515	0.0171946	TCONS_00102211	-	-	-	-	-	-	-	-
10 DAA	XLOC_072354	1.37005	3.86e-06	0.00105182	TCONS_00102350	Structural maintenance of chromosomes protein 6 [Aegilops tauschii]	-	-	-	-	-	-	GO:0006950//response to stress;GO:0006281//DNA repair;GO:0033554//cellular response to stress;GO:0006139//nucleobase-containing compound metabolic process;GO:0043170//macromolecule metabolic process;GO:0044699//single-organism process;GO:0006974//cellular response to DNA damage stimulus;GO:0044710//single-organism metabolic process;GO:0044260//cellular macromolecule metabolic process;GO:0050896//…
10 DAA	XLOC_073162	1.35302	0.00022553	0.0222947	TCONS_00103524	hypothetical protein F775_24108 [Aegilops tauschii]	-	-	-	-	-	-	-
10 DAA	XLOC_073183	1.50106	2.34e-07	0.000119341	TCONS_00103564	integrase [Populus trichocarpa]	-	-	-	-	-	-	-
10 DAA	XLOC_073368	1.2994	3.39e-06	0.000950899	TCONS_00103849	hypothetical protein OsJ_07834 [Oryza sativa Japonica Group]	-	-	-	-	-	-	-
10 DAA	XLOC_074928	1.7853	0.000445907	0.0357372	TCONS_00105767	-	-	-	-	-	-	-	-
10 DAA	XLOC_075422	1.31389	0.000623461	0.0444805	TCONS_00106470	hypothetical protein TRIUR3_22866 [Triticum urartu]	-	-	-	-	-	-	-
10 DAA	XLOC_075639	1.97259	3.76e-15	1.34e-11	TCONS_00106797	Protein notum-like protein [Aegilops tauschii]	-	-	-	-	-	-	-
10 DAA	XLOC_077033	1.04064	0.000284588	0.026108	TCONS_00108825	Endonuclease III-like protein 1 [Triticum urartu]	-	-	-	-	-	GO:0097159//organic cyclic compound binding;GO:0016788//hydrolase activity, acting on ester bonds;GO:0003824//catalytic activity;GO:0003676//nucleic acid binding;GO:0004518//nuclease activity;GO:0005488//binding;GO:1901363//heterocyclic compound binding;GO:0016787//hydrolase activity	GO:0006259//DNA metabolic process;GO:0044260//cellular macromolecule metabolic process;GO:0050896//response to stimulus;GO:0006281//DNA repair;GO:0006950//response to stress;GO:0044238//primary metabolic process;GO:0044237//cellular metabolic process;GO:0051716//cellular response to stimulus;GO:0034641//cellular nitrogen compound metabolic process;GO:0006807//nitrogen compound metabolic process;G…
10 DAA	XLOC_077139	1.03613	0.000427474	0.0348172	TCONS_00108990	Os07g0456700 [Oryza sativa Japonica Group]	-	-	-	-	GO:0005622//intracellular;GO:0043229//intracellular organelle;GO:0005623//cell;GO:0044424//intracellular part;GO:0044464//cell part;GO:0043231//intracellular membrane-bounded organelle;GO:0043227//membrane-bounded organelle;GO:0043226//organelle	GO:0016787//hydrolase activity;GO:0016798//hydrolase activity, acting on glycosyl bonds;GO:0003824//catalytic activity	GO:0008152//metabolic process;GO:0044238//primary metabolic process;GO:0071704//organic substance metabolic process
10 DAA	XLOC_077240	1.6065	1.06e-08	7.88e-06	TCONS_00109151	OSIGBa0145N07.3 [Oryza sativa Indica Group]	-	-	-	-	-	-	GO:0044260//cellular macromolecule metabolic process;GO:0006139//nucleobase-containing compound metabolic process;GO:0071704//organic substance metabolic process;GO:0006725//cellular aromatic compound metabolic process;GO:0090304//nucleic acid metabolic process;GO:0009987//cellular process;GO:0034641//cellular nitrogen compound metabolic process;GO:0044238//primary metabolic process;GO:0043170//m…
10 DAA	XLOC_077352	1.2843	4.37e-06	0.00115433	TCONS_00109312	hypothetical protein TRIUR3_13665 [Triticum urartu]	-	-	-	-	-	-	-
10 DAA	XLOC_077670	1.39339	1.05e-11	1.87e-08	TCONS_00109793	PREDICTED: 65-kDa microtubule-associated protein 3 [Brachypodium distachyon]	-	-	-	-	-	GO:0015631//tubulin binding;GO:0008092//cytoskeletal protein binding;GO:0005488//binding;GO:0005515//protein binding	GO:0007017//microtubule-based process;GO:0044699//single-organism process;GO:0022402//cell cycle process;GO:0007049//cell cycle;GO:0044763//single-organism cellular process;GO:0009987//cellular process
10 DAA	XLOC_077836	1.12152	0.000191561	0.0198742	TCONS_00110071	-	-	-	-	-	-	-	-
10 DAA	XLOC_079760	1.49825	0.000159196	0.0174836	TCONS_00112350	hypothetical protein TRIUR3_04179 [Triticum urartu]	-	-	-	-	-	-	-
10 DAA	XLOC_080016	11.2527	4.25e-07	0.000188032	TCONS_00112689	hypothetical protein F775_31570 [Aegilops tauschii]	-	-	-	-	-	-	-
10 DAA	XLOC_080835	1.39107	8.68e-05	0.0114706	TCONS_00113625	hypothetical protein TRIUR3_22429 [Triticum urartu]	-	-	-	-	-	-	-
10 DAA	XLOC_081188	-3.06178	0.00017401	0.018541	TCONS_00114024	-	-	-	-	-	-	-	-
10 DAA	XLOC_081665	12.6085	7.79e-07	0.000294857	TCONS_00114604	Os12g0529100 [Oryza sativa Japonica Group]	-	-	-	-	-	-	-
10 DAA	XLOC_082048	1.43464	0.000184645	0.0193238	TCONS_00115064	CPS protein [Aegilops tauschii]	-	-	-	-	-	GO:0016829//lyase activity;GO:0005488//binding;GO:0003824//catalytic activity;GO:0043167//ion binding;GO:0046872//metal ion binding;GO:0043169//cation binding	-
10 DAA	XLOC_082116	1.16409	0.000554387	0.041615	TCONS_00115142	-	-	-	-	-	-	-	-
10 DAA	XLOC_086146	2.32833	3.17e-05	0.00524407	TCONS_00120234	PREDICTED: ultraviolet-B receptor UVR8-like [Gossypium raimondii]	-	-	-	-	-	-	-
10 DAA	XLOC_086726	1.0244	5.6e-06	0.00137855	TCONS_00120975	hypothetical protein F775_01688 [Aegilops tauschii]	-	-	-	-	-	-	-
10 DAA	XLOC_086867	-11.989	1.02e-09	1.05e-06	TCONS_00121145	hypothetical protein F775_24261 [Aegilops tauschii]	-	-	-	-	-	-	-
10 DAA	XLOC_087146	1.05141	2.85e-06	0.00081912	TCONS_00121503	hypothetical protein TRIUR3_33892 [Triticum urartu]	-	-	-	-	-	-	-
10 DAA	XLOC_087344	1.73697	0.000310674	0.0277178	TCONS_00121730	hypothetical protein TRIUR3_03047 [Triticum urartu]	-	-	-	-	-	-	-
10 DAA	XLOC_087864	1.68072	0.00067159	0.0467007	TCONS_00122378	hypothetical protein TRIUR3_28833 [Triticum urartu]	-	-	-	-	-	-	-
10 DAA	XLOC_088023	1.1635	0.000122628	0.0147629	TCONS_00122574	TOM1-like protein 2 [Aegilops tauschii]	-	-	-	-	-	-	-
10 DAA	XLOC_088103	1.25912	0.000160387	0.0175917	TCONS_00122703	hypothetical protein TRIUR3_09605 [Triticum urartu]	-	-	-	-	-	-	-
10 DAA	XLOC_088212	1.25634	0.000325552	0.028714	TCONS_00122836	hypothetical protein TRIUR3_13223 [Triticum urartu]	-	-	-	-	-	-	-
10 DAA	XLOC_088847	1.34983	0.000344379	0.0299402	TCONS_00123602	-	-	-	-	-	-	-	-
10 DAA	XLOC_088891	4.44478	0.000635881	0.0450269	TCONS_00123656	-	-	-	-	-	-	-	-
10 DAA	XLOC_089749	-4.48894	0.000438288	0.0353932	TCONS_00124738	Os04g0266400 [Oryza sativa Japonica Group]	-	-	-	-	GO:0043231//intracellular membrane-bounded organelle;GO:0005622//intracellular;GO:0044424//intracellular part;GO:0043226//organelle;GO:0043229//intracellular organelle;GO:0043227//membrane-bounded organelle;GO:0005623//cell;GO:0044464//cell part	GO:1901363//heterocyclic compound binding;GO:0005488//binding;GO:0003676//nucleic acid binding;GO:0097159//organic cyclic compound binding	-
10 DAA	XLOC_090200	1.06184	6.07e-06	0.00145649	TCONS_00125258	hypothetical protein TRIUR3_28833 [Triticum urartu]	-	-	-	-	-	-	-
10 DAA	XLOC_090215	1.6383	3.05e-05	0.00508756	TCONS_00125275	-	-	-	-	-	-	-	-
10 DAA	XLOC_090516	1.09713	0.000500301	0.0387793	TCONS_00125665	hypothetical protein TRIUR3_26073 [Triticum urartu]	-	-	-	-	-	-	-
10 DAA	XLOC_090629	1.75132	1.08e-05	0.00228852	TCONS_00125812	hypothetical protein TRIUR3_16834 [Triticum urartu]	-	-	-	-	-	-	-
10 DAA	XLOC_091041	1.22948	3.57e-05	0.00577328	TCONS_00126356	hypothetical protein TRIUR3_23801 [Triticum urartu]	-	-	-	-	-	-	-
10 DAA	XLOC_091073	1.69299	1.03e-07	5.82e-05	TCONS_00126400	-	-	-	-	-	-	-	-
10 DAA	XLOC_092792	1.19017	2.13e-05	0.00389745	TCONS_00128225	hypothetical protein F775_28177 [Aegilops tauschii]	-	-	-	-	-	-	-
10 DAA	XLOC_094397	1.53434	2.07e-05	0.00378382	TCONS_00130205	Iron sulfur cluster assembly protein 1, mitochondrial [Triticum urartu]	-	-	-	-	-	GO:0043167//ion binding;GO:0003824//catalytic activity;GO:0005488//binding	GO:0009058//biosynthetic process;GO:0008152//metabolic process;GO:0009987//cellular process
10 DAA	XLOC_095367	1.39198	1.48e-05	0.00295159	TCONS_00131370	-	-	-	-	-	-	-	-
10 DAA	XLOC_095809	1.88264	0.000486663	0.0378974	TCONS_00131886	-	-	-	-	-	-	-	-
10 DAA	XLOC_096689	1.26465	0.000631187	0.0448812	TCONS_00133021	Dof zinc finger protein [Aegilops tauschii]	-	-	-	-	-	-	-
10 DAA	XLOC_097785	1.04913	0.000364257	0.0311905	TCONS_00134349	OSJNBa0016O02.1 [Oryza sativa Japonica Group]	-	-	-	-	GO:0043226//organelle;GO:0043229//intracellular organelle;GO:0044444//cytoplasmic part;GO:0044464//cell part;GO:0009536//plastid;GO:0043231//intracellular membrane-bounded organelle;GO:0044424//intracellular part;GO:0005623//cell;GO:0005737//cytoplasm;GO:0005622//intracellular;GO:0043227//membrane-bounded organelle	GO:1901363//heterocyclic compound binding;GO:0005488//binding;GO:0036094//small molecule binding;GO:0016787//hydrolase activity;GO:0003824//catalytic activity;GO:0043167//ion binding;GO:0097159//organic cyclic compound binding	GO:0008152//metabolic process
10 DAA	XLOC_098006	1.34714	1.8e-05	0.00344698	TCONS_00134624	hypothetical protein TRIUR3_18241 [Triticum urartu]	-	-	-	-	-	-	-
10 DAA	XLOC_098612	11.3961	1.09e-15	4.41e-12	TCONS_00135392	unnamed protein product [Triticum aestivum]	-	-	-	-	-	-	-
10 DAA	XLOC_098638	1.33628	1.34e-06	0.000438464	TCONS_00135427	hypothetical protein TRIUR3_23801 [Triticum urartu]	-	-	-	-	-	-	-
10 DAA	XLOC_098929	3.15113	0.000116426	0.0142173	TCONS_00135809	hypothetical protein TRIUR3_33168 [Triticum urartu]	-	-	-	-	-	-	-
10 DAA	XLOC_100465	1.42884	2.03e-05	0.00375662	TCONS_00137649	hypothetical protein TRIUR3_30658 [Triticum urartu]	-	-	-	-	-	-	-
10 DAA	XLOC_100519	1.04394	9.5e-06	0.00206226	TCONS_00137718	hypothetical protein TRIUR3_21278 [Triticum urartu]	-	-	-	-	-	-	-
10 DAA	XLOC_101212	1.3884	0.000224241	0.0222448	TCONS_00138471	-	-	-	-	-	-	-	-
10 DAA	XLOC_103579	-2.17766	1.99e-07	0.000103848	TCONS_00141401	-	-	-	-	-	-	-	-
10 DAA	XLOC_104975	1.34675	1.97e-05	0.00364998	TCONS_00143318	-	-	-	-	-	-	-	-
10 DAA	XLOC_105515	1.28011	9.53e-05	0.012325	TCONS_00143939	-	-	-	-	-	-	-	-
10 DAA	XLOC_105526	1.20498	0.000693905	0.0478342	TCONS_00143954	hypothetical protein F775_00328 [Aegilops tauschii]	-	-	-	-	-	-	-
10 DAA	XLOC_106211	1.79909	1.02e-06	0.000360485	TCONS_00144864	-	-	-	-	-	-	-	-
10 DAA	XLOC_106774	11.7482	7.48e-11	1.1e-07	TCONS_00145550	PREDICTED: adenosine kinase [Brachypodium distachyon]	-	-	-	-	-	GO:0016740//transferase activity;GO:0016772//transferase activity, transferring phosphorus-containing groups;GO:0003824//catalytic activity	GO:0044237//cellular metabolic process;GO:0006796//phosphate-containing compound metabolic process;GO:0006793//phosphorus metabolic process;GO:0008152//metabolic process;GO:0009987//cellular process
10 DAA	XLOC_106867	1.11715	6.89e-05	0.00956962	TCONS_00145665	Os03g0139000 [Oryza sativa Japonica Group]	-	-	-	-	GO:0044464//cell part;GO:0043226//organelle;GO:0005622//intracellular;GO:0044424//intracellular part;GO:0043227//membrane-bounded organelle;GO:0005623//cell;GO:0043231//intracellular membrane-bounded organelle;GO:0043229//intracellular organelle	-	GO:0043170//macromolecule metabolic process;GO:0009987//cellular process;GO:0034641//cellular nitrogen compound metabolic process;GO:1901360//organic cyclic compound metabolic process;GO:0009451//RNA modification;GO:0090304//nucleic acid metabolic process;GO:0006139//nucleobase-containing compound metabolic process;GO:0016070//RNA metabolic process;GO:0044238//primary metabolic process;GO:0071704…
10 DAA	XLOC_106904	-5.1219	1.64e-13	3.88e-10	TCONS_00145710	PREDICTED: adenosine kinase [Brachypodium distachyon]	-	-	-	-	-	GO:0003824//catalytic activity;GO:0016740//transferase activity;GO:0016772//transferase activity, transferring phosphorus-containing groups	GO:0006796//phosphate-containing compound metabolic process;GO:0009987//cellular process;GO:0008152//metabolic process;GO:0044237//cellular metabolic process;GO:0006793//phosphorus metabolic process
10 DAA	XLOC_107643	9.32193	2.48e-06	0.000740814	TCONS_00146573	unnamed protein product [Triticum aestivum]	-	-	-	-	-	GO:0005515//protein binding;GO:0003824//catalytic activity;GO:0016740//transferase activity;GO:0016787//hydrolase activity;GO:0016757//transferase activity, transferring glycosyl groups;GO:0004175//endopeptidase activity;GO:0016763//transferase activity, transferring pentosyl groups;GO:0008233//peptidase activity;GO:0070011//peptidase activity, acting on L-amino acid peptides;GO:0005488//binding;…	GO:0008152//metabolic process;GO:0019538//protein metabolic process;GO:0044238//primary metabolic process;GO:0043170//macromolecule metabolic process;GO:0071704//organic substance metabolic process
10 DAA	XLOC_111258	1.73259	4.18e-05	0.00657661	TCONS_00151187	Os03g0302800 [Oryza sativa Japonica Group]	-	-	-	-	-	-	GO:0045934//negative regulation of nucleobase-containing compound metabolic process;GO:0010629//negative regulation of gene expression;GO:2000113//negative regulation of cellular macromolecule biosynthetic process;GO:0044763//single-organism cellular process;GO:0031324//negative regulation of cellular metabolic process;GO:0010558//negative regulation of macromolecule biosynthetic process;GO:00439…
10 DAA	XLOC_111746	1.05987	0.000126568	0.0150151	TCONS_00151832	hypothetical protein TRIUR3_27713 [Triticum urartu]	-	-	-	-	-	GO:0016757//transferase activity, transferring glycosyl groups;GO:0016740//transferase activity;GO:0003824//catalytic activity	-
10 DAA	XLOC_112201	1.19794	2.63e-06	0.000772064	TCONS_00152417	-	-	-	-	-	-	-	-
10 DAA	XLOC_113369	1.04798	0.000154943	0.0171941	TCONS_00153957	PREDICTED: CRS2-associated factor 1, mitochondrial [Brachypodium distachyon]	-	-	-	-	-	-	GO:0071704//organic substance metabolic process;GO:0034641//cellular nitrogen compound metabolic process;GO:0090304//nucleic acid metabolic process;GO:0008152//metabolic process;GO:0010467//gene expression;GO:0006725//cellular aromatic compound metabolic process;GO:0006396//RNA processing;GO:0043170//macromolecule metabolic process;GO:0006139//nucleobase-containing compound metabolic process;GO:0…
10 DAA	XLOC_114862	1.49333	8.38e-12	1.55e-08	TCONS_00155837	hypothetical protein TRIUR3_26902 [Triticum urartu]	-	-	-	-	-	-	-
10 DAA	XLOC_114902	1.23351	1.24e-16	5.86e-13	TCONS_00155885	hypothetical protein TRIUR3_32179 [Triticum urartu]	-	-	-	-	-	-	-
10 DAA	XLOC_115129	1.49643	0.000304174	0.0273673	TCONS_00156171	PREDICTED: ectopic P granules protein 3-like [Oryza brachyantha]	-	-	-	-	-	-	-
10 DAA	XLOC_115579	1.93656	0.000224998	0.0222725	TCONS_00156720	-	-	-	-	-	-	-	-
10 DAA	XLOC_116169	-3.23558	7.37e-05	0.0100852	TCONS_00157416	PREDICTED: LOW QUALITY PROTEIN: dicarboxylate transporter 1, chloroplastic [Brachypodium distachyon]	-	-	-	-	GO:0043226//organelle;GO:0005737//cytoplasm;GO:0031984//organelle subcompartment;GO:0005623//cell;GO:0044464//cell part;GO:0009579//thylakoid;GO:0044424//intracellular part;GO:0044422//organelle part;GO:0009528//plastid inner membrane;GO:0016020//membrane;GO:0031224//intrinsic component of membrane;GO:0019866//organelle inner membrane;GO:0005622//intracellular;GO:0009526//plastid envelope;GO:0044…	GO:0046943//carboxylic acid transmembrane transporter activity;GO:0015556//C4-dicarboxylate transmembrane transporter activity;GO:0022891//substrate-specific transmembrane transporter activity;GO:0008509//anion transmembrane transporter activity;GO:0005342//organic acid transmembrane transporter activity;GO:0022892//substrate-specific transporter activity;GO:0005215//transporter activity;GO:00085…	GO:1901360//organic cyclic compound metabolic process;GO:0006835//dicarboxylic acid transport;GO:0043170//macromolecule metabolic process;GO:0044042//glucan metabolic process;GO:1901362//organic cyclic compound biosynthetic process;GO:0044711//single-organism biosynthetic process;GO:0015729//oxaloacetate transport;GO:1901700//response to oxygen-containing compound;GO:0044237//cellular metabolic p…
10 DAA	XLOC_116339	1.48798	1.29e-05	0.00266398	TCONS_00157683	Auxin-responsive protein IAA19 [Triticum urartu]	-	-	-	-	GO:0044464//cell part;GO:0043226//organelle;GO:0043229//intracellular organelle;GO:0044424//intracellular part;GO:0005623//cell;GO:0043231//intracellular membrane-bounded organelle;GO:0005622//intracellular;GO:0043227//membrane-bounded organelle	GO:0005515//protein binding;GO:0005488//binding	GO:0009755//hormone-mediated signaling pathway;GO:0007154//cell communication;GO:0044249//cellular biosynthetic process;GO:1901576//organic substance biosynthetic process;GO:0023052//signaling;GO:0065007//biological regulation;GO:0060255//regulation of macromolecule metabolic process;GO:0009058//biosynthetic process;GO:0008152//metabolic process;GO:0050896//response to stimulus;GO:0009725//respon…
10 DAA	XLOC_116886	1.5085	0.000267051	0.0249504	TCONS_00158368	-	-	-	-	-	-	-	-
10 DAA	XLOC_117315	1.00899	0.000428608	0.0348762	TCONS_00158939	hypothetical protein F775_09419 [Aegilops tauschii]	-	-	-	-	-	-	-
10 DAA	XLOC_118326	1.27509	5.02e-10	5.57e-07	TCONS_00160248	PREDICTED: type I inositol 1,4,5-trisphosphate 5-phosphatase CVP2-like [Setaria italica]	-	-	-	-	GO:0016020//membrane	GO:0003824//catalytic activity;GO:0016740//transferase activity;GO:0016301//kinase activity;GO:0016772//transferase activity, transferring phosphorus-containing groups	GO:0044699//single-organism process;GO:0006650//glycerophospholipid metabolic process;GO:0071704//organic substance metabolic process;GO:0008152//metabolic process;GO:0044237//cellular metabolic process;GO:0019637//organophosphate metabolic process;GO:0044710//single-organism metabolic process;GO:0044763//single-organism cellular process;GO:0044238//primary metabolic process;GO:0006796//phosphate…
10 DAA	XLOC_118336	1.28511	2.8e-07	0.000136843	TCONS_00160261	hypothetical protein TRIUR3_29929 [Triticum urartu]	-	-	-	-	-	-	-
10 DAA	XLOC_118397	1.48271	0.000150338	0.0168824	TCONS_00160343	PREDICTED: nucleobase-ascorbate transporter 6-like isoform X2 [Brachypodium distachyon]	-	-	-	-	-	-	-
10 DAA	XLOC_119295	3.28454	0.000212417	0.0213707	TCONS_00161461	hypothetical protein TRIUR3_31600 [Triticum urartu]	-	-	-	-	-	-	-
10 DAA	XLOC_120005	1.21266	4.49e-07	0.000197008	TCONS_00162356	WD repeat-containing protein 3-like protein [Triticum urartu]	-	-	-	-	-	-	-
10 DAA	XLOC_121048	2.44057	2.33e-09	2.2e-06	TCONS_00163634	hypothetical protein F775_25031 [Aegilops tauschii]	-	-	-	-	-	-	-
10 DAA	XLOC_121187	1.64386	0.000140452	0.0161546	TCONS_00163804	unnamed protein product [Triticum aestivum]	-	-	-	-	-	-	-
10 DAA	XLOC_121317	2.17403	0.00011235	0.0139842	TCONS_00163977	-	-	-	-	-	-	-	-
10 DAA	XLOC_121529	1.01361	0.000412733	0.0341394	TCONS_00164239	RAB5-interacting protein [Zea mays]	-	-	-	-	GO:0005623//cell;GO:0043227//membrane-bounded organelle;GO:0044464//cell part;GO:0043229//intracellular organelle;GO:0005622//intracellular;GO:0043226//organelle;GO:0043231//intracellular membrane-bounded organelle;GO:0044424//intracellular part	-	-
10 DAA	XLOC_121836	1.20881	3.66e-05	0.00589621	TCONS_00164631	-	-	-	-	-	-	-	-
10 DAA	XLOC_123448	1.45457	0.000432429	0.0350531	TCONS_00166633	-	-	-	-	-	-	-	-
10 DAA	XLOC_123608	-13.3505	3.72e-52	7.91e-48	TCONS_00166841	hypothetical protein TRIUR3_14504 [Triticum urartu]	-	-	-	-	-	-	-
10 DAA	XLOC_124839	1.09863	8.23e-06	0.0018728	TCONS_00168367	PH01B001I13.11 [Phyllostachys edulis]	-	-	-	-	GO:0044424//intracellular part;GO:0043229//intracellular organelle;GO:0005737//cytoplasm;GO:0044444//cytoplasmic part;GO:0043226//organelle;GO:0043231//intracellular membrane-bounded organelle;GO:0044464//cell part;GO:0043227//membrane-bounded organelle;GO:0005622//intracellular;GO:0005623//cell	GO:0036094//small molecule binding;GO:0003824//catalytic activity;GO:0016772//transferase activity, transferring phosphorus-containing groups;GO:0097159//organic cyclic compound binding;GO:0005488//binding;GO:0016740//transferase activity;GO:1901363//heterocyclic compound binding	GO:0006139//nucleobase-containing compound metabolic process;GO:0046483//heterocycle metabolic process;GO:0044237//cellular metabolic process;GO:0006725//cellular aromatic compound metabolic process;GO:0071704//organic substance metabolic process;GO:0009987//cellular process;GO:0006807//nitrogen compound metabolic process;GO:0034641//cellular nitrogen compound metabolic process;GO:0043170//macrom…
10 DAA	XLOC_124947	1.42817	2.2e-05	0.00396971	TCONS_00168508	hypothetical protein F775_25161 [Aegilops tauschii]	-	-	-	-	-	-	GO:0034660//ncRNA metabolic process;GO:0090304//nucleic acid metabolic process;GO:0006139//nucleobase-containing compound metabolic process;GO:0043170//macromolecule metabolic process;GO:0071704//organic substance metabolic process;GO:0006725//cellular aromatic compound metabolic process;GO:1901360//organic cyclic compound metabolic process;GO:0008152//metabolic process;GO:0034641//cellular nitro…
10 DAA	XLOC_125038	2.37151	1.22e-11	2.12e-08	TCONS_00168632	PREDICTED: remorin-like [Brachypodium distachyon]	-	-	-	-	-	-	-
10 DAA	XLOC_126142	1.41692	4.89e-06	0.00126189	TCONS_00170005	hypothetical protein F775_24034 [Aegilops tauschii]	-	-	-	-	-	-	-
10 DAA	XLOC_126642	1.13963	1.12e-05	0.00235996	TCONS_00170667	-	-	-	-	-	-	-	-
10 DAA	XLOC_127379	1.44728	6.02e-05	0.00868146	TCONS_00171483	Disease resistance protein RPP13 [Aegilops tauschii]	-	-	-	-	-	-	-
10 DAA	XLOC_127774	1.03362	0.000116393	0.0142173	TCONS_00171956	PREDICTED: transmembrane protein 64 [Brachypodium distachyon]	-	-	-	-	-	GO:0016740//transferase activity;GO:0003824//catalytic activity;GO:0016757//transferase activity, transferring glycosyl groups	-
10 DAA	XLOC_128039	1.22001	0.000723121	0.0491471	TCONS_00172295	-	-	-	-	-	-	-	-
10 DAA	XLOC_128824	1.774	0.000289909	0.0263344	TCONS_00173191	WD repeat-containing protein 26 [Triticum urartu]	-	-	-	-	-	-	-
10 DAA	XLOC_128999	1.36901	7.62e-05	0.0103675	TCONS_00173396	RNA-binding protein 24 [Aegilops tauschii]	-	-	-	-	-	-	-
10 DAA	XLOC_130206	1.29546	0.000175392	0.0186604	TCONS_00174938	DnaJ homolog subfamily B member 13 [Aegilops tauschii]	-	-	-	-	-	-	-
10 DAA	XLOC_130757	1.1916	8.75e-06	0.00196392	TCONS_00175592	hypothetical protein F775_24515 [Aegilops tauschii]	-	-	-	-	-	-	-
10 DAA	XLOC_131653	1.15657	7.43e-05	0.0101329	TCONS_00176658	-	-	-	-	-	-	-	-
10 DAA	XLOC_131954	1.12867	0.000112631	0.0139949	TCONS_00177016	Protein FAR1-RELATED SEQUENCE 5 [Aegilops tauschii]	-	-	-	-	-	GO:0005488//binding;GO:0043167//ion binding;GO:0046914//transition metal ion binding;GO:0046872//metal ion binding;GO:0043169//cation binding	-
10 DAA	Traes_5DL_E4BFDF31C	-9.89178	6.01e-05	0.00867976	-	ACC oxidase [Hordeum vulgare]	Metabolism	Amino acid metabolism	ko00270//Cysteine and methionine metabolism	K05933	-	GO:0003674//molecular_function;GO:0005488//binding;GO:0003824//catalytic activity	GO:0008150//biological_process;GO:0008152//metabolic process
10 DAA	XLOC_010785	1.57309	8.36e-08	4.97e-05	TCONS_00015057	Histone-lysine N-methyltransferase, H3 lysine-9 specific SUVH4 [Aegilops tauschii]	Metabolism	Amino acid metabolism	ko00310//Lysine degradation	K11420	GO:0043229//intracellular organelle;GO:0044424//intracellular part;GO:0043228//non-membrane-bounded organelle;GO:0005622//intracellular;GO:0005623//cell;GO:0043226//organelle;GO:0044464//cell part;GO:0043232//intracellular non-membrane-bounded organelle	GO:0097159//organic cyclic compound binding;GO:0016741//transferase activity, transferring one-carbon groups;GO:0008757//S-adenosylmethionine-dependent methyltransferase activity;GO:1901363//heterocyclic compound binding;GO:1901265//nucleoside phosphate binding;GO:0008168//methyltransferase activity;GO:0016278//lysine N-methyltransferase activity;GO:0008170//N-methyltransferase activity;GO:001674…	GO:0043412//macromolecule modification;GO:0010605//negative regulation of macromolecule metabolic process;GO:0016570//histone modification;GO:0032259//methylation;GO:2001141//regulation of RNA biosynthetic process;GO:0071840//cellular component organization or biogenesis;GO:0009890//negative regulation of biosynthetic process;GO:0031327//negative regulation of cellular biosynthetic process;GO:004…
10 DAA	XLOC_017127	1.08294	2.64e-07	0.000131968	TCONS_00023911	lysine-ketoglutarate reductase/saccharopine dehydrogenase bifunctional enzyme-like [Oryza sativa Japonica Group]	Metabolism	Amino acid metabolism	ko00310//Lysine degradation	K14157	GO:0044424//intracellular part;GO:0044444//cytoplasmic part;GO:0044464//cell part;GO:0043231//intracellular membrane-bounded organelle;GO:0043227//membrane-bounded organelle;GO:0043229//intracellular organelle;GO:0005737//cytoplasm;GO:0005622//intracellular;GO:0043226//organelle;GO:0005623//cell	GO:0016491//oxidoreductase activity;GO:0016646//oxidoreductase activity, acting on the CH-NH group of donors, NAD or NADP as acceptor;GO:0016645//oxidoreductase activity, acting on the CH-NH group of donors;GO:0004753//saccharopine dehydrogenase activity;GO:0003824//catalytic activity	GO:0006082//organic acid metabolic process;GO:0009063//cellular amino acid catabolic process;GO:0009743//response to carbohydrate;GO:0010033//response to organic substance;GO:0044237//cellular metabolic process;GO:0046440//L-lysine metabolic process;GO:0006554//lysine catabolic process;GO:0042221//response to chemical;GO:0009056//catabolic process;GO:0044248//cellular catabolic process;GO:0016054…
10 DAA	Traes_2DL_03E388B44	-2.11396	5.09e-05	0.00763779	-	Phenylalanine ammonia-lyase [Triticum urartu]	Metabolism	Amino acid metabolism;Biosynthesis of other secondary metabolites	ko00940//Phenylpropanoid biosynthesis;ko00360//Phenylalanine metabolism	K10775	GO:0005575//cellular_component;GO:0044424//intracellular part;GO:0005737//cytoplasm;GO:0005622//intracellular;GO:0005623//cell;GO:0044464//cell part	GO:0003674//molecular_function;GO:0003824//catalytic activity	GO:0009987//cellular process;GO:0009058//biosynthetic process;GO:0044710//single-organism metabolic process;GO:0044699//single-organism process;GO:0008150//biological_process;GO:0008152//metabolic process;GO:0009056//catabolic process;GO:0019748//secondary metabolic process
10 DAA	Traes_3AS_3216E0032	1.16312	1.48e-06	0.000479172	-	Os11g0629500 [Oryza sativa Japonica Group]	Metabolism	Amino acid metabolism;Global and Overview	ko01200//Carbon metabolism;ko01230//Biosynthesis of amino acids;ko00260//Glycine, serine and threonine metabolism	K01079	-	GO:0016787//hydrolase activity;GO:0003674//molecular_function;GO:0003824//catalytic activity	GO:0008150//biological_process;GO:0009058//biosynthetic process;GO:0009987//cellular process;GO:0008152//metabolic process
10 DAA	XLOC_129696	1.40498	4.93e-05	0.00745933	TCONS_00174314	PREDICTED: 1-(5-phosphoribosyl)-5-[(5-phosphoribosylamino)methylideneamino] imidazole-4-carboxamide isomerase, chloroplastic-like [Oryza brachyantha]	Metabolism	Amino acid metabolism;Global and Overview	ko01230//Biosynthesis of amino acids;ko00340//Histidine metabolism	K01814	GO:0044444//cytoplasmic part;GO:0043229//intracellular organelle;GO:0043227//membrane-bounded organelle;GO:0044424//intracellular part;GO:0043226//organelle;GO:0005622//intracellular;GO:0043231//intracellular membrane-bounded organelle;GO:0005623//cell;GO:0044464//cell part;GO:0009536//plastid;GO:0005737//cytoplasm	GO:0016861//intramolecular oxidoreductase activity, interconverting aldoses and ketoses;GO:0003824//catalytic activity;GO:0016853//isomerase activity;GO:0016860//intramolecular oxidoreductase activity	GO:0046483//heterocycle metabolic process;GO:0008152//metabolic process;GO:0006725//cellular aromatic compound metabolic process;GO:0052803//imidazole-containing compound metabolic process;GO:0044699//single-organism process;GO:0071840//cellular component organization or biogenesis;GO:0044237//cellular metabolic process;GO:1901605//alpha-amino acid metabolic process;GO:0034641//cellular nitrogen …
10 DAA	Traes_2DS_2F8D8BB67	1.62891	0.000140191	0.0161464	-	glutamate dehydrogenase [Triticum aestivum]	Metabolism	Amino acid metabolism;Global and Overview;Energy metabolism	ko01200//Carbon metabolism;ko00250//Alanine, aspartate and glutamate metabolism;ko00910//Nitrogen metabolism;ko00220//Arginine biosynthesis	K00261	-	GO:0003824//catalytic activity;GO:0003674//molecular_function	GO:0009987//cellular process;GO:0008152//metabolic process;GO:0008150//biological_process
10 DAA	Traes_6DL_7CDC20F31	-1.11099	1.04e-05	0.00223174	-	flavonol synthase [Triticum aestivum]	Metabolism	Biosynthesis of other secondary metabolites	ko00941//Flavonoid biosynthesis	K05278	-	GO:0003824//catalytic activity;GO:0003674//molecular_function;GO:0005488//binding	GO:0008150//biological_process;GO:0008152//metabolic process
10 DAA	Traes_6DL_A62FA83DC	5.05683	4.48e-09	3.98e-06	-	Dihydroflavonol-4-reductase [Aegilops tauschii]	Metabolism	Biosynthesis of other secondary metabolites	ko00940//Phenylpropanoid biosynthesis	K09753	-	GO:0005488//binding;GO:0003674//molecular_function;GO:0003824//catalytic activity	GO:0008150//biological_process;GO:0008152//metabolic process
10 DAA	Traes_2AL_77DE42E1C	1.22934	0.000106079	0.0133365	-	UDP-glucose 6-dehydrogenase [Aegilops tauschii]	Metabolism	Carbohydrate metabolism	ko00500//Starch and sucrose metabolism;ko00520//Amino sugar and nucleotide sugar metabolism;ko00040//Pentose and glucuronate interconversions;ko00053//Ascorbate and aldarate metabolism	K00012	-	GO:1901363//heterocyclic compound binding;GO:0003824//catalytic activity;GO:1901265//nucleoside phosphate binding;GO:0000166//nucleotide binding;GO:0003674//molecular_function;GO:0036094//small molecule binding;GO:0097159//organic cyclic compound binding;GO:0005488//binding	GO:0008150//biological_process;GO:0008152//metabolic process
10 DAA	XLOC_014132	1.93871	2.82e-10	3.29e-07	TCONS_00019857	PREDICTED: probable alpha-glucosidase Os06g0675700 [Brachypodium distachyon]	Metabolism	Carbohydrate metabolism	ko00500//Starch and sucrose metabolism;ko00052//Galactose metabolism	K01187	GO:0005623//cell;GO:0044464//cell part	GO:0004553//hydrolase activity, hydrolyzing O-glycosyl compounds;GO:0005488//binding;GO:0003824//catalytic activity;GO:0090599//alpha-glucosidase activity;GO:0016787//hydrolase activity;GO:0015926//glucosidase activity;GO:0016798//hydrolase activity, acting on glycosyl bonds	GO:0008152//metabolic process;GO:0009987//cellular process;GO:0006807//nitrogen compound metabolic process;GO:0044237//cellular metabolic process;GO:0044238//primary metabolic process;GO:0071704//organic substance metabolic process
10 DAA	XLOC_050634	1.96182	5.43e-10	5.93e-07	TCONS_00072025	-	Metabolism	Carbohydrate metabolism	ko00520//Amino sugar and nucleotide sugar metabolism;ko00051//Fructose and mannose metabolism	K01809	-	-	-
10 DAA	XLOC_114728	3.65711	0.000230764	0.0225762	TCONS_00155657	fructose-6-phosphate-2-kinase/fructose-2,6-bisphosphatase [Oryza sativa Indica Group]	Metabolism	Carbohydrate metabolism	ko00051//Fructose and mannose metabolism	K01103	-	GO:0016773//phosphotransferase activity, alcohol group as acceptor;GO:0001883//purine nucleoside binding;GO:0036094//small molecule binding;GO:0016301//kinase activity;GO:0050308//sugar-phosphatase activity;GO:0008443//phosphofructokinase activity;GO:0019200//carbohydrate kinase activity;GO:0016772//transferase activity, transferring phosphorus-containing groups;GO:0005488//binding;GO:0016788//hy…	GO:0006793//phosphorus metabolic process;GO:0005975//carbohydrate metabolic process;GO:0044238//primary metabolic process;GO:0005996//monosaccharide metabolic process;GO:0006796//phosphate-containing compound metabolic process;GO:0016310//phosphorylation;GO:0071704//organic substance metabolic process;GO:0008152//metabolic process;GO:0044237//cellular metabolic process;GO:0009987//cellular proces…
10 DAA	XLOC_120330	1.01558	1.23e-13	3.13e-10	TCONS_00162744	PREDICTED: probable L-ascorbate peroxidase 3 [Setaria italica]	Metabolism	Carbohydrate metabolism;Metabolism of other amino acids	ko00480//Glutathione metabolism;ko00053//Ascorbate and aldarate metabolism	K00434	-	GO:0003824//catalytic activity;GO:0016491//oxidoreductase activity;GO:0016209//antioxidant activity;GO:0005488//binding	GO:0044699//single-organism process;GO:0008152//metabolic process;GO:0044710//single-organism metabolic process
10 DAA	EPlTAEG00000010007	8.79766	0.000564409	0.041615	-	photosystem II CP43 chlorophyll apoprotein, partial (chloroplast) [Triticum timopheevii]	Metabolism	Energy metabolism	ko00195//Photosynthesis	K02705	GO:0009579//thylakoid;GO:0043227//membrane-bounded organelle;GO:0005737//cytoplasm;GO:0044444//cytoplasmic part;GO:0005575//cellular_component;GO:0044464//cell part;GO:0016020//membrane;GO:0005622//intracellular;GO:0043229//intracellular organelle;GO:0043226//organelle;GO:0005623//cell;GO:0044424//intracellular part;GO:0043231//intracellular membrane-bounded organelle;GO:0009536//plastid	GO:0003674//molecular_function;GO:0005488//binding	GO:0044238//primary metabolic process;GO:0019538//protein metabolic process;GO:0043170//macromolecule metabolic process;GO:0043412//macromolecule modification;GO:0008150//biological_process;GO:0009987//cellular process;GO:0036211//protein modification process;GO:0044260//cellular macromolecule metabolic process;GO:0015979//photosynthesis;GO:0044267//cellular protein metabolic process;GO:0006091//…
10 DAA	Traes_1AS_0A92A2224	8.79766	0.000563566	0.041615	-	photosystem II CP43 chlorophyll apoprotein, partial (chloroplast) [Triticum timopheevii]	Metabolism	Energy metabolism	ko00195//Photosynthesis	K02705	GO:0043231//intracellular membrane-bounded organelle;GO:0044464//cell part;GO:0043229//intracellular organelle;GO:0044424//intracellular part;GO:0005622//intracellular;GO:0044444//cytoplasmic part;GO:0005737//cytoplasm;GO:0043227//membrane-bounded organelle;GO:0005575//cellular_component;GO:0016020//membrane;GO:0009536//plastid;GO:0005623//cell;GO:0009579//thylakoid;GO:0043226//organelle	GO:0005488//binding;GO:0003674//molecular_function	GO:0043170//macromolecule metabolic process;GO:0044267//cellular protein metabolic process;GO:0015979//photosynthesis;GO:0019538//protein metabolic process;GO:0006091//generation of precursor metabolites and energy;GO:0008150//biological_process;GO:0043412//macromolecule modification;GO:0044260//cellular macromolecule metabolic process;GO:0006464//cellular protein modification process;GO:0036211/…
10 DAA	Traes_1BS_0A92A2224	8.79766	0.00056371	0.041615	-	photosystem II CP43 chlorophyll apoprotein, partial (chloroplast) [Triticum timopheevii]	Metabolism	Energy metabolism	ko00195//Photosynthesis	K02705	GO:0009536//plastid;GO:0005575//cellular_component;GO:0043226//organelle;GO:0044444//cytoplasmic part;GO:0044464//cell part;GO:0043229//intracellular organelle;GO:0044424//intracellular part;GO:0005622//intracellular;GO:0043231//intracellular membrane-bounded organelle;GO:0009579//thylakoid;GO:0016020//membrane;GO:0005623//cell;GO:0043227//membrane-bounded organelle;GO:0005737//cytoplasm	GO:0003674//molecular_function;GO:0005488//binding	GO:0071704//organic substance metabolic process;GO:0044260//cellular macromolecule metabolic process;GO:0044267//cellular protein metabolic process;GO:0036211//protein modification process;GO:0043170//macromolecule metabolic process;GO:0009987//cellular process;GO:0006464//cellular protein modification process;GO:0006091//generation of precursor metabolites and energy;GO:0008152//metabolic proces…
10 DAA	Traes_2AL_0A92A2224	8.79766	0.000564192	0.041615	-	photosystem II CP43 chlorophyll apoprotein, partial (chloroplast) [Triticum timopheevii]	Metabolism	Energy metabolism	ko00195//Photosynthesis	K02705	GO:0005575//cellular_component;GO:0044444//cytoplasmic part;GO:0005622//intracellular;GO:0043231//intracellular membrane-bounded organelle;GO:0043229//intracellular organelle;GO:0005623//cell;GO:0009536//plastid;GO:0005737//cytoplasm;GO:0044464//cell part;GO:0044424//intracellular part;GO:0009579//thylakoid;GO:0016020//membrane;GO:0043227//membrane-bounded organelle;GO:0043226//organelle	GO:0005488//binding;GO:0003674//molecular_function	GO:0015979//photosynthesis;GO:0006091//generation of precursor metabolites and energy;GO:0008152//metabolic process;GO:0006464//cellular protein modification process;GO:0044260//cellular macromolecule metabolic process;GO:0043412//macromolecule modification;GO:0036211//protein modification process;GO:0009987//cellular process;GO:0019538//protein metabolic process;GO:0008150//biological_process;GO…
10 DAA	Traes_2BS_0A92A2224	8.79766	0.000563245	0.041615	-	photosystem II CP43 chlorophyll apoprotein, partial (chloroplast) [Triticum timopheevii]	Metabolism	Energy metabolism	ko00195//Photosynthesis	K02705	GO:0009536//plastid;GO:0043227//membrane-bounded organelle;GO:0043226//organelle;GO:0044424//intracellular part;GO:0016020//membrane;GO:0043231//intracellular membrane-bounded organelle;GO:0005737//cytoplasm;GO:0044464//cell part;GO:0009579//thylakoid;GO:0005623//cell;GO:0044444//cytoplasmic part;GO:0005575//cellular_component;GO:0043229//intracellular organelle;GO:0005622//intracellular	GO:0003674//molecular_function;GO:0005488//binding	GO:0006091//generation of precursor metabolites and energy;GO:0043412//macromolecule modification;GO:0044238//primary metabolic process;GO:0015979//photosynthesis;GO:0036211//protein modification process;GO:0044267//cellular protein metabolic process;GO:0008150//biological_process;GO:0071704//organic substance metabolic process;GO:0019538//protein metabolic process;GO:0043170//macromolecule metab…
10 DAA	Traes_3AL_0A92A2224	8.79766	0.000563126	0.041615	-	photosystem II CP43 chlorophyll apoprotein, partial (chloroplast) [Triticum timopheevii]	Metabolism	Energy metabolism	ko00195//Photosynthesis	K02705	GO:0005737//cytoplasm;GO:0043231//intracellular membrane-bounded organelle;GO:0043229//intracellular organelle;GO:0043226//organelle;GO:0009579//thylakoid;GO:0016020//membrane;GO:0044444//cytoplasmic part;GO:0005575//cellular_component;GO:0044424//intracellular part;GO:0005623//cell;GO:0005622//intracellular;GO:0009536//plastid;GO:0043227//membrane-bounded organelle;GO:0044464//cell part	GO:0005488//binding;GO:0003674//molecular_function	GO:0044267//cellular protein metabolic process;GO:0008152//metabolic process;GO:0044238//primary metabolic process;GO:0015979//photosynthesis;GO:0006091//generation of precursor metabolites and energy;GO:0009987//cellular process;GO:0044260//cellular macromolecule metabolic process;GO:0071704//organic substance metabolic process;GO:0006464//cellular protein modification process;GO:0019538//protei…
10 DAA	Traes_3DL_0A92A2224	8.79766	0.000563419	0.041615	-	photosystem II CP43 chlorophyll apoprotein, partial (chloroplast) [Triticum timopheevii]	Metabolism	Energy metabolism	ko00195//Photosynthesis	K02705	GO:0005575//cellular_component;GO:0009579//thylakoid;GO:0009536//plastid;GO:0044424//intracellular part;GO:0044464//cell part;GO:0044444//cytoplasmic part;GO:0043226//organelle;GO:0043231//intracellular membrane-bounded organelle;GO:0016020//membrane;GO:0005737//cytoplasm;GO:0005622//intracellular;GO:0043229//intracellular organelle;GO:0005623//cell;GO:0043227//membrane-bounded organelle	GO:0003674//molecular_function;GO:0005488//binding	GO:0019538//protein metabolic process;GO:0008150//biological_process;GO:0043412//macromolecule modification;GO:0009987//cellular process;GO:0044237//cellular metabolic process;GO:0006091//generation of precursor metabolites and energy;GO:0044260//cellular macromolecule metabolic process;GO:0071704//organic substance metabolic process;GO:0043170//macromolecule metabolic process;GO:0044267//cellula…
10 DAA	Traes_3DL_0A92A22241	8.79766	0.000562777	0.041615	-	photosystem II CP43 chlorophyll apoprotein, partial (chloroplast) [Triticum timopheevii]	Metabolism	Energy metabolism	ko00195//Photosynthesis	K02705	GO:0005623//cell;GO:0044444//cytoplasmic part;GO:0043229//intracellular organelle;GO:0016020//membrane;GO:0005622//intracellular;GO:0005737//cytoplasm;GO:0043226//organelle;GO:0009536//plastid;GO:0043231//intracellular membrane-bounded organelle;GO:0044424//intracellular part;GO:0043227//membrane-bounded organelle;GO:0009579//thylakoid;GO:0044464//cell part;GO:0005575//cellular_component	GO:0005488//binding;GO:0003674//molecular_function	GO:0044237//cellular metabolic process;GO:0071704//organic substance metabolic process;GO:0006464//cellular protein modification process;GO:0036211//protein modification process;GO:0006091//generation of precursor metabolites and energy;GO:0044267//cellular protein metabolic process;GO:0019538//protein metabolic process;GO:0044260//cellular macromolecule metabolic process;GO:0015979//photosynthes…
10 DAA	Traes_4AL_0A92A2224	8.79766	0.000563999	0.041615	-	photosystem II CP43 chlorophyll apoprotein, partial (chloroplast) [Triticum timopheevii]	Metabolism	Energy metabolism	ko00195//Photosynthesis	K02705	GO:0044424//intracellular part;GO:0043231//intracellular membrane-bounded organelle;GO:0005575//cellular_component;GO:0043226//organelle;GO:0005622//intracellular;GO:0009579//thylakoid;GO:0005737//cytoplasm;GO:0044464//cell part;GO:0043227//membrane-bounded organelle;GO:0043229//intracellular organelle;GO:0016020//membrane;GO:0009536//plastid;GO:0005623//cell;GO:0044444//cytoplasmic part	GO:0003674//molecular_function;GO:0005488//binding	GO:0036211//protein modification process;GO:0008152//metabolic process;GO:0043170//macromolecule metabolic process;GO:0071704//organic substance metabolic process;GO:0015979//photosynthesis;GO:0043412//macromolecule modification;GO:0008150//biological_process;GO:0019538//protein metabolic process;GO:0044237//cellular metabolic process;GO:0044260//cellular macromolecule metabolic process;GO:000646…
10 DAA	Traes_4AL_D7702A458	1.02037	1.68e-10	2.17e-07	-	Plasma membrane ATPase 1 [Triticum urartu]	Metabolism	Energy metabolism	ko00190//Oxidative phosphorylation	K01535	GO:0016020//membrane;GO:0005575//cellular_component	GO:0003824//catalytic activity;GO:0097159//organic cyclic compound binding;GO:0000166//nucleotide binding;GO:0003674//molecular_function;GO:0005488//binding;GO:0016787//hydrolase activity;GO:1901265//nucleoside phosphate binding;GO:0036094//small molecule binding;GO:1901363//heterocyclic compound binding	GO:0034641//cellular nitrogen compound metabolic process;GO:0006807//nitrogen compound metabolic process;GO:0008152//metabolic process;GO:1901360//organic cyclic compound metabolic process;GO:0009987//cellular process;GO:0006725//cellular aromatic compound metabolic process;GO:0009058//biosynthetic process;GO:0008150//biological_process;GO:0044238//primary metabolic process;GO:0044237//cellular m…
10 DAA	Traes_4BL_0A92A2224	8.79766	0.000562714	0.041615	-	photosystem II CP43 chlorophyll apoprotein, partial (chloroplast) [Triticum timopheevii]	Metabolism	Energy metabolism	ko00195//Photosynthesis	K02705	GO:0005623//cell;GO:0044424//intracellular part;GO:0043231//intracellular membrane-bounded organelle;GO:0005622//intracellular;GO:0009536//plastid;GO:0005737//cytoplasm;GO:0009579//thylakoid;GO:0043229//intracellular organelle;GO:0043226//organelle;GO:0005575//cellular_component;GO:0044464//cell part;GO:0043227//membrane-bounded organelle;GO:0016020//membrane;GO:0044444//cytoplasmic part	GO:0003674//molecular_function;GO:0005488//binding	GO:0044237//cellular metabolic process;GO:0006091//generation of precursor metabolites and energy;GO:0043170//macromolecule metabolic process;GO:0044238//primary metabolic process;GO:0044260//cellular macromolecule metabolic process;GO:0015979//photosynthesis;GO:0006464//cellular protein modification process;GO:0008150//biological_process;GO:0009987//cellular process;GO:0071704//organic substance…
10 DAA	Traes_4BS_6BEA71161	1.10412	1.75e-10	2.22e-07	-	Plasma membrane ATPase 1 [Aegilops tauschii]	Metabolism	Energy metabolism	ko00190//Oxidative phosphorylation	K01535	GO:0005575//cellular_component;GO:0016020//membrane	GO:0036094//small molecule binding;GO:0003824//catalytic activity;GO:0000166//nucleotide binding;GO:0005488//binding;GO:1901265//nucleoside phosphate binding;GO:0016787//hydrolase activity;GO:0003674//molecular_function;GO:1901363//heterocyclic compound binding;GO:0097159//organic cyclic compound binding	GO:0008152//metabolic process;GO:0006725//cellular aromatic compound metabolic process;GO:0006807//nitrogen compound metabolic process;GO:0044237//cellular metabolic process;GO:0008150//biological_process;GO:0009987//cellular process;GO:0071704//organic substance metabolic process;GO:1901360//organic cyclic compound metabolic process;GO:0044238//primary metabolic process;GO:0046483//heterocycle m…
10 DAA	Traes_4DS_0A92A2224	8.79766	0.000564568	0.041615	-	photosystem II CP43 chlorophyll apoprotein, partial (chloroplast) [Triticum timopheevii]	Metabolism	Energy metabolism	ko00195//Photosynthesis	K02705	GO:0044444//cytoplasmic part;GO:0044464//cell part;GO:0043231//intracellular membrane-bounded organelle;GO:0009579//thylakoid;GO:0005623//cell;GO:0016020//membrane;GO:0043227//membrane-bounded organelle;GO:0009536//plastid;GO:0005575//cellular_component;GO:0043226//organelle;GO:0043229//intracellular organelle;GO:0005737//cytoplasm;GO:0005622//intracellular;GO:0044424//intracellular part	GO:0003674//molecular_function;GO:0005488//binding	GO:0044260//cellular macromolecule metabolic process;GO:0043170//macromolecule metabolic process;GO:0044237//cellular metabolic process;GO:0006091//generation of precursor metabolites and energy;GO:0019538//protein metabolic process;GO:0036211//protein modification process;GO:0008150//biological_process;GO:0044238//primary metabolic process;GO:0071704//organic substance metabolic process;GO:00064…
10 DAA	Traes_5AS_0A92A2224	8.79766	0.000564099	0.041615	-	photosystem II CP43 chlorophyll apoprotein, partial (chloroplast) [Triticum timopheevii]	Metabolism	Energy metabolism	ko00195//Photosynthesis	K02705	GO:0005622//intracellular;GO:0016020//membrane;GO:0043227//membrane-bounded organelle;GO:0043231//intracellular membrane-bounded organelle;GO:0005737//cytoplasm;GO:0044464//cell part;GO:0044424//intracellular part;GO:0005575//cellular_component;GO:0043229//intracellular organelle;GO:0005623//cell;GO:0009536//plastid;GO:0044444//cytoplasmic part;GO:0043226//organelle;GO:0009579//thylakoid	GO:0003674//molecular_function;GO:0005488//binding	GO:0008152//metabolic process;GO:0043412//macromolecule modification;GO:0036211//protein modification process;GO:0044238//primary metabolic process;GO:0019538//protein metabolic process;GO:0043170//macromolecule metabolic process;GO:0071704//organic substance metabolic process;GO:0044260//cellular macromolecule metabolic process;GO:0006091//generation of precursor metabolites and energy;GO:001597…
10 DAA	Traes_5BL_0A92A2224	8.79766	0.000564394	0.041615	-	photosystem II CP43 chlorophyll apoprotein, partial (chloroplast) [Triticum timopheevii]	Metabolism	Energy metabolism	ko00195//Photosynthesis	K02705	GO:0005623//cell;GO:0009579//thylakoid;GO:0043231//intracellular membrane-bounded organelle;GO:0044444//cytoplasmic part;GO:0016020//membrane;GO:0009536//plastid;GO:0005575//cellular_component;GO:0044464//cell part;GO:0005737//cytoplasm;GO:0043226//organelle;GO:0043229//intracellular organelle;GO:0005622//intracellular;GO:0044424//intracellular part;GO:0043227//membrane-bounded organelle	GO:0005488//binding;GO:0003674//molecular_function	GO:0036211//protein modification process;GO:0015979//photosynthesis;GO:0019538//protein metabolic process;GO:0009987//cellular process;GO:0008152//metabolic process;GO:0044267//cellular protein metabolic process;GO:0006091//generation of precursor metabolites and energy;GO:0044238//primary metabolic process;GO:0043170//macromolecule metabolic process;GO:0008150//biological_process;GO:0044260//cel…
10 DAA	Traes_5BS_0A92A2224	8.79766	0.000563544	0.041615	-	photosystem II CP43 chlorophyll apoprotein, partial (chloroplast) [Triticum timopheevii]	Metabolism	Energy metabolism	ko00195//Photosynthesis	K02705	GO:0043226//organelle;GO:0016020//membrane;GO:0005622//intracellular;GO:0005737//cytoplasm;GO:0009536//plastid;GO:0009579//thylakoid;GO:0043231//intracellular membrane-bounded organelle;GO:0005575//cellular_component;GO:0005623//cell;GO:0044464//cell part;GO:0044444//cytoplasmic part;GO:0043227//membrane-bounded organelle;GO:0044424//intracellular part;GO:0043229//intracellular organelle	GO:0005488//binding;GO:0003674//molecular_function	GO:0006464//cellular protein modification process;GO:0043412//macromolecule modification;GO:0015979//photosynthesis;GO:0008152//metabolic process;GO:0019538//protein metabolic process;GO:0044238//primary metabolic process;GO:0071704//organic substance metabolic process;GO:0044267//cellular protein metabolic process;GO:0036211//protein modification process;GO:0043170//macromolecule metabolic proce…
10 DAA	Traes_6AS_0A92A2224	8.79766	0.000562943	0.041615	-	photosystem II CP43 chlorophyll apoprotein, partial (chloroplast) [Triticum timopheevii]	Metabolism	Energy metabolism	ko00195//Photosynthesis	K02705	GO:0044464//cell part;GO:0016020//membrane;GO:0043226//organelle;GO:0043227//membrane-bounded organelle;GO:0009579//thylakoid;GO:0005622//intracellular;GO:0005737//cytoplasm;GO:0005575//cellular_component;GO:0043229//intracellular organelle;GO:0009536//plastid;GO:0044444//cytoplasmic part;GO:0043231//intracellular membrane-bounded organelle;GO:0044424//intracellular part;GO:0005623//cell	GO:0005488//binding;GO:0003674//molecular_function	GO:0043170//macromolecule metabolic process;GO:0008150//biological_process;GO:0015979//photosynthesis;GO:0009987//cellular process;GO:0044237//cellular metabolic process;GO:0044260//cellular macromolecule metabolic process;GO:0006464//cellular protein modification process;GO:0019538//protein metabolic process;GO:0008152//metabolic process;GO:0044238//primary metabolic process;GO:0006091//generati…
10 DAA	Traes_6BS_0A92A2224	8.79766	0.000562646	0.041615	-	photosystem II CP43 chlorophyll apoprotein, partial (chloroplast) [Triticum timopheevii]	Metabolism	Energy metabolism	ko00195//Photosynthesis	K02705	GO:0005737//cytoplasm;GO:0009536//plastid;GO:0044444//cytoplasmic part;GO:0005623//cell;GO:0043227//membrane-bounded organelle;GO:0005622//intracellular;GO:0044424//intracellular part;GO:0043226//organelle;GO:0043231//intracellular membrane-bounded organelle;GO:0043229//intracellular organelle;GO:0016020//membrane;GO:0044464//cell part;GO:0005575//cellular_component;GO:0009579//thylakoid	GO:0003674//molecular_function;GO:0005488//binding	GO:0015979//photosynthesis;GO:0036211//protein modification process;GO:0043412//macromolecule modification;GO:0019538//protein metabolic process;GO:0043170//macromolecule metabolic process;GO:0008152//metabolic process;GO:0006464//cellular protein modification process;GO:0006091//generation of precursor metabolites and energy;GO:0009987//cellular process;GO:0044237//cellular metabolic process;GO:…
10 DAA	Traes_6DL_0A92A2224	8.79766	0.000564717	0.041615	-	photosystem II CP43 chlorophyll apoprotein, partial (chloroplast) [Triticum timopheevii]	Metabolism	Energy metabolism	ko00195//Photosynthesis	K02705	GO:0005575//cellular_component;GO:0009536//plastid;GO:0043229//intracellular organelle;GO:0044464//cell part;GO:0016020//membrane;GO:0043226//organelle;GO:0005737//cytoplasm;GO:0009579//thylakoid;GO:0005623//cell;GO:0005622//intracellular;GO:0044444//cytoplasmic part;GO:0044424//intracellular part;GO:0043231//intracellular membrane-bounded organelle;GO:0043227//membrane-bounded organelle	GO:0005488//binding;GO:0003674//molecular_function	GO:0006091//generation of precursor metabolites and energy;GO:0043170//macromolecule metabolic process;GO:0044238//primary metabolic process;GO:0036211//protein modification process;GO:0009987//cellular process;GO:0006464//cellular protein modification process;GO:0071704//organic substance metabolic process;GO:0019538//protein metabolic process;GO:0044260//cellular macromolecule metabolic process…
10 DAA	Traes_7AL_0A92A2224	8.79766	0.000563793	0.041615	-	photosystem II CP43 chlorophyll apoprotein, partial (chloroplast) [Triticum timopheevii]	Metabolism	Energy metabolism	ko00195//Photosynthesis	K02705	GO:0044444//cytoplasmic part;GO:0043231//intracellular membrane-bounded organelle;GO:0016020//membrane;GO:0005622//intracellular;GO:0043227//membrane-bounded organelle;GO:0009579//thylakoid;GO:0009536//plastid;GO:0005623//cell;GO:0044464//cell part;GO:0043229//intracellular organelle;GO:0043226//organelle;GO:0044424//intracellular part;GO:0005575//cellular_component;GO:0005737//cytoplasm	GO:0003674//molecular_function;GO:0005488//binding	GO:0044238//primary metabolic process;GO:0006091//generation of precursor metabolites and energy;GO:0015979//photosynthesis;GO:0036211//protein modification process;GO:0009987//cellular process;GO:0006464//cellular protein modification process;GO:0044267//cellular protein metabolic process;GO:0008152//metabolic process;GO:0044237//cellular metabolic process;GO:0044260//cellular macromolecule meta…
10 DAA	Traes_7AS_BE3419D5C	13.0498	7.61e-63	3.24e-58	-	NADH-plastoquinone oxidoreductase subunit 5 (chloroplast) [Triticum timopheevii]	Metabolism	Energy metabolism	ko00190//Oxidative phosphorylation	K05577	GO:0005575//cellular_component;GO:0016020//membrane	GO:0003674//molecular_function;GO:0003824//catalytic activity	GO:0044237//cellular metabolic process;GO:0006725//cellular aromatic compound metabolic process;GO:0046483//heterocycle metabolic process;GO:0044238//primary metabolic process;GO:0006091//generation of precursor metabolites and energy;GO:0008150//biological_process;GO:0071704//organic substance metabolic process;GO:0009987//cellular process;GO:0006139//nucleobase-containing compound metabolic pro…
10 DAA	TRAES3BF096900150CFD_g	2.9645	0.000363892	0.0311905	-	NADH dehydrogenase subunit 2 (chloroplast) [Triticum macha]	Metabolism	Energy metabolism	ko00190//Oxidative phosphorylation	K05573	-	GO:0003824//catalytic activity;GO:0003674//molecular_function	GO:0044238//primary metabolic process;GO:0006807//nitrogen compound metabolic process;GO:0006725//cellular aromatic compound metabolic process;GO:0046483//heterocycle metabolic process;GO:0034641//cellular nitrogen compound metabolic process;GO:0071704//organic substance metabolic process;GO:0008152//metabolic process;GO:0044237//cellular metabolic process;GO:0006091//generation of precursor meta…
10 DAA	XLOC_041585	1.51514	1.03e-06	0.00036102	TCONS_00058813	Plasma membrane ATPase [Aegilops tauschii]	Metabolism	Energy metabolism	ko00190//Oxidative phosphorylation	K01535	GO:0016020//membrane;GO:0005623//cell;GO:0044425//membrane part;GO:0043226//organelle;GO:0005622//intracellular;GO:0043231//intracellular membrane-bounded organelle;GO:0043227//membrane-bounded organelle;GO:0044424//intracellular part;GO:0043229//intracellular organelle;GO:0044464//cell part;GO:0031224//intrinsic component of membrane	GO:1901363//heterocyclic compound binding;GO:0001883//purine nucleoside binding;GO:0003824//catalytic activity;GO:0001882//nucleoside binding;GO:0017111//nucleoside-triphosphatase activity;GO:0016817//hydrolase activity, acting on acid anhydrides;GO:0016818//hydrolase activity, acting on acid anhydrides, in phosphorus-containing anhydrides;GO:0036094//small molecule binding;GO:0097367//carbohydra…	GO:0044237//cellular metabolic process;GO:0006753//nucleoside phosphate metabolic process;GO:0046483//heterocycle metabolic process;GO:0008152//metabolic process;GO:0072521//purine-containing compound metabolic process;GO:1901576//organic substance biosynthetic process;GO:1901360//organic cyclic compound metabolic process;GO:0006796//phosphate-containing compound metabolic process;GO:1901362//org…
10 DAA	XLOC_100357	1.13977	7.16e-05	0.00990985	TCONS_00137505	PREDICTED: probable calcium-binding protein CML12-like [Oryza brachyantha]	Organismal Systems	Environmental adaptation	ko04626//Plant-pathogen interaction	K13448	-	GO:0043167//ion binding;GO:0005488//binding;GO:0043169//cation binding;GO:0046872//metal ion binding	-
10 DAA	Traes_3DL_64BF1EBCA	1.04968	1.48e-10	1.97e-07	-	RING finger and CHY zinc finger domain-containing protein 1 [Triticum urartu]	Genetic Information Processing	Folding, sorting and degradation	ko04120//Ubiquitin mediated proteolysis	K10144	-	GO:0005488//binding;GO:0003674//molecular_function;GO:0005515//protein binding	-
10 DAA	Traes_5AS_329D02E70	1.03074	1.04e-06	0.000363596	-	CCR4-NOT transcription complex subunit 2 [Aegilops tauschii]	Genetic Information Processing	Folding, sorting and degradation	ko03018//RNA degradation	K12605	-	-	-
10 DAA	Traes_7BL_D0AF3A86B	1.78727	8.07e-05	0.0108097	-	PREDICTED: enhancer of mRNA-decapping protein 4-like [Brachypodium distachyon]	Genetic Information Processing	Folding, sorting and degradation	ko03018//RNA degradation	K12616	-	-	-
10 DAA	Traes_7BS_C222B0121	-3.22882	0.000166618	0.0179741	-	23.1 kDa heat-shock protein [Aegilops longissima]	Genetic Information Processing	Folding, sorting and degradation	ko04141//Protein processing in endoplasmic reticulum	K13993	-	-	-
10 DAA	XLOC_032257	1.06541	3.28e-07	0.000152646	TCONS_00045982	E3 ubiquitin-protein ligase SINAT5 [Triticum urartu]	Genetic Information Processing	Folding, sorting and degradation	ko04120//Ubiquitin mediated proteolysis	K04506	GO:0005623//cell;GO:0044424//intracellular part;GO:0043227//membrane-bounded organelle;GO:0043226//organelle;GO:0043229//intracellular organelle;GO:0044464//cell part;GO:0043231//intracellular membrane-bounded organelle;GO:0005622//intracellular	GO:0043169//cation binding;GO:0019787//ubiquitin-like protein transferase activity;GO:0005488//binding;GO:0016740//transferase activity;GO:0046872//metal ion binding;GO:0046914//transition metal ion binding;GO:0003824//catalytic activity;GO:0043167//ion binding	GO:0044267//cellular protein metabolic process;GO:0051603//proteolysis involved in cellular protein catabolic process;GO:0032446//protein modification by small protein conjugation;GO:0044699//single-organism process;GO:0006464//cellular protein modification process;GO:0044237//cellular metabolic process;GO:1901575//organic substance catabolic process;GO:0009057//macromolecule catabolic process;GO…
10 DAA	XLOC_053732	1.1289	3.92e-05	0.00623651	TCONS_00076508	Tetratricopeptide repeat protein 37 [Aegilops tauschii]	Genetic Information Processing	Folding, sorting and degradation	ko03018//RNA degradation	K12600	-	-	-
10 DAA	XLOC_054852	1.2854	1.25e-08	9.23e-06	TCONS_00077858	geranylgeranylated protein ATGP1, partial [Triticum aestivum]	Genetic Information Processing	Folding, sorting and degradation	ko04130//SNARE interactions in vesicular transport	K08516	GO:0043232//intracellular non-membrane-bounded organelle;GO:0005694//chromosome;GO:0005623//cell;GO:0043227//membrane-bounded organelle;GO:0044425//membrane part;GO:0043229//intracellular organelle;GO:0032991//macromolecular complex;GO:0044446//intracellular organelle part;GO:0044464//cell part;GO:0043231//intracellular membrane-bounded organelle;GO:0031224//intrinsic component of membrane;GO:001…	GO:0016791//phosphatase activity;GO:0003824//catalytic activity;GO:0005488//binding;GO:0019203//carbohydrate phosphatase activity;GO:0005515//protein binding;GO:0003676//nucleic acid binding;GO:0016787//hydrolase activity;GO:0042578//phosphoric ester hydrolase activity;GO:0046983//protein dimerization activity;GO:1901363//heterocyclic compound binding;GO:0016788//hydrolase activity, acting on est…	GO:0009987//cellular process;GO:0044237//cellular metabolic process;GO:0051179//localization;GO:0051234//establishment of localization;GO:0006793//phosphorus metabolic process;GO:0006796//phosphate-containing compound metabolic process;GO:0044238//primary metabolic process;GO:0006810//transport;GO:0008152//metabolic process
10 DAA	XLOC_060842	1.27691	2.83e-11	4.54e-08	TCONS_00086384	PREDICTED: general negative regulator of transcription subunit 3 isoform X4 [Setaria italica]	Genetic Information Processing	Folding, sorting and degradation	ko03018//RNA degradation	K12580	-	-	-
10 DAA	XLOC_104764	1.76393	0.000390857	0.032726	TCONS_00143026	PREDICTED: light-mediated development protein DET1 isoform X3 [Nelumbo nucifera]	Genetic Information Processing	Folding, sorting and degradation	ko04120//Ubiquitin mediated proteolysis	K10571	-	-	GO:0044699//single-organism process
10 DAA	XLOC_028514	1.08092	2.73e-12	5.54e-09	TCONS_00039825	Citrate synthase 4, mitochondrial [Triticum urartu]	Metabolism	Global and Overview;Carbohydrate metabolism	ko01200//Carbon metabolism;ko01230//Biosynthesis of amino acids;ko00630//Glyoxylate and dicarboxylate metabolism;ko00020//Citrate cycle (TCA cycle);ko01210//2-Oxocarboxylic acid metabolism	K01647	-	GO:0003824//catalytic activity;GO:0036440//citrate synthase activity;GO:0016740//transferase activity;GO:0046912//transferase activity, transferring acyl groups, acyl groups converted into alkyl on transfer;GO:0016746//transferase activity, transferring acyl groups	GO:0008152//metabolic process;GO:0006082//organic acid metabolic process;GO:0044763//single-organism cellular process;GO:0043436//oxoacid metabolic process;GO:0044237//cellular metabolic process;GO:0009987//cellular process;GO:0044238//primary metabolic process;GO:0005975//carbohydrate metabolic process;GO:0044281//small molecule metabolic process;GO:0019752//carboxylic acid metabolic process;GO:…
10 DAA	Traes_4DL_85C90C56C	-1.50424	6.72e-05	0.00940912	-	ribulose-1,5-bisphosphate carboxylase/oxygenase large subunit (plastid) [Phleum alpinum]	Metabolism	Global and Overview;Energy metabolism;Carbohydrate metabolism	ko01200//Carbon metabolism;ko00710//Carbon fixation in photosynthetic organisms;ko00630//Glyoxylate and dicarboxylate metabolism	K01601	-	GO:0005488//binding;GO:0003674//molecular_function	-
10 DAA	Traes_5AS_1DE0F7494	1.72528	0.000158791	0.0174641	-	Succinate dehydrogenase [ubiquinone] flavoprotein subunit, mitochondrial [Triticum urartu]	Metabolism	Global and Overview;Energy metabolism;Carbohydrate metabolism	ko00190//Oxidative phosphorylation;ko01200//Carbon metabolism;ko00020//Citrate cycle (TCA cycle)	K00234	-	GO:0003674//molecular_function;GO:0003824//catalytic activity	GO:0008152//metabolic process;GO:0008150//biological_process
10 DAA	Traes_6BS_83D68B5AE1	-9.84549	0.000163116	0.0177448	-	PREDICTED: probable ribose-5-phosphate isomerase 3, chloroplastic [Brachypodium distachyon]	Metabolism	Global and Overview;Energy metabolism;Carbohydrate metabolism	ko01200//Carbon metabolism;ko01230//Biosynthesis of amino acids;ko00710//Carbon fixation in photosynthetic organisms;ko00030//Pentose phosphate pathway	K01807	-	GO:0003824//catalytic activity;GO:0003674//molecular_function	GO:0006139//nucleobase-containing compound metabolic process;GO:0046483//heterocycle metabolic process;GO:0009987//cellular process;GO:0044237//cellular metabolic process;GO:0071704//organic substance metabolic process;GO:0006725//cellular aromatic compound metabolic process;GO:0008152//metabolic process;GO:0008150//biological_process;GO:0044238//primary metabolic process;GO:0006807//nitrogen com…
10 DAA	Traes_7BL_409D8E4DD	1.42129	6.46e-22	4.23e-18	-	glyceraldehyde-3-phosphate dehydrogenase [Triticum aestivum]	Metabolism	Global and Overview;Energy metabolism;Carbohydrate metabolism	ko01200//Carbon metabolism;ko01230//Biosynthesis of amino acids;ko00010//Glycolysis / Gluconeogenesis;ko00710//Carbon fixation in photosynthetic organisms	K00134	-	GO:0003674//molecular_function;GO:0003824//catalytic activity	GO:0008150//biological_process;GO:0008152//metabolic process
10 DAA	Traes_4BL_FA7EB1648	1.08979	3.27e-07	0.000152646	-	6-phosphofructokinase 3 [Aegilops tauschii]	Genetic Information Processing;Metabolism	Global and Overview;Folding, sorting and degradation;Carbohydrate metabolism	ko01200//Carbon metabolism;ko01230//Biosynthesis of amino acids;ko00010//Glycolysis / Gluconeogenesis;ko03018//RNA degradation;ko00052//Galactose metabolism;ko00051//Fructose and mannose metabolism;ko00030//Pentose phosphate pathway	K00850	-	GO:0003674//molecular_function;GO:0016740//transferase activity;GO:0016772//transferase activity, transferring phosphorus-containing groups;GO:0003824//catalytic activity;GO:0016301//kinase activity	GO:0044238//primary metabolic process;GO:0005975//carbohydrate metabolic process;GO:0006091//generation of precursor metabolites and energy;GO:0006725//cellular aromatic compound metabolic process;GO:0008150//biological_process;GO:1901360//organic cyclic compound metabolic process;GO:0044237//cellular metabolic process;GO:0006807//nitrogen compound metabolic process;GO:0006139//nucleobase-contain…
10 DAA	Traes_1BL_EA40F9ABE	3.66838	2.28e-05	0.0040819	-	3-ketoacyl-CoA synthase 11 [Aegilops tauschii]	Metabolism	Lipid metabolism	ko00062//Fatty acid elongation	K15397	GO:0016020//membrane;GO:0005575//cellular_component	GO:0003824//catalytic activity;GO:0016740//transferase activity;GO:0003674//molecular_function	GO:0044699//single-organism process;GO:0009987//cellular process;GO:0071704//organic substance metabolic process;GO:0044710//single-organism metabolic process;GO:0008152//metabolic process;GO:0006629//lipid metabolic process;GO:0008150//biological_process;GO:0044238//primary metabolic process;GO:0009058//biosynthetic process
10 DAA	Traes_4BL_523D155E21	10.9549	1.85e-05	0.00352666	-	AOS [Triticum aestivum]	Metabolism	Lipid metabolism	ko00592//alpha-Linolenic acid metabolism	K01723	-	-	-
10 DAA	Traes_4DL_B3E978E9F	3.68806	0.000114126	0.0141097	-	allene oxide synthase [Hordeum vulgare subsp. vulgare]	Metabolism	Lipid metabolism	ko00592//alpha-Linolenic acid metabolism	K01723	-	GO:0005488//binding;GO:0003674//molecular_function;GO:0003824//catalytic activity	GO:0008150//biological_process;GO:0008152//metabolic process
10 DAA	Traes_5BL_8C451BEE1	1.08204	1.68e-06	0.000528359	-	Caffeine synthase 1 [Triticum urartu]	Metabolism	Lipid metabolism	ko00592//alpha-Linolenic acid metabolism	K08241	-	GO:0003824//catalytic activity;GO:0003674//molecular_function;GO:0016740//transferase activity	GO:0008150//biological_process;GO:0008152//metabolic process
10 DAA	XLOC_082482	11.2107	0.000162843	0.0177448	TCONS_00115563	Dihydroneopterin aldolase [Aegilops tauschii]	Metabolism	Metabolism of cofactors and vitamins	ko00790//Folate biosynthesis	K01633	GO:0043231//intracellular membrane-bounded organelle;GO:0043226//organelle;GO:0044464//cell part;GO:0044424//intracellular part;GO:0043227//membrane-bounded organelle;GO:0005622//intracellular;GO:0043229//intracellular organelle;GO:0005623//cell	GO:0016832//aldehyde-lyase activity;GO:0003824//catalytic activity;GO:0016829//lyase activity;GO:0016830//carbon-carbon lyase activity	GO:0071704//organic substance metabolic process;GO:0006807//nitrogen compound metabolic process;GO:0008152//metabolic process;GO:0044237//cellular metabolic process;GO:0006575//cellular modified amino acid metabolic process;GO:0009987//cellular process;GO:1901564//organonitrogen compound metabolic process
10 DAA	XLOC_119770	1.94902	2.59e-06	0.000764551	TCONS_00162072	37 kDa inner envelope membrane protein, chloroplastic [Aegilops tauschii]	Metabolism	Metabolism of cofactors and vitamins	ko00130//Ubiquinone and other terpenoid-quinone biosynthesis	K12502	GO:0044446//intracellular organelle part;GO:0031975//envelope;GO:0044435//plastid part;GO:0009528//plastid inner membrane;GO:0044422//organelle part;GO:0005737//cytoplasm;GO:0016020//membrane;GO:0044425//membrane part;GO:0043227//membrane-bounded organelle;GO:0044464//cell part;GO:0031090//organelle membrane;GO:0005622//intracellular;GO:0005623//cell;GO:0043231//intracellular membrane-bounded org…	GO:0016772//transferase activity, transferring phosphorus-containing groups;GO:0016740//transferase activity;GO:0016741//transferase activity, transferring one-carbon groups;GO:0008168//methyltransferase activity;GO:0008757//S-adenosylmethionine-dependent methyltransferase activity;GO:0003824//catalytic activity	GO:0044237//cellular metabolic process;GO:0006732//coenzyme metabolic process;GO:1901137//carbohydrate derivative biosynthetic process;GO:0019752//carboxylic acid metabolic process;GO:0006790//sulfur compound metabolic process;GO:0016143//S-glycoside metabolic process;GO:0046471//phosphatidylglycerol metabolic process;GO:0006650//glycerophospholipid metabolic process;GO:0044699//single-organism p…
10 DAA	Traes_1AS_9EC8AB796	-1.54115	6.4e-06	0.00152232	-	tRNA Delta(2)-isopentenylpyrophosphate transferase [Aegilops tauschii]	Metabolism	Metabolism of terpenoids and polyketides	ko00908//Zeatin biosynthesis	K10760	-	-	GO:0044237//cellular metabolic process;GO:0071704//organic substance metabolic process;GO:0006725//cellular aromatic compound metabolic process;GO:0034641//cellular nitrogen compound metabolic process;GO:0006139//nucleobase-containing compound metabolic process;GO:0046483//heterocycle metabolic process;GO:1901360//organic cyclic compound metabolic process;GO:0044238//primary metabolic process;GO:…
10 DAA	XLOC_076950	1.27417	2.59e-05	0.00449813	TCONS_00108713	Protein EFR3-like protein B [Triticum urartu]	Metabolism	Metabolism of terpenoids and polyketides	ko00906//Carotenoid biosynthesis	K06444	GO:0044444//cytoplasmic part;GO:0043231//intracellular membrane-bounded organelle;GO:0044464//cell part;GO:0005622//intracellular;GO:0005623//cell;GO:0009536//plastid;GO:0043226//organelle;GO:0016020//membrane;GO:0043227//membrane-bounded organelle;GO:0043229//intracellular organelle;GO:0044424//intracellular part;GO:0005737//cytoplasm	GO:0003824//catalytic activity	GO:0044699//single-organism process;GO:0044710//single-organism metabolic process;GO:0008152//metabolic process
10 DAA	Traes_5BL_CEF9391B8	1.91995	1e-11	1.81e-08	-	Nudix hydrolase 14, chloroplastic [Aegilops tauschii]	Metabolism	Nucleotide metabolism;Carbohydrate metabolism	ko00500//Starch and sucrose metabolism;ko00230//Purine metabolism;ko00051//Fructose and mannose metabolism	K18447	-	-	-
10 DAA	XLOC_044191	1.26248	0.000253788	0.0241617	TCONS_00063041	PREDICTED: ribonucleoside-diphosphate reductase large subunit isoform X2 [Sesamum indicum]	Metabolism	Nucleotide metabolism;Metabolism of other amino acids	ko00230//Purine metabolism;ko00240//Pyrimidine metabolism;ko00480//Glutathione metabolism	K10807	-	-	-
10 DAA	Traes_5BL_20921892A	-9.77314	3.37e-05	0.00550398	-	RNA polymerase beta subunit, partial [Oldeania alpina]	Genetic Information Processing;Metabolism	Nucleotide metabolism;Transcription	ko00230//Purine metabolism;ko00240//Pyrimidine metabolism;ko03020//RNA polymerase	K03043	-	GO:0003674//molecular_function;GO:0003676//nucleic acid binding;GO:0016740//transferase activity;GO:0005488//binding;GO:0003677//DNA binding;GO:1901363//heterocyclic compound binding;GO:0097159//organic cyclic compound binding;GO:0003824//catalytic activity	GO:0044238//primary metabolic process;GO:0034641//cellular nitrogen compound metabolic process;GO:0071704//organic substance metabolic process;GO:0008150//biological_process;GO:0046483//heterocycle metabolic process;GO:0009987//cellular process;GO:0006807//nitrogen compound metabolic process;GO:0008152//metabolic process;GO:0009058//biosynthetic process;GO:1901360//organic cyclic compound metabol…
10 DAA	Traes_5BL_6FD8A0EF6	1.69437	8.11e-07	0.000302622	-	Os05g0523100 [Oryza sativa Japonica Group]	Genetic Information Processing	Replication and repair	ko03420//Nucleotide excision repair;ko03440//Homologous recombination;ko03030//DNA replication;ko03430//Mismatch repair	K07466	-	-	-
10 DAA	XLOC_007964	1.12441	5.94e-05	0.0086326	TCONS_00011097	Protein PROLIFERA [Aegilops tauschii]	Genetic Information Processing	Replication and repair	ko03030//DNA replication	K02210	GO:0043227//membrane-bounded organelle;GO:0043226//organelle;GO:0043231//intracellular membrane-bounded organelle;GO:0043234//protein complex;GO:0043229//intracellular organelle;GO:0044464//cell part;GO:0032991//macromolecular complex;GO:0005622//intracellular;GO:0005623//cell;GO:0044424//intracellular part	GO:0003824//catalytic activity;GO:1901363//heterocyclic compound binding;GO:0097367//carbohydrate derivative binding;GO:0017111//nucleoside-triphosphatase activity;GO:0004386//helicase activity;GO:0016462//pyrophosphatase activity;GO:0036094//small molecule binding;GO:0003676//nucleic acid binding;GO:0097159//organic cyclic compound binding;GO:0032550//purine ribonucleoside binding;GO:0001883//pu…	GO:0032392//DNA geometric change;GO:1901360//organic cyclic compound metabolic process;GO:0010605//negative regulation of macromolecule metabolic process;GO:0016043//cellular component organization;GO:1901576//organic substance biosynthetic process;GO:0034645//cellular macromolecule biosynthetic process;GO:0009059//macromolecule biosynthetic process;GO:0006325//chromatin organization;GO:0048519//…
10 DAA	XLOC_118402	-11.9293	6.82e-05	0.00953148	TCONS_00160350	Protein PROLIFERA [Aegilops tauschii]	Genetic Information Processing	Replication and repair	ko03030//DNA replication	K02210	GO:0043227//membrane-bounded organelle;GO:0005622//intracellular;GO:0043231//intracellular membrane-bounded organelle;GO:0044424//intracellular part;GO:0043234//protein complex;GO:0005623//cell;GO:0032991//macromolecular complex;GO:0043229//intracellular organelle;GO:0044464//cell part;GO:0043226//organelle	GO:0017111//nucleoside-triphosphatase activity;GO:0016462//pyrophosphatase activity;GO:0016818//hydrolase activity, acting on acid anhydrides, in phosphorus-containing anhydrides;GO:0016787//hydrolase activity;GO:0004386//helicase activity;GO:0001883//purine nucleoside binding;GO:0097159//organic cyclic compound binding;GO:0001882//nucleoside binding;GO:0005488//binding;GO:0016817//hydrolase acti…	GO:0032392//DNA geometric change;GO:0071310//cellular response to organic substance;GO:0016571//histone methylation;GO:0016043//cellular component organization;GO:0007154//cell communication;GO:0006305//DNA alkylation;GO:0048519//negative regulation of biological process;GO:0044237//cellular metabolic process;GO:0008152//metabolic process;GO:0018205//peptidyl-lysine modification;GO:0010629//negat…
10 DAA	Traes_3DS_981B4E4D9	1.8147	0.000441746	0.0355712	-	two-component response regulator [Medicago truncatula]	Environmental Information Processing	Signal transduction	ko04075//Plant hormone signal transduction	K14491	-	GO:0003674//molecular_function;GO:0097159//organic cyclic compound binding;GO:0003677//DNA binding;GO:0003676//nucleic acid binding;GO:0005488//binding;GO:1901363//heterocyclic compound binding	-
10 DAA	Traes_6AL_14CC00300	2.53817	0.000426812	0.0348172	-	Auxin-responsive protein IAA19 [Triticum urartu]	Environmental Information Processing	Signal transduction	ko04075//Plant hormone signal transduction	K14484	GO:0005623//cell;GO:0005622//intracellular;GO:0005634//nucleus;GO:0043231//intracellular membrane-bounded organelle;GO:0044424//intracellular part;GO:0044464//cell part;GO:0043227//membrane-bounded organelle;GO:0043229//intracellular organelle;GO:0005575//cellular_component;GO:0043226//organelle	-	GO:0006139//nucleobase-containing compound metabolic process;GO:0006807//nitrogen compound metabolic process;GO:0008150//biological_process;GO:0009987//cellular process;GO:0044238//primary metabolic process;GO:0006725//cellular aromatic compound metabolic process;GO:0046483//heterocycle metabolic process;GO:0071704//organic substance metabolic process;GO:1901360//organic cyclic compound metabolic…
10 DAA	XLOC_072530	2.5621	0.000152599	0.0169848	TCONS_00102602	Two-component response regulator ARR12 [Aegilops tauschii]	Environmental Information Processing	Signal transduction	ko04075//Plant hormone signal transduction	K14491	-	-	-
10 DAA	Traes_1AS_2787B96B5	1.01601	2.65e-05	0.00456224	-	PREDICTED: thioredoxin-like protein YLS8 isoform X2 [Setaria italica]	Genetic Information Processing	Transcription	ko03040//Spliceosome	K12859	GO:0044464//cell part;GO:0043229//intracellular organelle;GO:0005623//cell;GO:0044424//intracellular part;GO:0005622//intracellular;GO:0005634//nucleus;GO:0043227//membrane-bounded organelle;GO:0043231//intracellular membrane-bounded organelle;GO:0043226//organelle;GO:0005575//cellular_component	-	GO:0034641//cellular nitrogen compound metabolic process;GO:0016043//cellular component organization;GO:0044237//cellular metabolic process;GO:0071840//cellular component organization or biogenesis;GO:0071704//organic substance metabolic process;GO:0006807//nitrogen compound metabolic process;GO:0044699//single-organism process;GO:0007049//cell cycle;GO:0006725//cellular aromatic compound metabol…
10 DAA	Traes_1AS_55C3069F7	1.20908	0.000191705	0.0198742	-	U1 small nuclear ribonucleoprotein 70 kDa [Triticum urartu]	Genetic Information Processing	Transcription	ko03040//Spliceosome	K11093	-	GO:1901265//nucleoside phosphate binding;GO:0003676//nucleic acid binding;GO:0036094//small molecule binding;GO:0003674//molecular_function;GO:1901363//heterocyclic compound binding;GO:0097159//organic cyclic compound binding;GO:0000166//nucleotide binding;GO:0005488//binding	-
10 DAA	Traes_2BS_0FBFC9127	1.20677	6.6e-08	4.04e-05	-	PREDICTED: splicing factor 3B subunit 3 isoform X2 [Brachypodium distachyon]	Genetic Information Processing	Transcription	ko03040//Spliceosome	K12830	-	-	-
10 DAA	Traes_3DL_B7D81FEBA	-10.5265	0.000335825	0.0295148	-	DEAD-box ATP-dependent RNA helicase 40 [Aegilops tauschii]	Genetic Information Processing	Transcription	ko03040//Spliceosome	K12823	-	GO:1901265//nucleoside phosphate binding;GO:0003676//nucleic acid binding;GO:0097159//organic cyclic compound binding;GO:0003674//molecular_function;GO:1901363//heterocyclic compound binding;GO:0005488//binding;GO:0000166//nucleotide binding;GO:0036094//small molecule binding	-
10 DAA	Traes_7DL_996E054DB	1.30079	0.000524262	0.0399902	-	DNA-damage-repair/toleration protein [Aegilops tauschii]	Genetic Information Processing	Transcription	ko03040//Spliceosome	K12840	-	-	-
10 DAA	Traes_7DL_83B926810	1.37049	6.33e-05	0.00894772	-	Glutaminyl-tRNA synthetase [Triticum urartu]	Genetic Information Processing	Translation	ko00970//Aminoacyl-tRNA biosynthesis	K01886	GO:0044464//cell part;GO:0005622//intracellular;GO:0005575//cellular_component;GO:0044424//intracellular part;GO:0005623//cell;GO:0005737//cytoplasm	GO:1901265//nucleoside phosphate binding;GO:0003674//molecular_function;GO:0097159//organic cyclic compound binding;GO:1901363//heterocyclic compound binding;GO:0036094//small molecule binding;GO:0003824//catalytic activity;GO:0005488//binding;GO:0000166//nucleotide binding	GO:0044267//cellular protein metabolic process;GO:0044260//cellular macromolecule metabolic process;GO:0009987//cellular process;GO:0046483//heterocycle metabolic process;GO:0006807//nitrogen compound metabolic process;GO:0006139//nucleobase-containing compound metabolic process;GO:1901360//organic cyclic compound metabolic process;GO:0009059//macromolecule biosynthetic process;GO:0043170//macrom…
10 DAA	XLOC_017739	1.38529	6.79e-09	5.35e-06	TCONS_00024835	60S ribosomal protein L28-1 [Aegilops tauschii]	Genetic Information Processing	Translation	ko03010//Ribosome	K02903	GO:0005623//cell;GO:0043232//intracellular non-membrane-bounded organelle;GO:0043228//non-membrane-bounded organelle;GO:0044424//intracellular part;GO:0043229//intracellular organelle;GO:0044464//cell part;GO:0043226//organelle;GO:0005737//cytoplasm;GO:0005622//intracellular	-	GO:0044763//single-organism cellular process;GO:0071704//organic substance metabolic process;GO:0006796//phosphate-containing compound metabolic process;GO:0044238//primary metabolic process;GO:0008152//metabolic process;GO:0009987//cellular process;GO:0044237//cellular metabolic process;GO:0044699//single-organism process;GO:0006793//phosphorus metabolic process
10 DAA	XLOC_024545	1.0459	0.000362402	0.0310942	TCONS_00034075	PREDICTED: protein FAR1-RELATED SEQUENCE 5-like [Brachypodium distachyon]	Genetic Information Processing	Translation	ko00970//Aminoacyl-tRNA biosynthesis	K01866	GO:0044424//intracellular part;GO:0043227//membrane-bounded organelle;GO:0043229//intracellular organelle;GO:0043226//organelle;GO:0044464//cell part;GO:0043231//intracellular membrane-bounded organelle;GO:0005622//intracellular;GO:0005623//cell	GO:1901363//heterocyclic compound binding;GO:0097159//organic cyclic compound binding;GO:0016874//ligase activity;GO:0005488//binding;GO:0003824//catalytic activity	GO:0051234//establishment of localization;GO:0051179//localization
10 DAA	XLOC_054847	1.51134	9.05e-06	0.001996	TCONS_00077848	Alanyl-tRNA synthetase, cytoplasmic [Aegilops tauschii]	Genetic Information Processing	Translation	ko00970//Aminoacyl-tRNA biosynthesis	K01872	-	-	-
10 DAA	XLOC_056116	1.39296	0.000425655	0.0347689	TCONS_00079720	Tyrosyl-tRNA synthetase [Aegilops tauschii]	Genetic Information Processing	Translation	ko00970//Aminoacyl-tRNA biosynthesis	K01866	-	-	-
10 DAA	XLOC_059634	1.35147	1.13e-05	0.00238516	TCONS_00084594	PREDICTED: U3 small nucleolar ribonucleoprotein protein IMP4-like [Oryza brachyantha]	Genetic Information Processing	Translation	ko03008//Ribosome biogenesis in eukaryotes	K14561	GO:0070013//intracellular organelle lumen;GO:0019012//virion;GO:0044451//nucleoplasm part;GO:0043226//organelle;GO:0043228//non-membrane-bounded organelle;GO:1990904//ribonucleoprotein complex;GO:0044446//intracellular organelle part;GO:0030529//intracellular ribonucleoprotein complex;GO:0031981//nuclear lumen;GO:0044424//intracellular part;GO:0043233//organelle lumen;GO:0005623//cell;GO:0044423/…	-	GO:0046483//heterocycle metabolic process;GO:0016072//rRNA metabolic process;GO:0090305//nucleic acid phosphodiester bond hydrolysis;GO:0009987//cellular process;GO:0006364//rRNA processing;GO:0010467//gene expression;GO:0044238//primary metabolic process;GO:0006139//nucleobase-containing compound metabolic process;GO:0044085//cellular component biogenesis;GO:0071704//organic substance metabolic …
10 DAA	XLOC_061439	1.22569	1.95e-10	2.41e-07	TCONS_00087268	PREDICTED: probable nucleolar protein 5-2 [Brachypodium distachyon]	Genetic Information Processing	Translation	ko03008//Ribosome biogenesis in eukaryotes	K14565	-	-	-
10 DAA	XLOC_062495	1.078	4.12e-09	3.77e-06	TCONS_00088637	PREDICTED: eukaryotic translation initiation factor 3 subunit A-like [Oryza brachyantha]	Genetic Information Processing	Translation	ko03013//RNA transport	K03254	GO:0005622//intracellular;GO:0030529//intracellular ribonucleoprotein complex;GO:1990904//ribonucleoprotein complex;GO:0044464//cell part;GO:0043234//protein complex;GO:0005623//cell;GO:0070993//translation preinitiation complex;GO:0044444//cytoplasmic part;GO:0044424//intracellular part;GO:0032991//macromolecular complex;GO:0005737//cytoplasm	GO:0008135//translation factor activity, RNA binding;GO:0003676//nucleic acid binding;GO:0097159//organic cyclic compound binding;GO:0003723//RNA binding;GO:0005488//binding;GO:1901363//heterocyclic compound binding	GO:0016043//cellular component organization;GO:0034622//cellular macromolecular complex assembly;GO:0080090//regulation of primary metabolic process;GO:0071840//cellular component organization or biogenesis;GO:0019222//regulation of metabolic process;GO:0060255//regulation of macromolecule metabolic process;GO:0050789//regulation of biological process;GO:0051171//regulation of nitrogen compound m…
10 DAA	XLOC_109979	1.03354	8.72e-08	5.12e-05	TCONS_00149550	-	Genetic Information Processing	Translation	ko03010//Ribosome	K02936	-	-	-
10 DAA	XLOC_120308	1.99072	5.71e-06	0.0013954	TCONS_00162716	PREDICTED: HBS1-like protein isoform X2 [Brachypodium distachyon]	Genetic Information Processing	Translation	ko03015//mRNA surveillance pathway	K14416	-	GO:0001883//purine nucleoside binding;GO:0043167//ion binding;GO:0016818//hydrolase activity, acting on acid anhydrides, in phosphorus-containing anhydrides;GO:0003824//catalytic activity;GO:0032550//purine ribonucleoside binding;GO:0017111//nucleoside-triphosphatase activity;GO:0016787//hydrolase activity;GO:0032549//ribonucleoside binding;GO:0001882//nucleoside binding;GO:0016462//pyrophosphata…	-
10 DAA	XLOC_122361	1.13993	0.000264942	0.0248899	TCONS_00165303	Os12g0631600 [Oryza sativa Japonica Group]	Genetic Information Processing	Translation	ko03013//RNA transport	K14295	-	-	GO:0006810//transport;GO:0051179//localization;GO:0051234//establishment of localization
10 DAA	XLOC_022412	1.14037	0.000223052	0.0221786	TCONS_00031246	Disease resistance protein RPM1 [Triticum urartu]	Cellular Processes	Transport and catabolism	ko04144//Endocytosis	K18443	-	-	GO:0010646//regulation of cell communication;GO:0048583//regulation of response to stimulus;GO:0065007//biological regulation;GO:0050794//regulation of cellular process;GO:0023051//regulation of signaling;GO:0051056//regulation of small GTPase mediated signal transduction;GO:0046578//regulation of Ras protein signal transduction;GO:0050789//regulation of biological process;GO:0009966//regulation …
10 DAA	XLOC_033140	1.72247	1.91e-05	0.00358647	TCONS_00047496	Nuclear pore complex protein [Aegilops tauschii]	Cellular Processes;Metabolism	Transport and catabolism;Energy metabolism	ko00190//Oxidative phosphorylation;ko04145//Phagosome	K02147	GO:0044425//membrane part;GO:0044464//cell part;GO:0016020//membrane;GO:0044424//intracellular part;GO:0005622//intracellular;GO:0070603//SWI/SNF superfamily-type complex;GO:0016469//proton-transporting two-sector ATPase complex;GO:0005634//nucleus;GO:0043226//organelle;GO:0032991//macromolecular complex;GO:0005623//cell;GO:0043229//intracellular organelle;GO:0033176//proton-transporting V-type A…	GO:0016787//hydrolase activity;GO:0003682//chromatin binding;GO:0016779//nucleotidyltransferase activity;GO:0003824//catalytic activity;GO:0001883//purine nucleoside binding;GO:0016875//ligase activity, forming carbon-oxygen bonds;GO:0016876//ligase activity, forming aminoacyl-tRNA and related compounds;GO:0097159//organic cyclic compound binding;GO:0016887//ATPase activity;GO:0004549//tRNA-speci…	GO:0018130//heterocycle biosynthetic process;GO:0044711//single-organism biosynthetic process;GO:0006418//tRNA aminoacylation for protein translation;GO:0044271//cellular nitrogen compound biosynthetic process;GO:0072522//purine-containing compound biosynthetic process;GO:0090304//nucleic acid metabolic process;GO:0019538//protein metabolic process;GO:0055086//nucleobase-containing small molecule…
10 DAA	Traes_2BL_DD0425EB5	-10.8057	5.49e-09	4.63e-06	-	PREDICTED: 2-oxoglutarate-dependent dioxygenase DAO-like [Brachypodium distachyon]	-	-	-	-	-	GO:0003824//catalytic activity;GO:0005488//binding;GO:0003674//molecular_function	GO:0008152//metabolic process;GO:0008150//biological_process
10 DAA	Traes_2DL_2EE1DA37D	-9.41996	1.66e-05	0.00321256	-	Flavonol 3-sulfotransferase [Triticum urartu]	-	-	-	-	-	GO:0003824//catalytic activity;GO:0016740//transferase activity;GO:0003674//molecular_function	GO:0008150//biological_process;GO:0008152//metabolic process
10 DAA	Traes_3B_FBE2447AA2	9.47168	0.000231313	0.0226038	-	glucan endo-1,3-beta-glucosidase isoenzyme I [Hordeum vulgare]	-	-	-	-	-	GO:0016787//hydrolase activity;GO:0003824//catalytic activity;GO:0003674//molecular_function	GO:0071704//organic substance metabolic process;GO:0005975//carbohydrate metabolic process;GO:0044238//primary metabolic process;GO:0008150//biological_process;GO:0008152//metabolic process
10 DAA	Traes_4AL_CA2EC7BFF1	9.62571	1.13e-06	0.000385711	-	hypothetical protein F775_00332 [Aegilops tauschii]	-	-	-	-	-	-	-
10 DAA	Traes_4BS_41CE5FA93	10.6119	3.72e-08	2.44e-05	-	PREDICTED: LOW QUALITY PROTEIN: protein SHOOT GRAVITROPISM 6 [Brachypodium distachyon]	-	-	-	-	-	GO:0005488//binding;GO:0003674//molecular_function	-
10 DAA	Traes_5BL_B80DDB1B7	9.84549	6.54e-07	0.000260127	-	pore-forming toxin-like protein Hfr-2 [Triticum aestivum]	-	-	-	-	GO:0005575//cellular_component;GO:0005576//extracellular region	-	GO:0008150//biological_process
10 DAA	Traes_5DL_92E9067DE	-10.1293	0.00064264	0.0452795	-	PREDICTED: formin-B-like [Brachypodium distachyon]	-	-	-	-	-	-	-
10 DAA	Traes_6DS_BC39F2DDC	10.5603	5.64e-07	0.000233287	-	Os02g0552700 [Oryza sativa Japonica Group]	-	-	-	-	-	-	-
10 DAA	Traes_7DL_106F36D5F	9.38802	3.03e-05	0.00506328	-	L-gulonolactone oxidase [Aegilops tauschii]	-	-	-	-	GO:0016020//membrane;GO:0005575//cellular_component	GO:0036094//small molecule binding;GO:1901265//nucleoside phosphate binding;GO:0003824//catalytic activity;GO:0005488//binding;GO:1901363//heterocyclic compound binding;GO:0000166//nucleotide binding;GO:0003674//molecular_function;GO:0097159//organic cyclic compound binding	GO:0008150//biological_process;GO:0008152//metabolic process
10 DAA	Traes_7DS_627D5887E	10.6119	1.67e-06	0.000528359	-	Epoxide hydrolase 2 [Triticum urartu]	-	-	-	-	-	GO:0003824//catalytic activity;GO:0003674//molecular_function	GO:0008152//metabolic process;GO:0008150//biological_process
10 DAA	TRAES3BF039300010CFD_g	-9.73978	0.000126413	0.0150151	-	glucan endo-1,3-beta-glucosidase isoenzyme I [Hordeum vulgare]	-	-	-	-	-	GO:0003824//catalytic activity;GO:0003674//molecular_function;GO:0016787//hydrolase activity	GO:0008152//metabolic process;GO:0005975//carbohydrate metabolic process;GO:0008150//biological_process;GO:0071704//organic substance metabolic process;GO:0044238//primary metabolic process
10 DAA	TRAES3BF072000010CFD_g	-12.0583	2.06e-05	0.00378382	-	Zinc finger CCCH domain-containing protein 6 [Aegilops tauschii]	-	-	-	-	-	GO:0003674//molecular_function;GO:0005488//binding	-
10 DAA	TRAES3BF072100010CFD_g	-12.0583	2.06e-05	0.00378382	-	Zinc finger CCCH domain-containing protein 6 [Aegilops tauschii]	-	-	-	-	-	GO:0005488//binding;GO:0003674//molecular_function	-
10 DAA	TRAES3BF105800110CFD_g	7.27612	0.000455764	0.0362744	-	Lysine-specific demethylase 5A [Aegilops tauschii]	-	-	-	-	-	GO:1901363//heterocyclic compound binding;GO:0005488//binding;GO:0003676//nucleic acid binding;GO:0097159//organic cyclic compound binding;GO:0003674//molecular_function	-
10 DAA	TRAES3BF129300010CFD_g	-10.2167	3.66e-08	2.42e-05	-	expressed protein [Oryza sativa Japonica Group]	-	-	-	-	-	-	-
10 DAA	XLOC_000119	-9.86109	6.51e-09	5.22e-06	TCONS_00000150	F-box protein [Aegilops tauschii]	-	-	-	-	-	-	GO:0009987//cellular process
10 DAA	XLOC_001219	10.2408	4.95e-06	0.00127026	TCONS_00001758	PREDICTED: methyltransferase-like protein 22 [Brachypodium distachyon]	-	-	-	-	-	-	-
10 DAA	XLOC_027214	-10.6795	0.000142492	0.0162575	TCONS_00037646	hypothetical protein TRIUR3_07768 [Triticum urartu]	-	-	-	-	-	-	-
10 DAA	XLOC_030670	-10.2467	3.22e-06	0.000906168	TCONS_00043335	-	-	-	-	-	-	-	-
10 DAA	XLOC_032252	10.0154	0.000579892	0.0424393	TCONS_00045970	Os04g0488700 [Oryza sativa Japonica Group]	-	-	-	-	-	GO:0032549//ribonucleoside binding;GO:0016772//transferase activity, transferring phosphorus-containing groups;GO:0005488//binding;GO:0001883//purine nucleoside binding;GO:0004672//protein kinase activity;GO:1901363//heterocyclic compound binding;GO:0001882//nucleoside binding;GO:0043169//cation binding;GO:0032550//purine ribonucleoside binding;GO:0046872//metal ion binding;GO:0016740//transferas…	GO:0044237//cellular metabolic process;GO:0044238//primary metabolic process;GO:0036211//protein modification process;GO:0044699//single-organism process;GO:0043412//macromolecule modification;GO:0071704//organic substance metabolic process;GO:0019538//protein metabolic process;GO:0044710//single-organism metabolic process;GO:0006796//phosphate-containing compound metabolic process;GO:0043170//ma…
10 DAA	XLOC_052468	9.67948	0.000380606	0.032056	TCONS_00074694	-	-	-	-	-	-	-	-
10 DAA	XLOC_062163	-13.8927	1.64e-05	0.00319266	TCONS_00088099	hypothetical protein TRIUR3_02956 [Triticum urartu]	-	-	-	-	-	-	-
10 DAA	XLOC_064207	-10.6348	0.000670887	0.04669	TCONS_00091153	hypothetical protein TRIUR3_23099 [Triticum urartu]	-	-	-	-	-	-	-
10 DAA	XLOC_073966	8.84549	0.000716565	0.0489408	TCONS_00104716	NBS-LRR protein [Triticum turgidum subsp. durum]	-	-	-	-	-	GO:0005488//binding;GO:0032550//purine ribonucleoside binding;GO:0032549//ribonucleoside binding;GO:1901363//heterocyclic compound binding;GO:0001882//nucleoside binding;GO:0036094//small molecule binding;GO:0097159//organic cyclic compound binding;GO:0097367//carbohydrate derivative binding;GO:0001883//purine nucleoside binding	-
10 DAA	XLOC_078010	10.2107	0.000721578	0.0490938	TCONS_00110322	hypothetical protein F775_08448 [Aegilops tauschii]	-	-	-	-	-	-	-
10 DAA	XLOC_078142	-12.5142	1.12e-52	3.18e-48	TCONS_00110512	PREDICTED: protein JASON-like isoform X1 [Setaria italica]	-	-	-	-	-	-	-
10 DAA	XLOC_079792	11.4094	0.000221479	0.0220737	TCONS_00112397	Os03g0663900 [Oryza sativa Japonica Group]	-	-	-	-	-	-	-
10 DAA	XLOC_085941	-11.3987	1.09e-07	6.11e-05	TCONS_00119967	hypothetical protein TRIUR3_07534 [Triticum urartu]	-	-	-	-	-	-	-
10 DAA	XLOC_086091	-11.1984	0.000391064	0.032726	TCONS_00120162	Kelch domain-containing protein 4 [Triticum urartu]	-	-	-	-	-	-	GO:0044765//single-organism transport;GO:1902578//single-organism localization;GO:0051179//localization;GO:0044699//single-organism process;GO:0051234//establishment of localization;GO:0006810//transport
10 DAA	XLOC_086320	10.1033	1.11e-07	6.12e-05	TCONS_00120469	WRKY45-like transcription factor [Triticum aestivum]	-	-	-	-	-	GO:0003676//nucleic acid binding;GO:0003677//DNA binding;GO:0097159//organic cyclic compound binding;GO:1901363//heterocyclic compound binding;GO:0001071//nucleic acid binding transcription factor activity;GO:0005488//binding	GO:0065007//biological regulation;GO:0060255//regulation of macromolecule metabolic process;GO:0010468//regulation of gene expression;GO:0050789//regulation of biological process;GO:0019222//regulation of metabolic process
10 DAA	XLOC_086328	9.92926	3.3e-07	0.000152646	TCONS_00120480	-	-	-	-	-	-	-	-
10 DAA	XLOC_086907	-11.2732	0.0002838	0.026108	TCONS_00121197	hypothetical protein TRIUR3_07536 [Triticum urartu]	-	-	-	-	-	-	-
10 DAA	XLOC_088826	13.1643	1.52e-05	0.00300987	TCONS_00123573	-	-	-	-	-	-	-	-
10 DAA	XLOC_090379	10.8337	0.000506408	0.0390067	TCONS_00125485	Os05g0341100 [Oryza sativa Japonica Group]	-	-	-	-	GO:0005623//cell;GO:0043227//membrane-bounded organelle;GO:0005622//intracellular;GO:0044464//cell part;GO:0043229//intracellular organelle;GO:0043231//intracellular membrane-bounded organelle;GO:0043226//organelle;GO:0044424//intracellular part	-	-
10 DAA	XLOC_095916	11.5411	9.11e-06	0.00200139	TCONS_00132017	Os10g0487600 [Oryza sativa Japonica Group]	-	-	-	-	-	-	-
10 DAA	XLOC_102774	-14.616	4.91e-157	4.18e-152	TCONS_00140369	Adenylosuccinate synthetase 2, chloroplastic [Triticum urartu]	-	-	-	-	GO:0044446//intracellular organelle part;GO:0043231//intracellular membrane-bounded organelle;GO:0030684//preribosome;GO:0044428//nuclear part;GO:0043228//non-membrane-bounded organelle;GO:0031974//membrane-enclosed lumen;GO:0043232//intracellular non-membrane-bounded organelle;GO:1990904//ribonucleoprotein complex;GO:0043233//organelle lumen;GO:0005634//nucleus;GO:0005623//cell;GO:0044464//cell …	GO:0032549//ribonucleoside binding;GO:0001882//nucleoside binding;GO:0043167//ion binding;GO:0005488//binding;GO:0003824//catalytic activity;GO:0043169//cation binding;GO:0036094//small molecule binding;GO:0001883//purine nucleoside binding;GO:1901363//heterocyclic compound binding;GO:0097159//organic cyclic compound binding;GO:0032550//purine ribonucleoside binding;GO:0016879//ligase activity, f…	GO:0009259//ribonucleotide metabolic process;GO:1901293//nucleoside phosphate biosynthetic process;GO:0009167//purine ribonucleoside monophosphate metabolic process;GO:0072522//purine-containing compound biosynthetic process;GO:1901576//organic substance biosynthetic process;GO:0006167//AMP biosynthetic process;GO:0034641//cellular nitrogen compound metabolic process;GO:0009116//nucleoside metabo…
10 DAA	XLOC_103756	13.7865	1.54e-06	0.000490466	TCONS_00141627	predicted protein [Hordeum vulgare subsp. vulgare]	-	-	-	-	-	-	-
10 DAA	XLOC_106909	9.37721	0.000717028	0.0489408	TCONS_00145715	predicted protein [Hordeum vulgare subsp. vulgare]	-	-	-	-	-	-	-
10 DAA	XLOC_114051	-11.1737	2.57e-10	3.08e-07	TCONS_00154823	Chaperone protein dnaJ 1, mitochondrial [Triticum urartu]	-	-	-	-	GO:0043226//organelle;GO:0043229//intracellular organelle;GO:0044464//cell part;GO:0043227//membrane-bounded organelle;GO:0005623//cell;GO:0043231//intracellular membrane-bounded organelle;GO:0005622//intracellular;GO:0044424//intracellular part	GO:0001883//purine nucleoside binding;GO:0043167//ion binding;GO:0001882//nucleoside binding;GO:0097367//carbohydrate derivative binding;GO:0005515//protein binding;GO:0032550//purine ribonucleoside binding;GO:0043169//cation binding;GO:0005488//binding;GO:0097159//organic cyclic compound binding;GO:1901363//heterocyclic compound binding;GO:0032549//ribonucleoside binding;GO:0036094//small molecu…	GO:0016043//cellular component organization;GO:0061024//membrane organization;GO:0044802//single-organism membrane organization;GO:0048646//anatomical structure formation involved in morphogenesis;GO:0048284//organelle fusion;GO:0006458//'de novo' protein folding;GO:0032502//developmental process;GO:0006457//protein folding;GO:0007349//cellularization;GO:0006997//nucleus organization;GO:0009987//…
10 DAA	XLOC_115061	-11.1611	2.23e-09	2.13e-06	TCONS_00156094	PREDICTED: protein vip1-like [Oryza brachyantha]	-	-	-	-	-	GO:0005488//binding;GO:0097159//organic cyclic compound binding;GO:0036094//small molecule binding	-
10 DAA	XLOC_119290	-10.6439	9.63e-05	0.0124174	TCONS_00161455	Ubiquitin carboxyl-terminal hydrolase 18 [Triticum urartu]	-	-	-	-	-	GO:0003824//catalytic activity;GO:0016787//hydrolase activity	GO:0019941//modification-dependent protein catabolic process;GO:0019538//protein metabolic process;GO:0009987//cellular process;GO:0051603//proteolysis involved in cellular protein catabolic process;GO:0044248//cellular catabolic process;GO:0044257//cellular protein catabolic process;GO:0044265//cellular macromolecule catabolic process;GO:0009057//macromolecule catabolic process;GO:0008152//metab…
10 DAA	XLOC_120572	10.0967	7.85e-05	0.0106004	TCONS_00163054	-	-	-	-	-	-	-	-
10 DAA	XLOC_126015	9.45121	0.000237809	0.0230271	TCONS_00169834	HEAT repeat-containing protein 5A [Triticum urartu]	-	-	-	-	-	-	-
10 DAA	XLOC_126293	12.0447	4.43e-05	0.00685542	TCONS_00170194	Os08g0224200 [Oryza sativa Japonica Group]	-	-	-	-	GO:0043229//intracellular organelle;GO:0043227//membrane-bounded organelle;GO:0043226//organelle;GO:0043231//intracellular membrane-bounded organelle;GO:0005622//intracellular;GO:0044424//intracellular part;GO:0044464//cell part;GO:0005623//cell	-	-
10 DAA	XLOC_129566	11.6073	1.44e-05	0.00287511	TCONS_00174125	expressed protein [Oryza sativa Japonica Group]	-	-	-	-	GO:0043227//membrane-bounded organelle;GO:0005622//intracellular;GO:0044424//intracellular part;GO:0005623//cell;GO:0043226//organelle;GO:0043229//intracellular organelle;GO:0044464//cell part;GO:0043231//intracellular membrane-bounded organelle	GO:0005488//binding	GO:0008152//metabolic process
10 DAA	XLOC_130689	11.6817	4.12e-23	2.92e-19	TCONS_00175505	PREDICTED: F-box protein At3g07870-like [Brachypodium distachyon]	-	-	-	-	-	-	-
10 DAA	XLOC_131288	10.7099	0.000336018	0.0295148	TCONS_00176221	Os07g0666400 [Oryza sativa Japonica Group]	-	-	-	-	-	-	-
10 DAA	Traes_2AL_0C8275227	9.97298	1.25e-13	3.13e-10	-	fructan 6-exohydrolase [Triticum aestivum]	Metabolism	Carbohydrate metabolism	ko00500//Starch and sucrose metabolism;ko00052//Galactose metabolism	K01193	-	GO:0003824//catalytic activity;GO:0016787//hydrolase activity;GO:0003674//molecular_function	GO:0008152//metabolic process;GO:0005975//carbohydrate metabolic process;GO:0008150//biological_process;GO:0071704//organic substance metabolic process;GO:0044238//primary metabolic process
10 DAA	Traes_2AL_3BAFCC8C5	-10.8218	1.72e-15	6.36e-12	-	fructan 6-exohydrolase [Triticum aestivum]	Metabolism	Carbohydrate metabolism	ko00500//Starch and sucrose metabolism;ko00052//Galactose metabolism	K01193	-	GO:0003674//molecular_function;GO:0003824//catalytic activity;GO:0016787//hydrolase activity	GO:0008150//biological_process;GO:0071704//organic substance metabolic process;GO:0008152//metabolic process;GO:0044238//primary metabolic process;GO:0005975//carbohydrate metabolic process
10 DAA	Traes_2AL_E2B960C41	-11.0498	6.21e-19	3.52e-15	-	fructan 6-exohydrolase [Triticum aestivum]	Metabolism	Carbohydrate metabolism	ko00500//Starch and sucrose metabolism;ko00052//Galactose metabolism	K01193	-	GO:0016787//hydrolase activity;GO:0003824//catalytic activity;GO:0003674//molecular_function	GO:0071704//organic substance metabolic process;GO:0005975//carbohydrate metabolic process;GO:0008150//biological_process;GO:0044238//primary metabolic process;GO:0008152//metabolic process
10 DAA	Traes_1BS_9A6B90822	10.2819	0.000112381	0.0139842	-	cytochrome f (chloroplast) [Triticum monococcum]	Metabolism	Energy metabolism	ko00195//Photosynthesis	K02634	GO:0005575//cellular_component;GO:0044464//cell part;GO:0016020//membrane;GO:0044424//intracellular part;GO:0005622//intracellular;GO:0005623//cell;GO:0009579//thylakoid	GO:0003674//molecular_function;GO:0005488//binding	GO:0009987//cellular process;GO:0008150//biological_process;GO:0008152//metabolic process;GO:0015979//photosynthesis;GO:0044237//cellular metabolic process
10 DAA	Traes_3AL_148573198	9.68825	5.93e-06	0.0014358	-	atp1 (mitochondrion) [Triticum aestivum]	Metabolism	Energy metabolism	ko00190//Oxidative phosphorylation	K02132	GO:0005622//intracellular;GO:0044464//cell part;GO:0016020//membrane;GO:0005575//cellular_component;GO:0005623//cell	GO:0005215//transporter activity;GO:0005488//binding;GO:0016787//hydrolase activity;GO:0003674//molecular_function;GO:0003824//catalytic activity;GO:0036094//small molecule binding;GO:0000166//nucleotide binding;GO:1901363//heterocyclic compound binding;GO:1901265//nucleoside phosphate binding;GO:0097159//organic cyclic compound binding	GO:0006725//cellular aromatic compound metabolic process;GO:0051234//establishment of localization;GO:0009058//biosynthetic process;GO:0006810//transport;GO:0071704//organic substance metabolic process;GO:0006807//nitrogen compound metabolic process;GO:0008152//metabolic process;GO:0051179//localization;GO:0046483//heterocycle metabolic process;GO:0009987//cellular process;GO:0044238//primary met…
10 DAA	Traes_3DS_B1E22853B	11.8396	0.000245483	0.0235877	-	PsbC, partial (chloroplast) [Deschampsia antarctica]	Metabolism	Energy metabolism	ko00195//Photosynthesis	K02705	GO:0016020//membrane;GO:0009579//thylakoid;GO:0044424//intracellular part;GO:0044464//cell part;GO:0005623//cell;GO:0005622//intracellular;GO:0005575//cellular_component	GO:0005488//binding;GO:0003674//molecular_function	GO:0071704//organic substance metabolic process;GO:0009987//cellular process;GO:0008150//biological_process;GO:0044260//cellular macromolecule metabolic process;GO:0044238//primary metabolic process;GO:0008152//metabolic process;GO:0044267//cellular protein metabolic process;GO:0036211//protein modification process;GO:0043412//macromolecule modification;GO:0043170//macromolecule metabolic process…
10 DAA	Traes_5BL_F1C371F46	-11.4818	3.54e-07	0.000161292	-	ATP synthase subunit a, chloroplastic [Triticum urartu]	Metabolism	Energy metabolism	ko00190//Oxidative phosphorylation;ko00195//Photosynthesis	K02108	GO:0016020//membrane;GO:0044464//cell part;GO:0005622//intracellular;GO:0005575//cellular_component;GO:0005623//cell	GO:0005215//transporter activity;GO:0003674//molecular_function	GO:0006807//nitrogen compound metabolic process;GO:0034641//cellular nitrogen compound metabolic process;GO:1901360//organic cyclic compound metabolic process;GO:0009058//biosynthetic process;GO:0044238//primary metabolic process;GO:0009987//cellular process;GO:0006139//nucleobase-containing compound metabolic process;GO:0051234//establishment of localization;GO:0008152//metabolic process;GO:0046…
10 DAA	XLOC_085734	9.97298	6.65e-05	0.00934029	TCONS_00119692	NADP-dependent malic enzyme, chloroplastic [Triticum urartu]	Metabolism	Global and Overview;Energy metabolism;Carbohydrate metabolism	ko01200//Carbon metabolism;ko00710//Carbon fixation in photosynthetic organisms;ko00620//Pyruvate metabolism	K00029	-	-	-
10 DAA	Traes_1DS_1EB6E04F8	11.0735	8.98e-11	1.27e-07	-	Os10g0545200 [Oryza sativa Japonica Group]	Metabolism	Lipid metabolism	ko00100//Steroid biosynthesis	K14423	GO:0005575//cellular_component;GO:0016020//membrane	GO:0005488//binding;GO:0003824//catalytic activity;GO:0003674//molecular_function	GO:0071704//organic substance metabolic process;GO:0006629//lipid metabolic process;GO:0044238//primary metabolic process;GO:0008150//biological_process;GO:0044699//single-organism process;GO:0044710//single-organism metabolic process;GO:0009987//cellular process;GO:0009058//biosynthetic process;GO:0008152//metabolic process
10 DAA	XLOC_006908	10.3498	0.00064604	0.0454438	TCONS_00009878	3-ketoacyl-CoA synthase 11 [Aegilops tauschii]	Metabolism	Lipid metabolism	ko00062//Fatty acid elongation	K15397	GO:0005622//intracellular;GO:0005623//cell;GO:0043229//intracellular organelle;GO:0044424//intracellular part;GO:0044464//cell part;GO:0043227//membrane-bounded organelle;GO:0043226//organelle;GO:0043231//intracellular membrane-bounded organelle	GO:0016740//transferase activity;GO:0016746//transferase activity, transferring acyl groups;GO:0003824//catalytic activity	GO:0071704//organic substance metabolic process;GO:0032787//monocarboxylic acid metabolic process;GO:0006631//fatty acid metabolic process;GO:0044255//cellular lipid metabolic process;GO:0044763//single-organism cellular process;GO:0044710//single-organism metabolic process;GO:0009987//cellular process;GO:0019752//carboxylic acid metabolic process;GO:0008152//metabolic process;GO:0043436//oxoacid…
10 DAA	XLOC_118505	11.863	6.44e-06	0.00152616	TCONS_00160494	PREDICTED: 2-aminoethanethiol dioxygenase-like isoform X1 [Brachypodium distachyon]	Metabolism	Metabolism of other amino acids	ko00430//Taurine and hypotaurine metabolism	K10712	-	GO:0016702//oxidoreductase activity, acting on single donors with incorporation of molecular oxygen, incorporation of two atoms of oxygen;GO:0016491//oxidoreductase activity;GO:0003824//catalytic activity;GO:0051213//dioxygenase activity;GO:0016701//oxidoreductase activity, acting on single donors with incorporation of molecular oxygen	GO:0044699//single-organism process;GO:0044710//single-organism metabolic process;GO:0008152//metabolic process
10 DAA	Traes_7DL_5DF358135	8.86109	6.07e-05	0.00869452	-	Diphosphomevalonate decarboxylase [Triticum urartu]	Metabolism	Metabolism of terpenoids and polyketides	ko00900//Terpenoid backbone biosynthesis	K01597	-	GO:0003674//molecular_function;GO:0003824//catalytic activity	GO:0044710//single-organism metabolic process;GO:0009058//biosynthetic process;GO:0044699//single-organism process;GO:0071704//organic substance metabolic process;GO:0008150//biological_process;GO:0008152//metabolic process;GO:0006629//lipid metabolic process;GO:0009987//cellular process;GO:0044238//primary metabolic process
10 DAA	Traes_2AS_C411984C9	10.1737	8.66e-05	0.0114706	-	RNA polymerase beta subunit (chloroplast) [Triticum aestivum]	Genetic Information Processing;Metabolism	Nucleotide metabolism;Transcription	ko00230//Purine metabolism;ko00240//Pyrimidine metabolism;ko03020//RNA polymerase	K03043	-	GO:0016740//transferase activity;GO:0003676//nucleic acid binding;GO:0003824//catalytic activity;GO:0003677//DNA binding;GO:1901363//heterocyclic compound binding;GO:0005488//binding;GO:0097159//organic cyclic compound binding;GO:0003674//molecular_function	GO:0006139//nucleobase-containing compound metabolic process;GO:0008150//biological_process;GO:0044237//cellular metabolic process;GO:0046483//heterocycle metabolic process;GO:0006807//nitrogen compound metabolic process;GO:0071704//organic substance metabolic process;GO:0034641//cellular nitrogen compound metabolic process;GO:0009058//biosynthetic process;GO:0008152//metabolic process;GO:0009987…
10 DAA	XLOC_041284	10.6484	1.32e-06	0.000435019	TCONS_00058327	histidine-containing phosphotransfer protein [Triticum aestivum]	Environmental Information Processing	Signal transduction	ko04075//Plant hormone signal transduction	K14490	-	GO:0060089//molecular transducer activity	GO:0051716//cellular response to stimulus;GO:0035556//intracellular signal transduction;GO:0050896//response to stimulus;GO:0044699//single-organism process;GO:0007154//cell communication;GO:0044763//single-organism cellular process;GO:0065007//biological regulation;GO:0007165//signal transduction;GO:0023052//signaling;GO:0044700//single organism signaling;GO:0050789//regulation of biological pro…
10 DAA	XLOC_109927	10.7356	0.000721182	0.0490938	TCONS_00149481	Histidine-containing phosphotransfer protein 1 [Aegilops tauschii]	Environmental Information Processing	Signal transduction	ko04075//Plant hormone signal transduction	K14490	-	GO:0060089//molecular transducer activity	GO:0050896//response to stimulus;GO:0007165//signal transduction;GO:0009987//cellular process;GO:0044700//single organism signaling;GO:0065007//biological regulation;GO:0044699//single-organism process;GO:0007154//cell communication;GO:0050794//regulation of cellular process;GO:0050789//regulation of biological process;GO:0035556//intracellular signal transduction;GO:0051716//cellular response to…
10 DAA	XLOC_059616	11.9031	5.99e-05	0.00867976	TCONS_00084570	60S ribosomal protein L12 [Triticum urartu]	Genetic Information Processing	Translation	ko03010//Ribosome	K02870	GO:0005623//cell;GO:0044424//intracellular part;GO:0032991//macromolecular complex;GO:0030529//intracellular ribonucleoprotein complex;GO:0044464//cell part;GO:0005622//intracellular;GO:1990904//ribonucleoprotein complex	GO:0005198//structural molecule activity	GO:0043170//macromolecule metabolic process;GO:0010467//gene expression;GO:0071704//organic substance metabolic process;GO:0008152//metabolic process
10 DAA	XLOC_130767	11.7461	1.55e-08	1.13e-05	TCONS_00175608	Cu/Zn superoxide dismutase [Triticum aestivum]	Cellular Processes	Transport and catabolism	ko04146//Peroxisome	K04565	GO:0043226//organelle;GO:0043227//membrane-bounded organelle;GO:0005576//extracellular region;GO:0044446//intracellular organelle part;GO:0005622//intracellular;GO:0043231//intracellular membrane-bounded organelle;GO:0044444//cytoplasmic part;GO:0005623//cell;GO:0044464//cell part;GO:0009532//plastid stroma;GO:0043229//intracellular organelle;GO:0009536//plastid;GO:0044422//organelle part;GO:0005…	GO:0043169//cation binding;GO:0043167//ion binding;GO:0005488//binding;GO:0003824//catalytic activity;GO:0016209//antioxidant activity	GO:0044699//single-organism process;GO:0019748//secondary metabolic process;GO:0006950//response to stress;GO:0006801//superoxide metabolic process;GO:0044710//single-organism metabolic process;GO:0044763//single-organism cellular process;GO:0044237//cellular metabolic process;GO:0009987//cellular process;GO:0008152//metabolic process;GO:0072593//reactive oxygen species metabolic process;GO:00094…
15 DAA	XLOC_126088	8.73132	0.000528253	0.022485	TCONS_00169935	PREDICTED: choline transporter-like protein 2 [Brachypodium distachyon]	-	-	-	-	GO:0044425//membrane part;GO:0016020//membrane;GO:0031224//intrinsic component of membrane;GO:0030054//cell junction;GO:0005911//cell-cell junction	-	-
15 DAA	XLOC_061334	-4.94486	0.000745214	0.0290223	TCONS_00087121	PREDICTED: carbonyl reductase [NADPH] 2 [Brachypodium distachyon]	-	-	-	-	GO:0005623//cell;GO:0043227//membrane-bounded organelle;GO:0005737//cytoplasm;GO:0043231//intracellular membrane-bounded organelle;GO:0043229//intracellular organelle;GO:0044424//intracellular part;GO:0044464//cell part;GO:0043226//organelle;GO:0042579//microbody;GO:0044444//cytoplasmic part;GO:0005622//intracellular	GO:0003824//catalytic activity	GO:0008152//metabolic process;GO:0044699//single-organism process;GO:0044710//single-organism metabolic process
15 DAA	Traes_3AS_22DCCA460	-1.89451	0.000465305	0.0204102	-	PREDICTED: protein PHLOEM PROTEIN 2-LIKE A1-like [Brachypodium distachyon]	-	-	-	-	-	GO:0005488//binding;GO:0030246//carbohydrate binding;GO:0005515//protein binding;GO:0003674//molecular_function	GO:0008152//metabolic process;GO:0008150//biological_process;GO:0044763//single-organism cellular process;GO:0009607//response to biotic stimulus;GO:0051179//localization;GO:0009605//response to external stimulus;GO:0009628//response to abiotic stimulus;GO:0050896//response to stimulus;GO:0009987//cellular process;GO:0051234//establishment of localization;GO:0009058//biosynthetic process;GO:00718…
15 DAA	Traes_4BS_C66F3A22A	-2.83551	0.00136475	0.0452972	-	PREDICTED: acyl-coenzyme A thioesterase 13-like [Oryza brachyantha]	-	-	-	-	-	-	-
15 DAA	Traes_5AS_92B909FC9	-4.26303	0.00121795	0.041755	-	Disease resistance protein RGA2 [Aegilops tauschii]	-	-	-	-	-	GO:0036094//small molecule binding;GO:1901363//heterocyclic compound binding;GO:0000166//nucleotide binding;GO:0003674//molecular_function;GO:1901265//nucleoside phosphate binding;GO:0005488//binding;GO:0097159//organic cyclic compound binding	-
15 DAA	Traes_5BL_6D2126519	2.33615	8.59253e-21	1.14965e-17	-	chloroplast purple acid phosphatase isoform c [Hordeum vulgare]	-	-	-	-	-	GO:0016787//hydrolase activity;GO:0005488//binding;GO:0003824//catalytic activity;GO:0003674//molecular_function	GO:0009987//cellular process;GO:0008150//biological_process;GO:0008152//metabolic process
15 DAA	XLOC_013477	8.99435	0.000853486	0.0319117	TCONS_00018959	-	-	-	-	-	-	-	-
15 DAA	XLOC_041491	-1.75086	0.00143462	0.046937	TCONS_00058664	-	-	-	-	-	-	-	-
15 DAA	XLOC_062185	-2.33121	0.00086126	0.0320872	TCONS_00088134	Xylose isomerase [Triticum urartu]	-	-	-	-	-	GO:0003824//catalytic activity;GO:0016853//isomerase activity	-
15 DAA	XLOC_086083	-2.9419	7.49915e-07	0.000102123	TCONS_00120153	Double-stranded RNA-binding protein 4 [Triticum urartu]	-	-	-	-	-	GO:0003676//nucleic acid binding;GO:0005488//binding;GO:1901363//heterocyclic compound binding;GO:0003723//RNA binding;GO:0097159//organic cyclic compound binding;GO:0008135//translation factor activity, RNA binding	GO:0044238//primary metabolic process;GO:1901576//organic substance biosynthetic process;GO:0034645//cellular macromolecule biosynthetic process;GO:0009987//cellular process;GO:0044260//cellular macromolecule metabolic process;GO:0043170//macromolecule metabolic process;GO:0044237//cellular metabolic process;GO:0008152//metabolic process;GO:0044249//cellular biosynthetic process;GO:0071704//organ…
15 DAA	XLOC_094699	12.3867	1.88086e-09	5.05661e-07	TCONS_00130607	PREDICTED: phosphoglycerate mutase-like protein 1 [Brachypodium distachyon]	-	-	-	-	GO:0005622//intracellular;GO:0044424//intracellular part;GO:0043229//intracellular organelle;GO:0044464//cell part;GO:0005623//cell;GO:0043226//organelle;GO:0043231//intracellular membrane-bounded organelle;GO:0043227//membrane-bounded organelle	-	-
15 DAA	XLOC_012637	9.73132	0.000271892	0.0135669	TCONS_00017723	ribosomal protein S20 [Triticum aestivum]	Genetic Information Processing	Translation	ko03010//Ribosome	K02969	GO:1990904//ribonucleoprotein complex;GO:0044446//intracellular organelle part;GO:0043229//intracellular organelle;GO:0044422//organelle part;GO:0005622//intracellular;GO:0044444//cytoplasmic part;GO:0044391//ribosomal subunit;GO:0032991//macromolecular complex;GO:0043228//non-membrane-bounded organelle;GO:0005840//ribosome;GO:0005623//cell;GO:0030529//intracellular ribonucleoprotein complex;GO:0…	GO:1901363//heterocyclic compound binding;GO:0003676//nucleic acid binding;GO:0005198//structural molecule activity;GO:0005488//binding;GO:0097159//organic cyclic compound binding	GO:0010467//gene expression;GO:0043170//macromolecule metabolic process;GO:0008152//metabolic process;GO:0071704//organic substance metabolic process
15 DAA	Traes_1AL_19AF54D53	1.51063	2.72095e-47	1.74438e-43	-	GDSL esterase/lipase LTL1 [Triticum urartu]	-	-	-	-	-	GO:0003674//molecular_function;GO:0016787//hydrolase activity;GO:0003824//catalytic activity	GO:0008152//metabolic process;GO:0008150//biological_process
15 DAA	Traes_1AL_9B91417F7	-1.83165	3.114e-05	0.00238975	-	PREDICTED: urea-proton symporter DUR3 [Brachypodium distachyon]	-	-	-	-	GO:0005575//cellular_component;GO:0016020//membrane	GO:0003674//molecular_function;GO:0005215//transporter activity	GO:0051179//localization;GO:0051234//establishment of localization;GO:0009987//cellular process;GO:0006810//transport;GO:0008150//biological_process
15 DAA	Traes_1BS_DD55B7D8F	-11.3498	0.000465068	0.0204102	-	plasma membrane intrinsic protein [Triticum aestivum]	-	-	-	-	GO:0005575//cellular_component;GO:0016020//membrane	GO:0005215//transporter activity;GO:0003674//molecular_function	GO:0008150//biological_process;GO:0006810//transport;GO:0051179//localization;GO:0051234//establishment of localization
15 DAA	Traes_2BL_63CB9A0E1	-2.48113	0.000361586	0.0168825	-	PREDICTED: retrovirus-related Pol polyprotein from transposon TNT 1-94 [Brachypodium distachyon]	-	-	-	-	-	GO:0005488//binding;GO:0003676//nucleic acid binding;GO:0003674//molecular_function;GO:0097159//organic cyclic compound binding;GO:1901363//heterocyclic compound binding	-
15 DAA	Traes_2BL_CE1674DC5	1.38934	9.81747e-09	2.18772e-06	-	PREDICTED: snakin-2-like [Brachypodium distachyon]	-	-	-	-	GO:0044464//cell part;GO:0005575//cellular_component;GO:0005886//plasma membrane;GO:0005623//cell;GO:0071944//cell periphery;GO:0016020//membrane	GO:0005515//protein binding;GO:0005488//binding;GO:0003674//molecular_function	GO:0009628//response to abiotic stimulus;GO:0050896//response to stimulus;GO:0009987//cellular process;GO:0008152//metabolic process;GO:0008150//biological_process;GO:0009719//response to endogenous stimulus;GO:0006950//response to stress
15 DAA	Traes_4AS_3255E67D0	5.80735	4.30775e-06	0.00045046	-	catalytic/ oxidoreductase, acting on NADH or NADPH [Zea mays]	-	-	-	-	-	-	-
15 DAA	Traes_4AS_A0528FD54	-8.86109	0.000358859	0.0167834	-	Os11g0695900 [Oryza sativa Japonica Group]	-	-	-	-	-	GO:0005488//binding;GO:0003674//molecular_function	-
15 DAA	Traes_5BL_D53A846BE	-1.2927	0.000820584	0.0310577	-	C2H2 zinc finger protein [Triticum aestivum]	-	-	-	-	-	GO:0005488//binding;GO:0003674//molecular_function	-
15 DAA	Traes_5BS_F0734AFDD	-4.86625	1.48512e-05	0.00128395	-	-	-	-	-	-	-	-	-
15 DAA	Traes_5DL_CAA2E6646	-1.52962	0.00136412	0.0452941	-	Flavonoid 3'-monooxygenase [Triticum urartu]	-	-	-	-	-	GO:0003674//molecular_function;GO:0005488//binding;GO:0003824//catalytic activity	GO:0008152//metabolic process;GO:0008150//biological_process
15 DAA	Traes_7AL_CABAF9880	-1.16316	0.00100388	0.0359233	-	Aspartic proteinase nepenthesin-2 [Aegilops tauschii]	-	-	-	-	-	GO:0016787//hydrolase activity;GO:0003674//molecular_function;GO:0003824//catalytic activity	GO:0008150//biological_process;GO:0044238//primary metabolic process;GO:0043170//macromolecule metabolic process;GO:0008152//metabolic process;GO:0019538//protein metabolic process;GO:0071704//organic substance metabolic process
15 DAA	Traes_7AL_E7C586D38	-2.44931	0.00104747	0.0371325	-	PREDICTED: protein argonaute 1D-like [Brachypodium distachyon]	-	-	-	-	-	GO:0097159//organic cyclic compound binding;GO:0003674//molecular_function;GO:1901363//heterocyclic compound binding;GO:0005488//binding;GO:0003676//nucleic acid binding	-
15 DAA	Traes_7DL_5E70ECC77	-2.25154	0.000265195	0.0133385	-	hypothetical protein F775_09183 [Aegilops tauschii]	-	-	-	-	-	-	-
15 DAA	Traes_7DL_FBD53083F	-9.4818	0.00075635	0.0293189	-	PREDICTED: neurogenic locus notch homolog protein 1-like [Zea mays]	-	-	-	-	-	-	-
15 DAA	Traes_7DS_381B5358F	8.60733	0.000207615	0.011014	-	Ubiquitin carboxyl-terminal hydrolase 2 [Aegilops tauschii]	-	-	-	-	-	GO:0016787//hydrolase activity;GO:0003674//molecular_function;GO:0003824//catalytic activity	GO:0009056//catabolic process;GO:0044238//primary metabolic process;GO:0043170//macromolecule metabolic process;GO:0043412//macromolecule modification;GO:0019538//protein metabolic process;GO:0006464//cellular protein modification process;GO:0044237//cellular metabolic process;GO:0036211//protein modification process;GO:0044260//cellular macromolecule metabolic process;GO:0009987//cellular proces…
15 DAA	TRAES3BF058100130CFD_g	-1.48699	0.0012146	0.0416919	-	Cytochrome P450 704C1 [Aegilops tauschii]	-	-	-	-	-	GO:0003674//molecular_function;GO:0005488//binding;GO:0003824//catalytic activity	GO:0008152//metabolic process;GO:0008150//biological_process
15 DAA	XLOC_038847	-4.48894	0.000289849	0.0142349	TCONS_00055026	F-box domain containing protein, expressed [Triticum aestivum]	-	-	-	-	-	-	-
15 DAA	XLOC_059039	-3.89673	0.000810892	0.0307748	TCONS_00083688	P0402A09.14 [Oryza sativa Japonica Group]	-	-	-	-	-	-	-
15 DAA	XLOC_064831	-3.87958	0.00139978	0.0461656	TCONS_00091820	Os09g0551300 [Oryza sativa Japonica Group]	-	-	-	-	GO:0005622//intracellular;GO:0043229//intracellular organelle;GO:0043231//intracellular membrane-bounded organelle;GO:0044464//cell part;GO:0043226//organelle;GO:0043227//membrane-bounded organelle;GO:0044424//intracellular part;GO:0005623//cell	GO:0016740//transferase activity;GO:0003824//catalytic activity	-
15 DAA	XLOC_088640	2.53794	0.000807504	0.0307161	TCONS_00123342	Os04g0585700 [Oryza sativa Japonica Group]	-	-	-	-	-	-	-
15 DAA	XLOC_107055	-2.08139	0.000221059	0.011539	TCONS_00145910	Leucine-rich repeat-containing protein 1 [Triticum urartu]	-	-	-	-	-	GO:0032550//purine ribonucleoside binding;GO:0005488//binding;GO:0097367//carbohydrate derivative binding;GO:0001883//purine nucleoside binding;GO:0036094//small molecule binding;GO:0097159//organic cyclic compound binding;GO:1901363//heterocyclic compound binding;GO:0032549//ribonucleoside binding;GO:0001882//nucleoside binding	-
15 DAA	XLOC_108420	-1.15143	5.39739e-06	0.000546573	TCONS_00147591	PREDICTED: BAG family molecular chaperone regulator 6 isoform X2 [Brachypodium distachyon]	-	-	-	-	GO:0030054//cell junction;GO:0005911//cell-cell junction	GO:0005515//protein binding;GO:0005488//binding	GO:0009607//response to biotic stimulus;GO:0009605//response to external stimulus;GO:0043067//regulation of programmed cell death;GO:0032502//developmental process;GO:0009266//response to temperature stimulus;GO:0051707//response to other organism;GO:0009987//cellular process;GO:0071704//organic substance metabolic process;GO:0000003//reproduction;GO:0051704//multi-organism process;GO:0048522//po…
15 DAA	Traes_2BS_8B4CB340F	-1.00439	0.000265672	0.0133466	-	Beta-glucosidase 16 [Triticum urartu]	Metabolism	Carbohydrate metabolism;Metabolism of other amino acids;Biosynthesis of other secondary metabolites	ko00940//Phenylpropanoid biosynthesis;ko00500//Starch and sucrose metabolism;ko00460//Cyanoamino acid metabolism	K05350	-	GO:0003674//molecular_function;GO:0003824//catalytic activity;GO:0016787//hydrolase activity	GO:0044238//primary metabolic process;GO:0005975//carbohydrate metabolic process;GO:0071704//organic substance metabolic process;GO:0008150//biological_process;GO:0008152//metabolic process
15 DAA	EPlTAEG00000010008	-10.5167	0.00014084	0.00810629	-	NADH dehydrogenase subunit K (chloroplast) [Triticum aestivum]	Metabolism	Energy metabolism	ko00190//Oxidative phosphorylation	K05582	GO:0005575//cellular_component;GO:0005737//cytoplasm;GO:0009579//thylakoid;GO:0044464//cell part;GO:0044424//intracellular part;GO:0005622//intracellular;GO:0044444//cytoplasmic part;GO:0009536//plastid;GO:0043227//membrane-bounded organelle;GO:0043231//intracellular membrane-bounded organelle;GO:0043226//organelle;GO:0005623//cell;GO:0016020//membrane;GO:0043229//intracellular organelle	GO:0005488//binding;GO:0003674//molecular_function;GO:0003824//catalytic activity	GO:0006091//generation of precursor metabolites and energy;GO:0051234//establishment of localization;GO:0009987//cellular process;GO:0006810//transport;GO:0008150//biological_process;GO:0051179//localization;GO:0015979//photosynthesis;GO:0008152//metabolic process;GO:0044237//cellular metabolic process
15 DAA	Traes_2AL_4DEC7A6BC	-11.5241	0.000151131	0.00856843	-	atp9 (mitochondrion) [Triticum aestivum]	Metabolism	Energy metabolism	ko00190//Oxidative phosphorylation	K02128	GO:0005622//intracellular;GO:0044444//cytoplasmic part;GO:0016020//membrane;GO:0043226//organelle;GO:0044424//intracellular part;GO:0043227//membrane-bounded organelle;GO:0005739//mitochondrion;GO:0005623//cell;GO:0005737//cytoplasm;GO:0005575//cellular_component;GO:0044464//cell part;GO:0043231//intracellular membrane-bounded organelle;GO:0043229//intracellular organelle	GO:0003674//molecular_function;GO:0005215//transporter activity	GO:0051234//establishment of localization;GO:0046483//heterocycle metabolic process;GO:0006810//transport;GO:0008152//metabolic process;GO:0044237//cellular metabolic process;GO:0008150//biological_process;GO:0034641//cellular nitrogen compound metabolic process;GO:0009058//biosynthetic process;GO:0051179//localization;GO:0071704//organic substance metabolic process;GO:0006139//nucleobase-contain…
15 DAA	Traes_2BS_F10DFB01C	1.51775	3.44904e-05	0.00261081	-	photosystem I subunit N [Hordeum vulgare subsp. vulgare]	Metabolism	Energy metabolism	ko00195//Photosynthesis	K02701	GO:0009579//thylakoid;GO:0005623//cell;GO:0005575//cellular_component;GO:0044464//cell part;GO:0044424//intracellular part;GO:0005622//intracellular;GO:0016020//membrane	GO:0003674//molecular_function;GO:0005515//protein binding;GO:0005488//binding	GO:0008150//biological_process;GO:0008152//metabolic process;GO:0015979//photosynthesis;GO:0044237//cellular metabolic process;GO:0009987//cellular process
15 DAA	Traes_3AL_0C7CB044E	-2.17485	0.000814624	0.0309023	-	WRKY27 transcription factor [Triticum aestivum]	Organismal Systems	Environmental adaptation	ko04626//Plant-pathogen interaction	K13424	-	-	-
15 DAA	XLOC_027185	11.2167	8.62438e-09	1.95851e-06	TCONS_00037610	E3 ubiquitin-protein ligase SINA-like 10 [Aegilops tauschii]	Genetic Information Processing	Folding, sorting and degradation	ko04120//Ubiquitin mediated proteolysis	K04506	GO:0005622//intracellular;GO:0043227//membrane-bounded organelle;GO:0044464//cell part;GO:0043231//intracellular membrane-bounded organelle;GO:0043229//intracellular organelle;GO:0005623//cell;GO:0044424//intracellular part;GO:0043226//organelle	GO:0005488//binding;GO:0016740//transferase activity;GO:0003824//catalytic activity;GO:0046872//metal ion binding;GO:0043169//cation binding;GO:0019787//ubiquitin-like protein transferase activity;GO:0043167//ion binding;GO:0046914//transition metal ion binding	GO:0030163//protein catabolic process;GO:0071704//organic substance metabolic process;GO:0036211//protein modification process;GO:0044707//single-multicellular organism process;GO:0051603//proteolysis involved in cellular protein catabolic process;GO:0044257//cellular protein catabolic process;GO:0032446//protein modification by small protein conjugation;GO:0009057//macromolecule catabolic proces…
15 DAA	XLOC_011483	10.0835	0.0011729	0.0406452	TCONS_00016108	Adenosine deaminase-like protein [Triticum urartu]	Metabolism	Nucleotide metabolism	ko00230//Purine metabolism	K01488	-	GO:0003824//catalytic activity	GO:0019438//aromatic compound biosynthetic process;GO:0044281//small molecule metabolic process;GO:0044710//single-organism metabolic process;GO:0006139//nucleobase-containing compound metabolic process;GO:1901576//organic substance biosynthetic process;GO:0006807//nitrogen compound metabolic process;GO:0046483//heterocycle metabolic process;GO:0044711//single-organism biosynthetic process;GO:007…
15 DAA	Traes_1AL_513ECD5EB	-11.1228	2.81172e-05	0.00219369	-	photosystem I assembly protein Ycf4 (plastid) [Hordeum jubatum]	-	-	-	-	GO:0009579//thylakoid;GO:0044464//cell part;GO:0005575//cellular_component;GO:0005623//cell;GO:0044424//intracellular part;GO:0005622//intracellular;GO:0016020//membrane	-	GO:0008150//biological_process;GO:0009987//cellular process;GO:0008152//metabolic process;GO:0015979//photosynthesis;GO:0044237//cellular metabolic process
15 DAA	Traes_1AS_A7436B900	-2.57719	0.00131037	0.0439364	-	Os01g0187400 [Oryza sativa Japonica Group]	-	-	-	-	-	-	-
15 DAA	Traes_1BL_78992C9A0	-2.72048	0.00139122	0.0459196	-	Os10g0489100 [Oryza sativa Japonica Group]	-	-	-	-	-	GO:0003674//molecular_function;GO:0016740//transferase activity;GO:0003824//catalytic activity	GO:0036211//protein modification process;GO:0019538//protein metabolic process;GO:0043412//macromolecule modification;GO:0044267//cellular protein metabolic process;GO:0044238//primary metabolic process;GO:0006464//cellular protein modification process;GO:0044260//cellular macromolecule metabolic process;GO:0044237//cellular metabolic process;GO:0009987//cellular process;GO:0008152//metabolic pro…
15 DAA	Traes_1BL_D391EB3FA	-1.29064	9.92342e-09	2.20543e-06	-	Aldose reductase [Triticum urartu]	-	-	-	-	-	GO:0003674//molecular_function;GO:0003824//catalytic activity	GO:0007275//multicellular organism development;GO:0044699//single-organism process;GO:0032501//multicellular organismal process;GO:0050896//response to stimulus;GO:0009791//post-embryonic development;GO:0008152//metabolic process;GO:0032502//developmental process;GO:0008150//biological_process;GO:0006950//response to stress;GO:0009628//response to abiotic stimulus;GO:0044767//single-organism deve…
15 DAA	Traes_1DL_2FF2B5844	2.52154	0.00077477	0.0297445	-	Os05g0565400 [Oryza sativa Japonica Group]	-	-	-	-	-	GO:0003674//molecular_function;GO:0003824//catalytic activity	GO:0008150//biological_process;GO:0008152//metabolic process
15 DAA	Traes_1DL_6B61FFF3F	-1.29573	1.90449e-05	0.00158724	-	PREDICTED: gibberellin-regulated protein 12-like [Oryza brachyantha]	-	-	-	-	-	-	-
15 DAA	Traes_1DL_6E7BF6915	-1.12438	0.00136217	0.0452654	-	Aldose reductase [Triticum urartu]	-	-	-	-	-	GO:0003674//molecular_function;GO:0003824//catalytic activity	GO:0008150//biological_process;GO:0008152//metabolic process
15 DAA	Traes_2AL_F289C5675	-2.30406	0.000312966	0.0151646	-	PREDICTED: xyloglucan endotransglucosylase/hydrolase protein 9-like [Oryza brachyantha]	-	-	-	-	GO:0044464//cell part;GO:0030312//external encapsulating structure;GO:0005618//cell wall;GO:0005576//extracellular region;GO:0005623//cell;GO:0071944//cell periphery;GO:0005575//cellular_component	GO:0016740//transferase activity;GO:0003674//molecular_function;GO:0003824//catalytic activity;GO:0016787//hydrolase activity	GO:0016043//cellular component organization;GO:0071840//cellular component organization or biogenesis;GO:0071704//organic substance metabolic process;GO:0005975//carbohydrate metabolic process;GO:0008150//biological_process;GO:0008152//metabolic process;GO:0009987//cellular process;GO:0044238//primary metabolic process
15 DAA	Traes_2AS_7E8F8471C	-1.50295	6.05266e-05	0.00415069	-	Subtilisin-like protease [Triticum urartu]	-	-	-	-	-	GO:0003824//catalytic activity;GO:0003674//molecular_function;GO:0016787//hydrolase activity	GO:0019538//protein metabolic process;GO:0071704//organic substance metabolic process;GO:0008152//metabolic process;GO:0044238//primary metabolic process;GO:0008150//biological_process;GO:0043170//macromolecule metabolic process
15 DAA	Traes_2BS_ADDECA43A	-1.40011	3.9104e-08	7.50923e-06	-	Os07g0680600 [Oryza sativa Japonica Group]	-	-	-	-	-	-	-
15 DAA	Traes_2BS_B65714572	-1.25516	1.29438e-05	0.00114397	-	WRKY transcription factor WRKY1A [Triticum aestivum]	-	-	-	-	-	GO:0003677//DNA binding;GO:1901363//heterocyclic compound binding;GO:0001071//nucleic acid binding transcription factor activity;GO:0003674//molecular_function;GO:0003700//transcription factor activity, sequence-specific DNA binding;GO:0005488//binding;GO:0097159//organic cyclic compound binding;GO:0003676//nucleic acid binding	GO:0006139//nucleobase-containing compound metabolic process;GO:0008150//biological_process;GO:0046483//heterocycle metabolic process;GO:0044238//primary metabolic process;GO:0008152//metabolic process;GO:0009987//cellular process;GO:0044237//cellular metabolic process;GO:1901360//organic cyclic compound metabolic process;GO:0009058//biosynthetic process;GO:0006725//cellular aromatic compound met…
15 DAA	Traes_2DL_25D1C0017	-4.20217	3.98957e-05	0.00295818	-	Os04g0635500 [Oryza sativa Japonica Group]	-	-	-	-	-	-	-
15 DAA	Traes_2DL_A168393D5	-2.09516	1.3537e-05	0.00119008	-	PREDICTED: probable receptor-like protein kinase At5g47070 [Brachypodium distachyon]	-	-	-	-	-	GO:0036094//small molecule binding;GO:1901363//heterocyclic compound binding;GO:0003824//catalytic activity;GO:0016772//transferase activity, transferring phosphorus-containing groups;GO:0097159//organic cyclic compound binding;GO:0003674//molecular_function;GO:0016740//transferase activity;GO:0005488//binding;GO:1901265//nucleoside phosphate binding;GO:0016301//kinase activity;GO:0000166//nucleo…	GO:0071704//organic substance metabolic process;GO:0036211//protein modification process;GO:0044267//cellular protein metabolic process;GO:0044238//primary metabolic process;GO:0043412//macromolecule modification;GO:0044237//cellular metabolic process;GO:0044260//cellular macromolecule metabolic process;GO:0009987//cellular process;GO:0008152//metabolic process;GO:0043170//macromolecule metabolic…
15 DAA	Traes_2DL_FAF4631B2	-2.68281	1.81416e-05	0.00152415	-	Peptide transporter PTR1 [Aegilops tauschii]	-	-	-	-	GO:0005575//cellular_component;GO:0016020//membrane	GO:0003674//molecular_function;GO:0005215//transporter activity	GO:0006810//transport;GO:0051234//establishment of localization;GO:0051179//localization;GO:0008150//biological_process
15 DAA	Traes_2DS_78D9A3898	-1.80449	2.71372e-10	8.69872e-08	-	Secologanin synthase [Aegilops tauschii]	-	-	-	-	-	GO:0005488//binding;GO:0003824//catalytic activity;GO:0003674//molecular_function	GO:0008152//metabolic process;GO:0008150//biological_process
15 DAA	Traes_3AL_C76651E2F	-1.94753	0.000456655	0.0201261	-	PREDICTED: ribosomal RNA-processing protein 12-like [Brachypodium distachyon]	-	-	-	-	-	GO:0003674//molecular_function;GO:0005488//binding	-
15 DAA	Traes_3AS_03F5CA04E	-9.62571	0.000524228	0.0223841	-	Metacaspase-1 [Triticum urartu]	-	-	-	-	-	-	-
15 DAA	Traes_3B_19DAE91FF	-12.3415	0.00105524	0.0373444	-	nonspecific lipid transfer protein 5 [Triticum aestivum]	-	-	-	-	-	GO:0003674//molecular_function;GO:0008289//lipid binding;GO:0005488//binding	GO:0008150//biological_process;GO:0006810//transport;GO:0051234//establishment of localization;GO:0051179//localization
15 DAA	Traes_3B_224A6B7E5	3.49825	0.000464657	0.0204033	-	Sulfotransferase 16 [Triticum urartu]	-	-	-	-	GO:0044424//intracellular part;GO:0043231//intracellular membrane-bounded organelle;GO:0044464//cell part;GO:0043229//intracellular organelle;GO:0044444//cytoplasmic part;GO:0005739//mitochondrion;GO:0043226//organelle;GO:0005623//cell;GO:0043227//membrane-bounded organelle;GO:0005575//cellular_component;GO:0005622//intracellular;GO:0005737//cytoplasm	GO:1901363//heterocyclic compound binding;GO:0003676//nucleic acid binding;GO:0005488//binding;GO:0003677//DNA binding;GO:0097159//organic cyclic compound binding;GO:0003674//molecular_function	GO:0009058//biosynthetic process;GO:0008150//biological_process;GO:0046483//heterocycle metabolic process;GO:0034641//cellular nitrogen compound metabolic process;GO:0006725//cellular aromatic compound metabolic process;GO:0071704//organic substance metabolic process;GO:0006139//nucleobase-containing compound metabolic process;GO:0044237//cellular metabolic process;GO:0006807//nitrogen compound m…
15 DAA	Traes_4BL_00E60CBAD	10.1485	0.000182833	0.00998535	-	Transmembrane protein [Medicago truncatula]	-	-	-	-	-	-	-
15 DAA	Traes_4BL_F7ADB6D0E	-1.19797	7.98698e-08	1.39549e-05	-	expressed protein [Oryza sativa Japonica Group]	-	-	-	-	-	-	-
15 DAA	Traes_4BS_04CFBA13E	-9.89936	0.0003953	0.018062	-	expressed protein [Oryza sativa Japonica Group]	-	-	-	-	-	-	-
15 DAA	Traes_4BS_18A8CC8E3	-4.96683	7.82688e-05	0.00511501	-	Protein argonaute 12 [Triticum urartu]	-	-	-	-	-	GO:0097159//organic cyclic compound binding;GO:0003674//molecular_function;GO:0005488//binding;GO:1901363//heterocyclic compound binding;GO:0003676//nucleic acid binding	-
15 DAA	Traes_4DL_7C2B0F74C	-2.00526	1.46773e-10	5.01327e-08	-	Os11g0241200 [Oryza sativa Japonica Group]	-	-	-	-	-	-	-
15 DAA	Traes_4DL_EC8D96B56	-14.6068	3.78751e-33	9.96409e-30	-	PREDICTED: uncharacterized protein LOC104582437 [Brachypodium distachyon]	-	-	-	-	-	-	-
15 DAA	Traes_4DS_51D4A19F4	-3.31288	0.00131995	0.0442082	-	PREDICTED: malonyl-CoA:anthocyanidin 5-O-glucoside-6''-O-malonyltransferase-like [Setaria italica]	-	-	-	-	-	GO:0003674//molecular_function;GO:0003824//catalytic activity;GO:0016740//transferase activity	GO:0008150//biological_process;GO:0008152//metabolic process
15 DAA	Traes_4DS_5835552DF	-1.13336	1.40657e-05	0.00122494	-	Os12g0164600 [Oryza sativa Japonica Group]	-	-	-	-	-	-	-
15 DAA	Traes_4DS_C08427091	1.43307	0.00135611	0.0451362	-	hypothetical protein F775_26663 [Aegilops tauschii]	-	-	-	-	-	-	-
15 DAA	Traes_5AL_2502ED952	-3.14221	2.41231e-06	0.000274279	-	PREDICTED: uncharacterized protein LOC104582437 [Brachypodium distachyon]	-	-	-	-	-	-	-
15 DAA	Traes_5AL_FD240602A	-1.71961	0.000729385	0.0286063	-	NEDD8-activating enzyme E1 regulatory subunit [Triticum urartu]	-	-	-	-	-	GO:0003674//molecular_function;GO:0003824//catalytic activity	GO:0008152//metabolic process;GO:0008150//biological_process
15 DAA	Traes_5AS_4A9BA8AD6	1.42315	3.56281e-06	0.000384703	-	PREDICTED: chloroplast stem-loop binding protein of 41 kDa b, chloroplastic [Setaria italica]	-	-	-	-	-	-	-
15 DAA	Traes_5BL_C3FDCBE71	-4.29019	2.17456e-13	1.23287e-10	-	Chemocyanin [Triticum urartu]	-	-	-	-	-	GO:0003674//molecular_function	-
15 DAA	Traes_5BL_E37A190A8	-10.1611	0.00085004	0.03184	-	Os09g0386500 [Oryza sativa Japonica Group]	-	-	-	-	GO:0043227//membrane-bounded organelle;GO:0044424//intracellular part;GO:0043229//intracellular organelle;GO:0044464//cell part;GO:0005623//cell;GO:0043226//organelle;GO:0043231//intracellular membrane-bounded organelle;GO:0005634//nucleus;GO:0005622//intracellular;GO:0005575//cellular_component	GO:0005515//protein binding;GO:0003682//chromatin binding;GO:0005488//binding;GO:0044877//macromolecular complex binding;GO:0003674//molecular_function	-
15 DAA	Traes_5BL_F6A4A672F	-1.39355	7.08815e-07	9.71612e-05	-	ubiquitin-protein ligase [Zea mays]	-	-	-	-	-	GO:0003824//catalytic activity;GO:0005488//binding;GO:0016740//transferase activity;GO:0005515//protein binding;GO:0003674//molecular_function	GO:0008150//biological_process;GO:0006464//cellular protein modification process;GO:0044267//cellular protein metabolic process;GO:0044238//primary metabolic process;GO:0043412//macromolecule modification;GO:0043170//macromolecule metabolic process;GO:0036211//protein modification process;GO:0009987//cellular process;GO:0044260//cellular macromolecule metabolic process;GO:0071704//organic substan…
15 DAA	Traes_5BS_5DC7489A0	-1.39232	0.00120947	0.0415531	-	-	-	-	-	-	-	-	-
15 DAA	Traes_5BS_E903B34DB	-1.77642	1.81037e-06	0.000213108	-	Os12g0594000 [Oryza sativa Japonica Group]	-	-	-	-	-	GO:0005515//protein binding;GO:0005488//binding;GO:0003674//molecular_function	-
15 DAA	Traes_5DL_005F556FC1	-1.22599	4.73389e-07	6.79057e-05	-	Protein kinase domain containing protein [Oryza sativa Japonica Group]	-	-	-	-	-	GO:0003824//catalytic activity;GO:0097159//organic cyclic compound binding;GO:0016772//transferase activity, transferring phosphorus-containing groups;GO:0005488//binding;GO:1901265//nucleoside phosphate binding;GO:0016740//transferase activity;GO:1901363//heterocyclic compound binding;GO:0000166//nucleotide binding;GO:0036094//small molecule binding;GO:0016301//kinase activity;GO:0003674//molecu…	GO:0019538//protein metabolic process;GO:0044238//primary metabolic process;GO:0036211//protein modification process;GO:0071704//organic substance metabolic process;GO:0006464//cellular protein modification process;GO:0008152//metabolic process;GO:0008150//biological_process;GO:0043412//macromolecule modification;GO:0009987//cellular process;GO:0044237//cellular metabolic process;GO:0044267//cell…
15 DAA	Traes_6AL_9CC1C1B13	-1.21995	1.8262e-09	4.94153e-07	-	Aspartic proteinase nepenthesin-2 [Triticum urartu]	-	-	-	-	GO:0005575//cellular_component;GO:0005576//extracellular region	GO:0003674//molecular_function;GO:0003824//catalytic activity;GO:0016787//hydrolase activity	GO:0019538//protein metabolic process;GO:0044238//primary metabolic process;GO:0071704//organic substance metabolic process;GO:0008152//metabolic process;GO:0043170//macromolecule metabolic process;GO:0008150//biological_process
15 DAA	Traes_6BL_4C5D70E60	-1.57416	2.19787e-07	3.43667e-05	-	-	-	-	-	-	-	-	-
15 DAA	Traes_6BL_9BBAC9D2A	-3.77259	0.00156333	0.0499392	-	LETM1 and EF-hand domain-containing protein 1, mitochondrial [Aegilops tauschii]	-	-	-	-	-	-	-
15 DAA	Traes_7AL_A00A370A4	1.14233	2.60077e-13	1.40963e-10	-	Os06g0612900 [Oryza sativa Japonica Group]	-	-	-	-	-	-	-
15 DAA	Traes_7DL_9782ACB70	-3.56768	0.00146731	0.0476622	-	Germin-like protein 5-1 [Aegilops tauschii]	-	-	-	-	GO:0005576//extracellular region;GO:0005575//cellular_component	GO:0005488//binding;GO:0003674//molecular_function	-
15 DAA	Traes_7DS_E1211276E	-2.87447	0.000821766	0.0310883	-	LOC100282121 [Zea mays]	-	-	-	-	GO:0005737//cytoplasm;GO:0044424//intracellular part;GO:0005623//cell;GO:0005575//cellular_component;GO:0005829//cytosol;GO:0005622//intracellular;GO:0044464//cell part;GO:0044444//cytoplasmic part	GO:0003677//DNA binding;GO:1901363//heterocyclic compound binding;GO:0097159//organic cyclic compound binding;GO:0003674//molecular_function;GO:0005488//binding;GO:0003676//nucleic acid binding	GO:0044702//single organism reproductive process;GO:0008150//biological_process;GO:0022414//reproductive process;GO:0000003//reproduction;GO:0048856//anatomical structure development;GO:0009908//flower development;GO:0048731//system development;GO:0090567//reproductive shoot system development;GO:0003006//developmental process involved in reproduction;GO:0007275//multicellular organism developmen…
15 DAA	TRAES3BF036000140CFD_g	-3.55325	3.34279e-05	0.00254193	-	Os01g0958200 [Oryza sativa Japonica Group]	-	-	-	-	-	-	-
15 DAA	TRAES3BF068400010CFD_g	-6.84078	3.36954e-36	1.1233e-32	-	PREDICTED: early nodulin-like protein 2 [Brachypodium distachyon]	-	-	-	-	-	GO:0003674//molecular_function	-
15 DAA	XLOC_007029	1.74102	0.000438046	0.0194811	TCONS_00010032	hypothetical protein F775_23889 [Aegilops tauschii]	-	-	-	-	-	-	-
15 DAA	XLOC_007793	-3.10764	4.35952e-07	6.30783e-05	TCONS_00010861	hypothetical protein F775_28945 [Aegilops tauschii]	-	-	-	-	-	-	-
15 DAA	XLOC_009607	1.07745	0.000933224	0.0340976	TCONS_00013537	PREDICTED: protein TAPETUM DETERMINANT 1-like [Cicer arietinum]	-	-	-	-	-	-	-
15 DAA	XLOC_017495	1.07752	1.33273e-06	0.000164551	TCONS_00024444	Glucan endo-1,3-beta-glucosidase, acidic isoform [Aegilops tauschii]	-	-	-	-	GO:0043227//membrane-bounded organelle;GO:0044464//cell part;GO:0043229//intracellular organelle;GO:0043226//organelle;GO:0005623//cell;GO:0044424//intracellular part;GO:0005622//intracellular;GO:0043231//intracellular membrane-bounded organelle	GO:0004553//hydrolase activity, hydrolyzing O-glycosyl compounds;GO:0016787//hydrolase activity;GO:0003824//catalytic activity;GO:0016798//hydrolase activity, acting on glycosyl bonds	GO:0008152//metabolic process;GO:0044238//primary metabolic process
15 DAA	XLOC_018131	-3.11961	4.6655e-09	1.13362e-06	TCONS_00025454	-	-	-	-	-	-	-	-
15 DAA	XLOC_022074	-1.42442	0.00115988	0.0403451	TCONS_00030738	-	-	-	-	-	-	-	-
15 DAA	XLOC_025320	-2.24309	0.000338622	0.0161728	TCONS_00035186	hypothetical protein TRIUR3_13205 [Triticum urartu]	-	-	-	-	-	-	-
15 DAA	XLOC_028390	-1.6749	5.78823e-05	0.00400667	TCONS_00039573	PREDICTED: cyclin-T1-4-like isoform X1 [Brachypodium distachyon]	-	-	-	-	GO:0005623//cell;GO:0044424//intracellular part;GO:0043227//membrane-bounded organelle;GO:0043229//intracellular organelle;GO:0043231//intracellular membrane-bounded organelle;GO:0043226//organelle;GO:0044464//cell part;GO:0005622//intracellular	GO:0019900//kinase binding;GO:0005488//binding;GO:0003824//catalytic activity;GO:0043169//cation binding;GO:0016491//oxidoreductase activity;GO:0046872//metal ion binding;GO:0097159//organic cyclic compound binding;GO:0005515//protein binding;GO:0019899//enzyme binding;GO:0046906//tetrapyrrole binding;GO:0046914//transition metal ion binding;GO:1901363//heterocyclic compound binding;GO:0043167//i…	GO:0065007//biological regulation;GO:0060255//regulation of macromolecule metabolic process;GO:0019222//regulation of metabolic process;GO:0050794//regulation of cellular process;GO:0044699//single-organism process;GO:0050789//regulation of biological process;GO:0044710//single-organism metabolic process;GO:0010468//regulation of gene expression;GO:0051726//regulation of cell cycle;GO:0008152//me…
15 DAA	XLOC_040096	2.93511	2.52898e-06	0.000285596	TCONS_00056865	-	-	-	-	-	-	-	-
15 DAA	XLOC_045431	10.933	1.42076e-07	2.31267e-05	TCONS_00064615	Transposon Ty3-G Gag-Pol polyprotein [Triticum urartu]	-	-	-	-	-	GO:0097159//organic cyclic compound binding;GO:0043167//ion binding;GO:0005488//binding;GO:0046872//metal ion binding;GO:0043169//cation binding;GO:0046914//transition metal ion binding	-
15 DAA	XLOC_046568	10.3219	8.28474e-08	1.43548e-05	TCONS_00066314	Os12g0128000 [Oryza sativa Japonica Group]	-	-	-	-	-	-	-
15 DAA	XLOC_048772	-4.23522	0.00107562	0.0378884	TCONS_00069481	hypothetical protein TRIUR3_00971 [Triticum urartu]	-	-	-	-	-	-	-
15 DAA	XLOC_049896	-2.64725	0.00061734	0.0253201	TCONS_00070912	Os12g0194100 [Oryza sativa Japonica Group]	-	-	-	-	-	-	-
15 DAA	XLOC_050457	10.1984	6.42038e-05	0.00435739	TCONS_00071758	endonuclease/ nucleic acid binding protein [Zea mays]	-	-	-	-	-	-	-
15 DAA	XLOC_051923	-10.3663	8.78036e-06	0.000829675	TCONS_00073834	Ankyrin repeat and SOCS box protein 3 [Triticum urartu]	-	-	-	-	GO:0043227//membrane-bounded organelle;GO:0005622//intracellular;GO:0044464//cell part;GO:0043231//intracellular membrane-bounded organelle;GO:0043226//organelle;GO:0005623//cell;GO:0044424//intracellular part;GO:0043229//intracellular organelle	-	-
15 DAA	XLOC_062127	2.33967	0.000172688	0.00953121	TCONS_00088047	hypothetical protein TRIUR3_02956 [Triticum urartu]	-	-	-	-	-	-	-
15 DAA	XLOC_065044	1.10378	0.000265676	0.0133466	TCONS_00092109	GDSL esterase/lipase [Aegilops tauschii]	-	-	-	-	GO:0043231//intracellular membrane-bounded organelle;GO:0005623//cell;GO:0044424//intracellular part;GO:0005622//intracellular;GO:0043229//intracellular organelle;GO:0043226//organelle;GO:0043227//membrane-bounded organelle;GO:0044464//cell part	GO:0003824//catalytic activity;GO:0016787//hydrolase activity;GO:0016788//hydrolase activity, acting on ester bonds	GO:0044238//primary metabolic process;GO:0008152//metabolic process
15 DAA	XLOC_072847	-1.37	1.25106e-06	0.000155853	TCONS_00103040	Os07g0213400 [Oryza sativa Japonica Group]	-	-	-	-	-	-	-
15 DAA	XLOC_075109	-2.55529	3.13542e-09	7.94263e-07	TCONS_00105998	PREDICTED: AT-hook motif nuclear-localized protein 10-like [Setaria italica]	-	-	-	-	-	GO:0003676//nucleic acid binding;GO:0005488//binding;GO:1901363//heterocyclic compound binding;GO:0097159//organic cyclic compound binding	-
15 DAA	XLOC_077879	3.07387	2.0873e-05	0.00171728	TCONS_00110130	Os08g0162600 [Oryza sativa Japonica Group]	-	-	-	-	GO:0005622//intracellular;GO:0043226//organelle;GO:0044424//intracellular part;GO:0031967//organelle envelope;GO:0009507//chloroplast;GO:0043229//intracellular organelle;GO:0044446//intracellular organelle part;GO:0009536//plastid;GO:0044464//cell part;GO:0009579//thylakoid;GO:0005623//cell;GO:0005737//cytoplasm;GO:0009526//plastid envelope;GO:0044422//organelle part;GO:0031975//envelope;GO:00444…	GO:0043167//ion binding;GO:0043169//cation binding;GO:0046914//transition metal ion binding;GO:0005488//binding;GO:0046872//metal ion binding	GO:0008152//metabolic process;GO:0006725//cellular aromatic compound metabolic process;GO:0070271//protein complex biogenesis;GO:0046496//nicotinamide nucleotide metabolic process;GO:0006139//nucleobase-containing compound metabolic process;GO:0019362//pyridine nucleotide metabolic process;GO:0043623//cellular protein complex assembly;GO:0043170//macromolecule metabolic process;GO:0016072//rRNA m…
15 DAA	XLOC_079684	-1.35734	2.80766e-05	0.00219369	TCONS_00112255	hypothetical protein TRIUR3_13994 [Triticum urartu]	-	-	-	-	-	-	-
15 DAA	XLOC_081949	-1.55094	2.80598e-07	4.29094e-05	TCONS_00114948	hypothetical protein TRIUR3_34913 [Triticum urartu]	-	-	-	-	-	-	-
15 DAA	XLOC_084041	-8.55267	0.000141546	0.00814126	TCONS_00117561	hypothetical protein TRIUR3_10096 [Triticum urartu]	-	-	-	-	-	-	-
15 DAA	XLOC_086236	-10.6348	2.39005e-05	0.00191531	TCONS_00120345	PREDICTED: ATP-dependent RNA helicase DHX36-like isoform X2 [Brachypodium distachyon]	-	-	-	-	GO:0005623//cell;GO:0043226//organelle;GO:0043229//intracellular organelle;GO:0044424//intracellular part;GO:0005622//intracellular;GO:0044464//cell part;GO:0043231//intracellular membrane-bounded organelle;GO:0043227//membrane-bounded organelle	GO:0005488//binding;GO:0036094//small molecule binding;GO:1901363//heterocyclic compound binding;GO:0016818//hydrolase activity, acting on acid anhydrides, in phosphorus-containing anhydrides;GO:0016817//hydrolase activity, acting on acid anhydrides;GO:0001882//nucleoside binding;GO:0001883//purine nucleoside binding;GO:0016462//pyrophosphatase activity;GO:0032550//purine ribonucleoside binding;G…	-
15 DAA	XLOC_116372	-10.4615	0.000131752	0.00767863	TCONS_00157727	Os05g0145700 [Oryza sativa Japonica Group]	-	-	-	-	-	GO:0016787//hydrolase activity;GO:0008233//peptidase activity;GO:0003824//catalytic activity	GO:0008152//metabolic process
15 DAA	XLOC_117011	9.03617	0.00133885	0.0446329	TCONS_00158535	hypothetical protein TRIUR3_01071 [Triticum urartu]	-	-	-	-	-	-	-
15 DAA	XLOC_117524	-1.7305	0.000504247	0.0217071	TCONS_00159218	-	-	-	-	-	-	-	-
15 DAA	XLOC_120450	-9.37721	0.00129661	0.0436085	TCONS_00162913	Os02g0815700 [Oryza sativa Japonica Group]	-	-	-	-	GO:0043231//intracellular membrane-bounded organelle;GO:0043227//membrane-bounded organelle;GO:0044464//cell part;GO:0005623//cell;GO:0044424//intracellular part;GO:0005622//intracellular;GO:0043226//organelle;GO:0043229//intracellular organelle	GO:0016787//hydrolase activity;GO:0003824//catalytic activity;GO:0008233//peptidase activity	-
15 DAA	XLOC_121629	-4.16137	1.25309e-11	5.46778e-09	TCONS_00164356	UDP-N-acetylmuramoyl-L-alanyl-D-glutamate--2, 6-diaminopimelate ligase [Aegilops tauschii]	-	-	-	-	-	-	-
15 DAA	XLOC_130005	10.2877	0.000855187	0.0319323	TCONS_00174693	Beta-1,3-galactosyltransferase 15 [Aegilops tauschii]	-	-	-	-	GO:0005623//cell;GO:0016020//membrane;GO:0044422//organelle part;GO:0043227//membrane-bounded organelle;GO:0044464//cell part;GO:0005622//intracellular;GO:0044425//membrane part;GO:0044424//intracellular part;GO:0043231//intracellular membrane-bounded organelle;GO:0031090//organelle membrane;GO:0031224//intrinsic component of membrane;GO:0043226//organelle;GO:0043229//intracellular organelle	GO:0016740//transferase activity;GO:0003824//catalytic activity;GO:0035250//UDP-galactosyltransferase activity;GO:0016758//transferase activity, transferring hexosyl groups;GO:0008378//galactosyltransferase activity;GO:0005488//binding;GO:0008194//UDP-glycosyltransferase activity;GO:0016757//transferase activity, transferring glycosyl groups	GO:0036211//protein modification process;GO:0044262//cellular carbohydrate metabolic process;GO:0009059//macromolecule biosynthetic process;GO:0044723//single-organism carbohydrate metabolic process;GO:0009058//biosynthetic process;GO:0009987//cellular process;GO:0008152//metabolic process;GO:0044237//cellular metabolic process;GO:0005976//polysaccharide metabolic process;GO:0016051//carbohydrate…
15 DAA	Traes_6AL_1B9430C58	4.39635	4.7023e-05	0.00339284	-	ACC oxidase [Triticum aestivum]	Metabolism	Amino acid metabolism	ko00270//Cysteine and methionine metabolism	K05933	-	GO:0003674//molecular_function;GO:0005488//binding;GO:0003824//catalytic activity	GO:0008152//metabolic process;GO:0008150//biological_process
15 DAA	Traes_2AL_0DDC60D6E	-1.11144	0.000332319	0.0159264	-	Phenylalanine ammonia-lyase [Aegilops tauschii]	Metabolism	Amino acid metabolism;Biosynthesis of other secondary metabolites	ko00940//Phenylpropanoid biosynthesis;ko00360//Phenylalanine metabolism	K10775	GO:0005622//intracellular;GO:0044464//cell part;GO:0044424//intracellular part;GO:0005737//cytoplasm;GO:0005575//cellular_component;GO:0005623//cell	GO:0003824//catalytic activity;GO:0003674//molecular_function	GO:0044710//single-organism metabolic process;GO:0009058//biosynthetic process;GO:0009987//cellular process;GO:0008150//biological_process;GO:0009056//catabolic process;GO:0019748//secondary metabolic process;GO:0044699//single-organism process;GO:0008152//metabolic process
15 DAA	Traes_2AS_EC4ADE04E	-1.08626	1.47038e-06	0.000177858	-	Phenylalanine ammonia-lyase [Aegilops tauschii]	Metabolism	Amino acid metabolism;Biosynthesis of other secondary metabolites	ko00940//Phenylpropanoid biosynthesis;ko00360//Phenylalanine metabolism	K10775	GO:0005575//cellular_component;GO:0005622//intracellular;GO:0044424//intracellular part;GO:0005737//cytoplasm;GO:0005623//cell;GO:0044464//cell part	GO:0003824//catalytic activity;GO:0003674//molecular_function	GO:0009056//catabolic process;GO:0009987//cellular process;GO:0008150//biological_process;GO:0009058//biosynthetic process;GO:0044699//single-organism process;GO:0008152//metabolic process;GO:0044710//single-organism metabolic process;GO:0019748//secondary metabolic process
15 DAA	Traes_4DL_2FA43439B	-2.76377	0.00119807	0.0413286	-	2,3-bisphosphoglycerate-independent phosphoglycerate mutase [Triticum urartu]	Metabolism	Amino acid metabolism;Global and Overview;Carbohydrate metabolism	ko01200//Carbon metabolism;ko01230//Biosynthesis of amino acids;ko00010//Glycolysis / Gluconeogenesis;ko00260//Glycine, serine and threonine metabolism	K15633	GO:0044424//intracellular part;GO:0005575//cellular_component;GO:0005737//cytoplasm;GO:0044464//cell part;GO:0005623//cell;GO:0005622//intracellular	GO:0005488//binding;GO:0003824//catalytic activity;GO:0003674//molecular_function	GO:0005975//carbohydrate metabolic process;GO:0008150//biological_process;GO:0044238//primary metabolic process;GO:0008152//metabolic process;GO:0009056//catabolic process;GO:0071704//organic substance metabolic process
15 DAA	Traes_4DL_614C6B143	-2.22324	0.00118791	0.0410459	-	PREDICTED: 2,3-bisphosphoglycerate-independent phosphoglycerate mutase-like isoform X1 [Zea mays]	Metabolism	Amino acid metabolism;Global and Overview;Carbohydrate metabolism	ko01200//Carbon metabolism;ko01230//Biosynthesis of amino acids;ko00010//Glycolysis / Gluconeogenesis;ko00260//Glycine, serine and threonine metabolism	K15633	GO:0005737//cytoplasm;GO:0044424//intracellular part;GO:0005623//cell;GO:0005575//cellular_component;GO:0005622//intracellular;GO:0044464//cell part	GO:0003824//catalytic activity;GO:0003674//molecular_function;GO:0005488//binding	GO:0005975//carbohydrate metabolic process;GO:0071704//organic substance metabolic process;GO:0044238//primary metabolic process;GO:0008152//metabolic process;GO:0008150//biological_process;GO:0009056//catabolic process
15 DAA	Traes_4DS_C179A7CA5	-3.68806	0.000449209	0.0198924	-	Alcohol dehydrogenase 3 [Aegilops tauschii]	Metabolism	Amino acid metabolism;Global and Overview;Carbohydrate metabolism;Lipid metabolism	ko00010//Glycolysis / Gluconeogenesis;ko00350//Tyrosine metabolism;ko00071//Fatty acid degradation;ko01220//Degradation of aromatic compounds	K00001	-	GO:0003824//catalytic activity;GO:0003674//molecular_function;GO:0005488//binding	GO:0008152//metabolic process;GO:0008150//biological_process
15 DAA	Traes_5BL_EF6914D8B	-9.09011	0.000344387	0.0164105	-	PREDICTED: shikimate O-hydroxycinnamoyltransferase-like [Setaria italica]	Metabolism	Biosynthesis of other secondary metabolites	ko00940//Phenylpropanoid biosynthesis;ko00941//Flavonoid biosynthesis;ko00945//Stilbenoid, diarylheptanoid and gingerol biosynthesis	K13065	-	GO:0003824//catalytic activity;GO:0003674//molecular_function;GO:0016740//transferase activity	GO:0008150//biological_process;GO:0008152//metabolic process
15 DAA	Traes_2BL_773BDCEBD	-4.67659	1.01682e-23	1.69488e-20	-	PREDICTED: probable alpha-glucosidase Os06g0675700 isoform X2 [Zea mays]	Metabolism	Carbohydrate metabolism	ko00500//Starch and sucrose metabolism;ko00052//Galactose metabolism	K01187	-	GO:0016787//hydrolase activity;GO:0003824//catalytic activity;GO:0003674//molecular_function	GO:0005975//carbohydrate metabolic process;GO:0008152//metabolic process;GO:0008150//biological_process;GO:0071704//organic substance metabolic process;GO:0044238//primary metabolic process
15 DAA	Traes_5AL_829C0A478	-2.33753	2.45669e-20	2.96733e-17	-	Alpha-amylase AMY3 [Triticum urartu]	Metabolism	Carbohydrate metabolism	ko00500//Starch and sucrose metabolism	K01176	-	GO:0003674//molecular_function;GO:0003824//catalytic activity;GO:0016787//hydrolase activity;GO:0005488//binding	GO:0005975//carbohydrate metabolic process;GO:0044238//primary metabolic process;GO:0008152//metabolic process;GO:0071704//organic substance metabolic process;GO:0008150//biological_process
15 DAA	Traes_5DL_91B56C21D	-3.69538	4.30587e-68	7.17719e-64	-	Alpha-amylase AMY3 [Aegilops tauschii]	Metabolism	Carbohydrate metabolism	ko00500//Starch and sucrose metabolism	K01176	-	GO:0003824//catalytic activity;GO:0005488//binding;GO:0016787//hydrolase activity;GO:0003674//molecular_function	GO:0044238//primary metabolic process;GO:0071704//organic substance metabolic process;GO:0008152//metabolic process;GO:0008150//biological_process;GO:0005975//carbohydrate metabolic process
15 DAA	Traes_6AL_07D3EB2D3	-1.88514	2.51854e-05	0.00200287	-	Chitinase 6 [Triticum urartu]	Metabolism	Carbohydrate metabolism	ko00520//Amino sugar and nucleotide sugar metabolism	K01183	-	GO:0003824//catalytic activity;GO:0003674//molecular_function;GO:0005488//binding;GO:0016787//hydrolase activity	GO:0044238//primary metabolic process;GO:0009987//cellular process;GO:0008150//biological_process;GO:0005975//carbohydrate metabolic process;GO:0008152//metabolic process;GO:0009056//catabolic process;GO:0071704//organic substance metabolic process
15 DAA	Traes_6AS_8ED966774	-1.51182	1.30022e-05	0.00114791	-	xylanase inhibitor XIP-III [Triticum aestivum]	Metabolism	Carbohydrate metabolism	ko00520//Amino sugar and nucleotide sugar metabolism	K01183	-	GO:0003824//catalytic activity;GO:0003674//molecular_function;GO:0016787//hydrolase activity	GO:0071704//organic substance metabolic process;GO:0008152//metabolic process;GO:0009987//cellular process;GO:0009056//catabolic process;GO:0008150//biological_process;GO:0005975//carbohydrate metabolic process;GO:0044238//primary metabolic process
15 DAA	Traes_2DL_0721580AC	3.54189	1.19551e-05	0.00106109	-	PREDICTED: photosystem II D2 protein-like [Solanum tuberosum]	Metabolism	Energy metabolism	ko00195//Photosynthesis	K02706	-	GO:0003674//molecular_function	GO:0015979//photosynthesis;GO:0044237//cellular metabolic process;GO:0008150//biological_process;GO:0009987//cellular process;GO:0006091//generation of precursor metabolites and energy;GO:0008152//metabolic process
15 DAA	Traes_1BS_EF67E5A24	-1.76046	6.35978e-09	1.50579e-06	-	WRKY14 transcription factor [Triticum aestivum]	Organismal Systems	Environmental adaptation	ko04626//Plant-pathogen interaction	K13424	-	GO:0003676//nucleic acid binding;GO:1901363//heterocyclic compound binding;GO:0001071//nucleic acid binding transcription factor activity;GO:0097159//organic cyclic compound binding;GO:0005488//binding;GO:0003700//transcription factor activity, sequence-specific DNA binding;GO:0003677//DNA binding;GO:0003674//molecular_function	GO:0006807//nitrogen compound metabolic process;GO:0071704//organic substance metabolic process;GO:0009987//cellular process;GO:0044237//cellular metabolic process;GO:0006139//nucleobase-containing compound metabolic process;GO:0009058//biosynthetic process;GO:0034641//cellular nitrogen compound metabolic process;GO:0008150//biological_process;GO:0006725//cellular aromatic compound metabolic proc…
15 DAA	Traes_4AL_A8C2B1294	-11.7356	9.51506e-16	7.20913e-13	-	Chaperone protein dnaJ 49 [Aegilops tauschii]	Genetic Information Processing	Folding, sorting and degradation	ko04141//Protein processing in endoplasmic reticulum	K09518	-	-	-
15 DAA	XLOC_027085	-11.8098	2.60768e-21	3.74705e-18	TCONS_00037485	E3 ubiquitin-protein ligase SINA-like 10 [Aegilops tauschii]	Genetic Information Processing	Folding, sorting and degradation	ko04120//Ubiquitin mediated proteolysis	K04506	GO:0043227//membrane-bounded organelle;GO:0044464//cell part;GO:0043226//organelle;GO:0043229//intracellular organelle;GO:0044424//intracellular part;GO:0005622//intracellular;GO:0043231//intracellular membrane-bounded organelle;GO:0005623//cell	GO:0016740//transferase activity;GO:0046872//metal ion binding;GO:0046914//transition metal ion binding;GO:0003824//catalytic activity;GO:0019787//ubiquitin-like protein transferase activity;GO:0005488//binding;GO:0043167//ion binding;GO:0043169//cation binding	GO:0032501//multicellular organismal process;GO:0044257//cellular protein catabolic process;GO:0044238//primary metabolic process;GO:0044237//cellular metabolic process;GO:0009057//macromolecule catabolic process;GO:0008152//metabolic process;GO:0051603//proteolysis involved in cellular protein catabolic process;GO:0006508//proteolysis;GO:0044248//cellular catabolic process;GO:1901575//organic su…
15 DAA	XLOC_119371	9.95128	6.828e-06	0.000672647	TCONS_00161558	RING finger protein 185 [Aegilops tauschii]	Genetic Information Processing	Folding, sorting and degradation	ko04141//Protein processing in endoplasmic reticulum	K10666	-	-	-
15 DAA	Traes_2AS_C3EF3A27F	1.01645	1.13935e-07	1.90674e-05	-	Ribulose bisphosphate carboxylase small chain PW9, chloroplastic [Aegilops tauschii]	Metabolism	Global and Overview;Energy metabolism;Carbohydrate metabolism	ko01200//Carbon metabolism;ko00710//Carbon fixation in photosynthetic organisms;ko00630//Glyoxylate and dicarboxylate metabolism	K01602	GO:0043231//intracellular membrane-bounded organelle;GO:0043227//membrane-bounded organelle;GO:0043229//intracellular organelle;GO:0005622//intracellular;GO:0044424//intracellular part;GO:0044464//cell part;GO:0043226//organelle;GO:0005737//cytoplasm;GO:0005623//cell;GO:0009536//plastid;GO:0005575//cellular_component;GO:0044444//cytoplasmic part	GO:0003674//molecular_function;GO:0003824//catalytic activity	GO:0009058//biosynthetic process;GO:0008152//metabolic process;GO:0008150//biological_process;GO:0009987//cellular process;GO:0015979//photosynthesis;GO:0044237//cellular metabolic process
15 DAA	Traes_2BS_23E094F33	1.19352	9.9305e-07	0.000127524	-	ribulose-1,5-bisphosphate carboxylase/oxygenase small subunit [Triticum aestivum]	Metabolism	Global and Overview;Energy metabolism;Carbohydrate metabolism	ko01200//Carbon metabolism;ko00710//Carbon fixation in photosynthetic organisms;ko00630//Glyoxylate and dicarboxylate metabolism	K01602	GO:0043231//intracellular membrane-bounded organelle;GO:0005737//cytoplasm;GO:0043227//membrane-bounded organelle;GO:0005575//cellular_component;GO:0009536//plastid;GO:0005622//intracellular;GO:0044424//intracellular part;GO:0044444//cytoplasmic part;GO:0044464//cell part;GO:0005623//cell;GO:0043229//intracellular organelle;GO:0043226//organelle	GO:0003824//catalytic activity;GO:0003674//molecular_function	GO:0009987//cellular process;GO:0009058//biosynthetic process;GO:0008152//metabolic process;GO:0044237//cellular metabolic process;GO:0015979//photosynthesis;GO:0008150//biological_process
15 DAA	Traes_2DS_DB37EBC5E	-1.00916	1.42695e-06	0.000174603	-	Acyl-(acyl-carrier-protein) desaturase, chloroplastic [Aegilops tauschii]	Metabolism	Global and Overview;Lipid metabolism	ko01212//Fatty acid metabolism;ko01040//Biosynthesis of unsaturated fatty acids;ko00061//Fatty acid biosynthesis	K03921	-	GO:0003674//molecular_function;GO:0003824//catalytic activity	GO:0008152//metabolic process;GO:0009987//cellular process;GO:0044238//primary metabolic process;GO:0006629//lipid metabolic process;GO:0008150//biological_process;GO:0044699//single-organism process;GO:0071704//organic substance metabolic process;GO:0044710//single-organism metabolic process
15 DAA	Traes_6AL_29B5777D0	-1.77176	6.69725e-14	4.13453e-11	-	PREDICTED: probable peroxygenase 5 [Brachypodium distachyon]	Metabolism	Lipid metabolism	ko00073//Cutin, suberine and wax biosynthesis	K17991	-	GO:0003674//molecular_function;GO:0005488//binding	-
15 DAA	Traes_3B_FC09F8277	-1.1233	0.00110453	0.0387759	-	Os01g0709400 [Oryza sativa Japonica Group]	Metabolism	Metabolism of cofactors and vitamins;Nucleotide metabolism	ko00230//Purine metabolism;ko00240//Pyrimidine metabolism;ko00760//Nicotinate and nicotinamide metabolism	K03787	-	GO:0003674//molecular_function;GO:0016787//hydrolase activity;GO:0003824//catalytic activity	GO:0008150//biological_process;GO:0008152//metabolic process
15 DAA	Traes_2DL_7469AFA17	1.46283	0.000609296	0.0250765	-	Short-chain dehydrogenase/reductase 2 [Aegilops tauschii]	Metabolism	Metabolism of terpenoids and polyketides	ko00902//Monoterpenoid biosynthesis	K15095	-	-	-
15 DAA	Traes_5DL_4D14CF9AF	-9.82972	0.00078842	0.0301277	-	Protein farnesyltransferase/geranylgeranyltransferase type-1 subunit alpha [Aegilops tauschii]	Metabolism	Metabolism of terpenoids and polyketides	ko00900//Terpenoid backbone biosynthesis	K05955	-	GO:0003674//molecular_function;GO:0003824//catalytic activity;GO:0016740//transferase activity	GO:0036211//protein modification process;GO:0044260//cellular macromolecule metabolic process;GO:0043170//macromolecule metabolic process;GO:0008152//metabolic process;GO:0044237//cellular metabolic process;GO:0044238//primary metabolic process;GO:0071704//organic substance metabolic process;GO:0044267//cellular protein metabolic process;GO:0009987//cellular process;GO:0006464//cellular protein m…
15 DAA	Traes_3DL_E1485757F	-3.16993	0.0001134	0.00679925	-	PREDICTED: histidine-containing phosphotransfer protein 4-like isoform X2 [Brachypodium distachyon]	Environmental Information Processing	Signal transduction	ko04075//Plant hormone signal transduction	K14490	-	GO:0003674//molecular_function;GO:0004871//signal transducer activity	GO:0007165//signal transduction;GO:0023052//signaling;GO:0044763//single-organism cellular process;GO:0044700//single organism signaling;GO:0007154//cell communication;GO:0050789//regulation of biological process;GO:0065007//biological regulation;GO:0008150//biological_process;GO:0044699//single-organism process;GO:0050896//response to stimulus;GO:0050794//regulation of cellular process;GO:000998…
15 DAA	XLOC_037912	-1.51178	0.00100327	0.0359169	TCONS_00053630	Auxin-responsive protein IAA19 [Triticum urartu]	Environmental Information Processing	Signal transduction	ko04075//Plant hormone signal transduction	K14484	GO:0043231//intracellular membrane-bounded organelle;GO:0043227//membrane-bounded organelle;GO:0043229//intracellular organelle;GO:0044424//intracellular part;GO:0044464//cell part;GO:0043226//organelle;GO:0005623//cell;GO:0005622//intracellular	GO:0005515//protein binding;GO:0005488//binding	GO:0009719//response to endogenous stimulus;GO:0044699//single-organism process;GO:0009725//response to hormone;GO:0010608//posttranscriptional regulation of gene expression;GO:1901576//organic substance biosynthetic process;GO:0044260//cellular macromolecule metabolic process;GO:0009987//cellular process;GO:0044700//single organism signaling;GO:0065007//biological regulation;GO:0060255//regulati…
15 DAA	Traes_1DS_DABE8C075	-11.9274	2.10113e-08	4.4109e-06	-	ribosomal protein L22 (chloroplast) [Hordeum vulgare subsp. vulgare]	Genetic Information Processing	Translation	ko03010//Ribosome	K02890	GO:0044424//intracellular part;GO:0043226//organelle;GO:0030529//intracellular ribonucleoprotein complex;GO:0043228//non-membrane-bounded organelle;GO:0043229//intracellular organelle;GO:0005623//cell;GO:0044464//cell part;GO:0044444//cytoplasmic part;GO:1990904//ribonucleoprotein complex;GO:0005622//intracellular;GO:0043232//intracellular non-membrane-bounded organelle;GO:0032991//macromolecular…	GO:0003674//molecular_function;GO:0005198//structural molecule activity	GO:0044237//cellular metabolic process;GO:0034645//cellular macromolecule biosynthetic process;GO:0043043//peptide biosynthetic process;GO:0044271//cellular nitrogen compound biosynthetic process;GO:0044260//cellular macromolecule metabolic process;GO:0071704//organic substance metabolic process;GO:0006518//peptide metabolic process;GO:1901564//organonitrogen compound metabolic process;GO:0044267…
15 DAA	Traes_6DS_DABE8C075	-11.9274	2.10102e-08	4.4109e-06	-	ribosomal protein L22 (chloroplast) [Hordeum vulgare subsp. vulgare]	Genetic Information Processing	Translation	ko03010//Ribosome	K02890	GO:0044444//cytoplasmic part;GO:0043228//non-membrane-bounded organelle;GO:0044464//cell part;GO:0005737//cytoplasm;GO:0043232//intracellular non-membrane-bounded organelle;GO:0030529//intracellular ribonucleoprotein complex;GO:0043229//intracellular organelle;GO:0005622//intracellular;GO:0032991//macromolecular complex;GO:0005840//ribosome;GO:0005623//cell;GO:0043226//organelle;GO:0005575//cellu…	GO:0003674//molecular_function;GO:0005198//structural molecule activity	GO:1901576//organic substance biosynthetic process;GO:0044237//cellular metabolic process;GO:0043170//macromolecule metabolic process;GO:0044271//cellular nitrogen compound biosynthetic process;GO:0006518//peptide metabolic process;GO:0044260//cellular macromolecule metabolic process;GO:0009987//cellular process;GO:0009058//biosynthetic process;GO:0009059//macromolecule biosynthetic process;GO:00…
15 DAA	Traes_7DL_DABE8C075	-11.9274	2.09867e-08	4.4109e-06	-	ribosomal protein L22 (chloroplast) [Hordeum vulgare subsp. vulgare]	Genetic Information Processing	Translation	ko03010//Ribosome	K02890	GO:1990904//ribonucleoprotein complex;GO:0005840//ribosome;GO:0043232//intracellular non-membrane-bounded organelle;GO:0005622//intracellular;GO:0044464//cell part;GO:0032991//macromolecular complex;GO:0044424//intracellular part;GO:0043226//organelle;GO:0044444//cytoplasmic part;GO:0043228//non-membrane-bounded organelle;GO:0005623//cell;GO:0030529//intracellular ribonucleoprotein complex;GO:000…	GO:0003674//molecular_function;GO:0005198//structural molecule activity	GO:0034645//cellular macromolecule biosynthetic process;GO:0010467//gene expression;GO:0034641//cellular nitrogen compound metabolic process;GO:0043043//peptide biosynthetic process;GO:0006412//translation;GO:0043604//amide biosynthetic process;GO:0006518//peptide metabolic process;GO:0019538//protein metabolic process;GO:0044267//cellular protein metabolic process;GO:0071704//organic substance m…
15 DAA	Traes_5BL_A8CB3ACF6	1.76276	7.60648e-10	2.24801e-07	-	Os01g0265100 [Oryza sativa Japonica Group]	Cellular Processes	Transport and catabolism	ko04144//Endocytosis	K07937	GO:0005622//intracellular;GO:0005623//cell;GO:0044464//cell part;GO:0005575//cellular_component	GO:1901363//heterocyclic compound binding;GO:0097159//organic cyclic compound binding;GO:0005488//binding;GO:0036094//small molecule binding;GO:0000166//nucleotide binding;GO:0003674//molecular_function;GO:1901265//nucleoside phosphate binding	GO:0007154//cell communication;GO:0050896//response to stimulus;GO:0050794//regulation of cellular process;GO:0050789//regulation of biological process;GO:0007165//signal transduction;GO:0044763//single-organism cellular process;GO:0008150//biological_process;GO:0023052//signaling;GO:0051716//cellular response to stimulus;GO:0065007//biological regulation;GO:0044700//single organism signaling;GO:…
15 DAA	Traes_1AL_5184A1376	-1.12895	0.000727403	0.0285689	-	PREDICTED: low-temperature-induced 65 kDa protein-like [Brachypodium distachyon]	-	-	-	-	-	-	-
15 DAA	Traes_1AL_5321917F4	-9.38802	0.0010344	0.0367786	-	Deoxycytidine kinase [Triticum urartu]	-	-	-	-	-	GO:0000166//nucleotide binding;GO:0005488//binding;GO:0016740//transferase activity;GO:1901265//nucleoside phosphate binding;GO:0016301//kinase activity;GO:1901363//heterocyclic compound binding;GO:0036094//small molecule binding;GO:0003824//catalytic activity;GO:0003674//molecular_function;GO:0097159//organic cyclic compound binding;GO:0016772//transferase activity, transferring phosphorus-conta…	GO:0009058//biosynthetic process;GO:0006807//nitrogen compound metabolic process;GO:0034641//cellular nitrogen compound metabolic process;GO:0008150//biological_process;GO:0046483//heterocycle metabolic process;GO:0044237//cellular metabolic process;GO:0006725//cellular aromatic compound metabolic process;GO:0008152//metabolic process;GO:0071704//organic substance metabolic process;GO:0006139//nu…
15 DAA	Traes_1AL_B2719B0C3	-1.42432	0.000858055	0.0320107	-	Os10g0485500 [Oryza sativa Japonica Group]	-	-	-	-	-	-	-
15 DAA	Traes_1AL_C9A9FA2AB	1.17863	0.000248992	0.0126843	-	PREDICTED: probable protein ABIL4 isoform X1 [Brachypodium distachyon]	-	-	-	-	-	-	-
15 DAA	Traes_1AL_EEF9D88DA	-1.0407	9.38704e-06	0.000875462	-	Protein BRASSINOSTEROID INSENSITIVE 1 [Aegilops tauschii]	-	-	-	-	-	GO:0005488//binding;GO:0005515//protein binding;GO:0003674//molecular_function	-
15 DAA	Traes_1AS_3B57A5261	-4.73954	2.05906e-05	0.00170244	-	Endoglucanase 14 [Triticum urartu]	-	-	-	-	-	GO:0003674//molecular_function;GO:0003824//catalytic activity;GO:0016787//hydrolase activity	GO:0071704//organic substance metabolic process;GO:0009987//cellular process;GO:0008150//biological_process;GO:0009056//catabolic process;GO:0005975//carbohydrate metabolic process;GO:0008152//metabolic process;GO:0044238//primary metabolic process
15 DAA	Traes_1AS_AA6B839C5	1.09821	2.56811e-66	3.56718e-62	-	12S seed storage globulin 1 [Triticum urartu]	-	-	-	-	-	GO:0003674//molecular_function	-
15 DAA	Traes_1AS_E8827D028	1.32378	2.76471e-31	6.77695e-28	-	12S seed storage globulin 1 [Triticum urartu]	-	-	-	-	-	GO:0003674//molecular_function	-
15 DAA	Traes_1BL_30BE09849	1.6494	1.82631e-45	1.01472e-41	-	GDSL esterase/lipase LTL1 [Triticum urartu]	-	-	-	-	-	GO:0016787//hydrolase activity;GO:0003674//molecular_function;GO:0003824//catalytic activity	GO:0008152//metabolic process;GO:0008150//biological_process
15 DAA	Traes_1BL_5763093BF	-3.16993	0.000348991	0.0165165	-	Subtilisin-like protease [Aegilops tauschii]	-	-	-	-	-	GO:0003824//catalytic activity;GO:0016787//hydrolase activity;GO:0003674//molecular_function	GO:0043170//macromolecule metabolic process;GO:0008152//metabolic process;GO:0071704//organic substance metabolic process;GO:0008150//biological_process;GO:0044238//primary metabolic process;GO:0019538//protein metabolic process
15 DAA	Traes_1BL_A64CEC09F	-2.59991	0.00134343	0.0447678	-	Os05g0396900 [Oryza sativa Japonica Group]	-	-	-	-	-	-	-
15 DAA	Traes_1BL_A8F40C64A	3.23777	0.000676975	0.0272037	-	PREDICTED: probable DNA replication complex GINS protein PSF3 isoform X3 [Brachypodium distachyon]	-	-	-	-	GO:0043226//organelle;GO:0043227//membrane-bounded organelle;GO:0005623//cell;GO:0044424//intracellular part;GO:0044464//cell part;GO:0043229//intracellular organelle;GO:0005575//cellular_component;GO:0043231//intracellular membrane-bounded organelle;GO:0005634//nucleus;GO:0005622//intracellular	-	GO:0090304//nucleic acid metabolic process;GO:0009058//biosynthetic process;GO:0044237//cellular metabolic process;GO:0046483//heterocycle metabolic process;GO:0044260//cellular macromolecule metabolic process;GO:0008150//biological_process;GO:0044238//primary metabolic process;GO:0009987//cellular process;GO:0043170//macromolecule metabolic process;GO:0006807//nitrogen compound metabolic process…
15 DAA	Traes_1BL_CC9CF3F5F	-1.483	0.000303857	0.014818	-	Iron sulfur cluster assembly protein 1, mitochondrial [Aegilops tauschii]	-	-	-	-	-	GO:0003674//molecular_function;GO:0005488//binding	GO:0009058//biosynthetic process;GO:0009987//cellular process;GO:0008150//biological_process;GO:0008152//metabolic process;GO:0016043//cellular component organization;GO:0071840//cellular component organization or biogenesis
15 DAA	Traes_1BS_DD370D1C7	-5.99624	8.30473e-11	3.02241e-08	-	Endo-1,4-beta-xylanase A [Aegilops tauschii]	-	-	-	-	-	GO:0003824//catalytic activity;GO:0016787//hydrolase activity;GO:0003674//molecular_function	GO:0005975//carbohydrate metabolic process;GO:0044238//primary metabolic process;GO:0008150//biological_process;GO:0071704//organic substance metabolic process;GO:0008152//metabolic process
15 DAA	Traes_1DL_C774A8BC6	-4.87149	9.866e-10	2.84516e-07	-	Hybrid signal transduction histidine kinase I [Aegilops tauschii]	-	-	-	-	-	-	GO:0065007//biological regulation;GO:0044699//single-organism process;GO:0007165//signal transduction;GO:0023052//signaling;GO:0044763//single-organism cellular process;GO:0007154//cell communication;GO:0050794//regulation of cellular process;GO:0008150//biological_process;GO:0051716//cellular response to stimulus;GO:0009987//cellular process;GO:0050789//regulation of biological process;GO:004470…
15 DAA	Traes_1DS_427E0E3C7	-7.76044	3.8089e-45	1.8673e-41	-	Endo-1,4-beta-xylanase A [Aegilops tauschii]	-	-	-	-	-	GO:0003674//molecular_function;GO:0003824//catalytic activity;GO:0016787//hydrolase activity	GO:0009987//cellular process;GO:0071704//organic substance metabolic process;GO:0005975//carbohydrate metabolic process;GO:0044238//primary metabolic process;GO:0008152//metabolic process;GO:0008150//biological_process;GO:0009056//catabolic process
15 DAA	Traes_1DS_8B0FC9013	-1.21818	0.000853427	0.0319117	-	Wall-associated receptor kinase 2 [Aegilops tauschii]	-	-	-	-	-	GO:0030246//carbohydrate binding;GO:0016301//kinase activity;GO:0016772//transferase activity, transferring phosphorus-containing groups;GO:0003824//catalytic activity;GO:0003674//molecular_function;GO:0036094//small molecule binding;GO:1901363//heterocyclic compound binding;GO:0000166//nucleotide binding;GO:0016740//transferase activity;GO:0097159//organic cyclic compound binding;GO:1901265//nuc…	GO:0008150//biological_process;GO:0043170//macromolecule metabolic process;GO:0043412//macromolecule modification;GO:0006464//cellular protein modification process;GO:0009987//cellular process;GO:0036211//protein modification process;GO:0044260//cellular macromolecule metabolic process;GO:0044237//cellular metabolic process;GO:0008152//metabolic process;GO:0019538//protein metabolic process;GO:00…
15 DAA	Traes_1DS_A40C8EB4F	-2.15678	0.000366295	0.0170641	-	carboxyl-terminal proteinase [Zea mays]	-	-	-	-	-	-	-
15 DAA	Traes_2AL_C4C77D3C7	-1.08829	0.00130804	0.0439045	-	black hull 4 [Oryza barthii]	-	-	-	-	GO:0016020//membrane;GO:0005575//cellular_component	-	-
15 DAA	Traes_2AS_0E225338F	-2.02661	1.6567e-09	4.51219e-07	-	Chemocyanin [Aegilops tauschii]	-	-	-	-	-	GO:0003674//molecular_function	-
15 DAA	Traes_2AS_46D52F2BB	-2.3225	7.55079e-36	2.33073e-32	-	Reticuline oxidase-like protein [Triticum urartu]	-	-	-	-	-	-	-
15 DAA	Traes_2AS_CD170CE8C	-1.88452	2.1504e-05	0.00175532	-	Os07g0274700, partial [Oryza sativa Japonica Group]	-	-	-	-	-	-	-
15 DAA	Traes_2BL_253F52620	-3.37056	3.20088e-07	4.81531e-05	-	PREDICTED: cell wall / vacuolar inhibitor of fructosidase 2-like [Zea mays]	-	-	-	-	-	GO:0016787//hydrolase activity;GO:0030234//enzyme regulator activity;GO:0098772//molecular function regulator;GO:0003674//molecular_function;GO:0003824//catalytic activity	GO:0008150//biological_process;GO:0008152//metabolic process
15 DAA	Traes_2BL_4C44CEB25	-1.77936	0.000441437	0.0195901	-	RNA polymerase II C-terminal domain phosphatase-like protein 1 [Aegilops tauschii]	-	-	-	-	-	-	-
15 DAA	Traes_2BL_88C68B86E	-1.12755	0.000874307	0.032422	-	Glutamate receptor 3.1 [Aegilops tauschii]	-	-	-	-	GO:0016020//membrane;GO:0005575//cellular_component	GO:0004871//signal transducer activity;GO:0060089//molecular transducer activity;GO:0005215//transporter activity;GO:0003674//molecular_function;GO:0004872//receptor activity	GO:0009987//cellular process;GO:0050789//regulation of biological process;GO:0051234//establishment of localization;GO:0065007//biological regulation;GO:0050794//regulation of cellular process;GO:0044699//single-organism process;GO:0007154//cell communication;GO:0008150//biological_process;GO:0007165//signal transduction;GO:0051716//cellular response to stimulus;GO:0006810//transport;GO:0050896//…
15 DAA	Traes_2BL_A82C980C0	-1.04793	1.25962e-06	0.000156452	-	metal ion binding protein [Zea mays]	-	-	-	-	-	GO:0003674//molecular_function;GO:0005488//binding	GO:0051234//establishment of localization;GO:0006810//transport;GO:0008150//biological_process;GO:0051179//localization
15 DAA	Traes_2BL_FD8C2F815	-1.0387	0.000555975	0.0233431	-	PREDICTED: myb-related protein Zm1-like [Oryza brachyantha]	-	-	-	-	-	GO:0003676//nucleic acid binding;GO:1901363//heterocyclic compound binding;GO:0097159//organic cyclic compound binding;GO:0005488//binding;GO:0003674//molecular_function;GO:0003682//chromatin binding;GO:0003677//DNA binding;GO:0044877//macromolecular complex binding	-
15 DAA	Traes_2BS_3D6E7A3E4	1.64121	0.000398162	0.018153	-	PREDICTED: 3'-N-debenzoyl-2'-deoxytaxol N-benzoyltransferase-like [Brachypodium distachyon]	-	-	-	-	-	GO:0003674//molecular_function;GO:0003824//catalytic activity;GO:0016740//transferase activity	GO:0008152//metabolic process;GO:0008150//biological_process
15 DAA	Traes_2BS_900CEA95A	-1.33524	0.00133426	0.0445512	-	NAD-dependent deacetylase sirtuin-6 [Aegilops tauschii]	-	-	-	-	-	GO:1901363//heterocyclic compound binding;GO:0003674//molecular_function;GO:0000166//nucleotide binding;GO:0097159//organic cyclic compound binding;GO:1901265//nucleoside phosphate binding;GO:0005488//binding;GO:0036094//small molecule binding	-
15 DAA	Traes_2BS_CD0E277C1	-1.58496	0.000389862	0.0178429	-	PREDICTED: transcription factor bHLH148 [Brachypodium distachyon]	-	-	-	-	-	GO:0005515//protein binding;GO:0003674//molecular_function;GO:0005488//binding	-
15 DAA	Traes_2BS_DA24A64DC	-2.61285	2.16305e-43	1.00152e-39	-	Reticuline oxidase-like protein [Aegilops tauschii]	-	-	-	-	-	GO:0000166//nucleotide binding;GO:0097159//organic cyclic compound binding;GO:0036094//small molecule binding;GO:1901265//nucleoside phosphate binding;GO:0003674//molecular_function;GO:0003824//catalytic activity;GO:1901363//heterocyclic compound binding;GO:0005488//binding	GO:0008152//metabolic process;GO:0008150//biological_process
15 DAA	Traes_2BS_E089A7A85	-3.24005	2.55348e-11	1.02313e-08	-	Reticuline oxidase-like protein [Aegilops tauschii]	-	-	-	-	-	GO:0036094//small molecule binding;GO:1901265//nucleoside phosphate binding;GO:0097159//organic cyclic compound binding;GO:0000166//nucleotide binding;GO:0003674//molecular_function;GO:1901363//heterocyclic compound binding;GO:0003824//catalytic activity;GO:0005488//binding	GO:0008150//biological_process;GO:0008152//metabolic process
15 DAA	Traes_2BS_ED3652A2E	-2.04703	8.3112e-06	0.000796174	-	Subtilisin-like protease [Triticum urartu]	-	-	-	-	-	GO:0003674//molecular_function;GO:0003824//catalytic activity;GO:0016787//hydrolase activity	GO:0019538//protein metabolic process;GO:0044238//primary metabolic process;GO:0008150//biological_process;GO:0043170//macromolecule metabolic process;GO:0071704//organic substance metabolic process;GO:0008152//metabolic process
15 DAA	Traes_3AL_0B42A98E1	-1.10144	1.45404e-05	0.00126364	-	papain-like cysteine proteinase [Hordeum vulgare subsp. vulgare]	-	-	-	-	-	GO:0003824//catalytic activity;GO:0016787//hydrolase activity;GO:0003674//molecular_function	GO:0008152//metabolic process;GO:0019538//protein metabolic process;GO:0071704//organic substance metabolic process;GO:0044238//primary metabolic process;GO:0008150//biological_process;GO:0043170//macromolecule metabolic process
15 DAA	Traes_3AL_91AE60F99	-8.38802	0.00125953	0.0426887	-	PREDICTED: zinc finger MYM-type protein 1-like [Prunus mume]	-	-	-	-	-	GO:1901363//heterocyclic compound binding;GO:0097159//organic cyclic compound binding;GO:0003676//nucleic acid binding;GO:0003674//molecular_function;GO:0005488//binding;GO:0005515//protein binding	-
15 DAA	Traes_3AL_E3BF20F0D	1.60458	5.75992e-06	0.000578226	-	Transcription factor MYB86 [Aegilops tauschii]	-	-	-	-	-	GO:0003676//nucleic acid binding;GO:1901363//heterocyclic compound binding;GO:0005488//binding;GO:0003674//molecular_function;GO:0097159//organic cyclic compound binding;GO:0044877//macromolecular complex binding;GO:0003677//DNA binding;GO:0003682//chromatin binding	-
15 DAA	Traes_3AS_3F8424E4E	-4.20945	8.29555e-07	0.000110619	-	Protein argonaute 18 [Triticum urartu]	-	-	-	-	-	GO:0005515//protein binding;GO:0003676//nucleic acid binding;GO:0003674//molecular_function;GO:0097159//organic cyclic compound binding;GO:1901363//heterocyclic compound binding;GO:0005488//binding	GO:0008150//biological_process;GO:0009987//cellular process;GO:0008152//metabolic process
15 DAA	Traes_3B_8FCD39B95	1.13516	0.000105467	0.00642533	-	Structural maintenance of chromosomes protein 2-1 [Aegilops tauschii]	-	-	-	-	GO:0005634//nucleus;GO:0044464//cell part;GO:0005575//cellular_component;GO:0043226//organelle;GO:0044424//intracellular part;GO:0005622//intracellular;GO:0043227//membrane-bounded organelle;GO:0005623//cell;GO:0043231//intracellular membrane-bounded organelle;GO:0043229//intracellular organelle	GO:0005488//binding;GO:1901363//heterocyclic compound binding;GO:0097159//organic cyclic compound binding;GO:1901265//nucleoside phosphate binding;GO:0000166//nucleotide binding;GO:0003674//molecular_function;GO:0036094//small molecule binding;GO:0005515//protein binding	GO:0007049//cell cycle;GO:0009987//cellular process;GO:0016043//cellular component organization;GO:0071840//cellular component organization or biogenesis;GO:0044699//single-organism process;GO:0008150//biological_process;GO:0044763//single-organism cellular process
15 DAA	Traes_3DL_91DE9F6A4	-3.24462	0.000758731	0.0293975	-	PREDICTED: protein XRI1 isoform X1 [Brachypodium distachyon]	-	-	-	-	-	-	-
15 DAA	Traes_3DL_B169475E8	1.03482	5.61694e-07	7.90755e-05	-	PREDICTED: protein notum homolog [Brachypodium distachyon]	-	-	-	-	-	GO:0003674//molecular_function;GO:0003824//catalytic activity;GO:0016787//hydrolase activity	GO:0008152//metabolic process;GO:0008150//biological_process
15 DAA	Traes_3DL_C0D2DEFF0	1.04972	1.12109e-28	2.33585e-25	-	PR61 [Triticum aestivum]	-	-	-	-	-	-	-
15 DAA	Traes_3DL_DC7F3CCE3	-3.17348	0.000484554	0.0210303	-	chloroplast processing enzyme-like protein [Oryza sativa Japonica Group]	-	-	-	-	-	-	-
15 DAA	Traes_4AL_4AE9E46B4	-2.83942	1.12093e-10	3.97534e-08	-	PREDICTED: probable beta-D-xylosidase 7 isoform X2 [Brachypodium distachyon]	-	-	-	-	-	GO:0016787//hydrolase activity;GO:0003674//molecular_function;GO:0003824//catalytic activity	GO:0071704//organic substance metabolic process;GO:0008150//biological_process;GO:0008152//metabolic process;GO:0044238//primary metabolic process;GO:0005975//carbohydrate metabolic process
15 DAA	Traes_4AL_CE629C65F	-4.58496	9.17722e-05	0.0057943	-	Phytosulfokine receptor 2 [Aegilops tauschii]	-	-	-	-	-	GO:0003674//molecular_function;GO:0005488//binding;GO:0005515//protein binding	-
15 DAA	Traes_4AS_5574058B4	-1.0906	9.56869e-05	0.00598255	-	blue copper protein [Triticum aestivum]	-	-	-	-	-	GO:0003674//molecular_function	-
15 DAA	Traes_4AS_718C8149C	-3.32411	2.12174e-51	1.7683e-47	-	PREDICTED: BURP domain-containing protein 4-like [Brachypodium distachyon]	-	-	-	-	-	-	-
15 DAA	Traes_4AS_B25B75944	-1.10522	0.000542834	0.0229766	-	PREDICTED: probable protein phosphatase 2C 32 [Brachypodium distachyon]	-	-	-	-	-	GO:0003824//catalytic activity;GO:0005488//binding;GO:0003674//molecular_function;GO:0016787//hydrolase activity	GO:0043412//macromolecule modification;GO:0036211//protein modification process;GO:0019538//protein metabolic process;GO:0044267//cellular protein metabolic process;GO:0044238//primary metabolic process;GO:0008150//biological_process;GO:0044237//cellular metabolic process;GO:0009987//cellular process;GO:0006464//cellular protein modification process;GO:0044260//cellular macromolecule metabolic pr…
15 DAA	Traes_4AS_CAC6C49E0	-2.50766	0.00155483	0.0497247	-	PREDICTED: ADP-ribosylation factor-like protein 8B-like [Oryza brachyantha]	-	-	-	-	GO:0044464//cell part;GO:0005623//cell;GO:0005622//intracellular;GO:0005575//cellular_component	GO:1901363//heterocyclic compound binding;GO:0036094//small molecule binding;GO:0003674//molecular_function;GO:0097159//organic cyclic compound binding;GO:1901265//nucleoside phosphate binding;GO:0000166//nucleotide binding;GO:0005488//binding	GO:0050794//regulation of cellular process;GO:0008150//biological_process;GO:0044699//single-organism process;GO:0051234//establishment of localization;GO:0006810//transport;GO:0050789//regulation of biological process;GO:0051179//localization;GO:0023052//signaling;GO:0007165//signal transduction;GO:0065007//biological regulation;GO:0044763//single-organism cellular process;GO:0050896//response t…
15 DAA	Traes_4BL_2332FA74A	-13.7175	7.51292e-28	1.52717e-24	-	PREDICTED: uncharacterized protein LOC104582437 [Brachypodium distachyon]	-	-	-	-	-	-	-
15 DAA	Traes_4BL_56845B461	1.34175	0.000845362	0.0316933	-	catalytic/ oxidoreductase, acting on NADH or NADPH [Zea mays]	-	-	-	-	-	-	-
15 DAA	Traes_4BL_BC8BE37B2	-1.58437	3.49209e-12	1.62591e-09	-	Cytochrome P450 86B1 [Triticum urartu]	-	-	-	-	-	GO:0005488//binding;GO:0003674//molecular_function;GO:0003824//catalytic activity	GO:0008152//metabolic process;GO:0008150//biological_process
15 DAA	Traes_4BL_C2EC51C4E	11.7078	0.000284622	0.0140527	-	orf137 (chloroplast) [Puelia olyriformis]	-	-	-	-	-	-	-
15 DAA	Traes_4BL_EC52872951	-1.65711	0.000108288	0.00656357	-	PREDICTED: bromodomain-containing protein DDB_G0270170-like [Brachypodium distachyon]	-	-	-	-	-	-	-
15 DAA	Traes_4BL_FFABE2057	-6.63992	1.35652e-20	1.73931e-17	-	PREDICTED: uncharacterized protein LOC104582437 [Brachypodium distachyon]	-	-	-	-	-	-	-
15 DAA	Traes_4BS_126C538FF	-3.22741	1.87481e-08	3.98597e-06	-	Os11g0241200 [Oryza sativa Japonica Group]	-	-	-	-	-	-	-
15 DAA	Traes_4BS_73F83F708	-3.51048	4.00754e-14	2.54959e-11	-	PREDICTED: probable beta-D-xylosidase 7 isoform X2 [Brachypodium distachyon]	-	-	-	-	-	GO:0003674//molecular_function;GO:0016787//hydrolase activity;GO:0003824//catalytic activity	GO:0008152//metabolic process;GO:0071704//organic substance metabolic process;GO:0044238//primary metabolic process;GO:0005975//carbohydrate metabolic process;GO:0008150//biological_process
15 DAA	Traes_4DL_1757AA108	-3.68416	1.59573e-05	0.00136122	-	BnaA09g51150D [Brassica napus]	-	-	-	-	-	-	-
15 DAA	Traes_4DL_42B14A244	1.09621	1.81125e-16	1.52478e-13	-	PREDICTED: protein ASPARTIC PROTEASE IN GUARD CELL 2 [Brachypodium distachyon]	-	-	-	-	-	GO:0003674//molecular_function;GO:0016787//hydrolase activity;GO:0003824//catalytic activity	GO:0008152//metabolic process;GO:0071704//organic substance metabolic process;GO:0008150//biological_process;GO:0044238//primary metabolic process;GO:0019538//protein metabolic process;GO:0043170//macromolecule metabolic process
15 DAA	Traes_4DL_6104363D7	-1.29471	0.000713028	0.0281369	-	PREDICTED: RING-H2 finger protein ATL16-like [Setaria italica]	-	-	-	-	-	GO:0003674//molecular_function;GO:0005515//protein binding;GO:0005488//binding	GO:0046483//heterocycle metabolic process;GO:0006950//response to stress;GO:0090304//nucleic acid metabolic process;GO:0044260//cellular macromolecule metabolic process;GO:0044237//cellular metabolic process;GO:0009987//cellular process;GO:0044238//primary metabolic process;GO:0006725//cellular aromatic compound metabolic process;GO:0008152//metabolic process;GO:0050896//response to stimulus;GO:0…
15 DAA	Traes_4DL_C48B2CF26	1.93198	0.000199123	0.0106312	-	Os03g0379400 [Oryza sativa Japonica Group]	-	-	-	-	-	-	GO:0032501//multicellular organismal process;GO:0030154//cell differentiation;GO:0048869//cellular developmental process;GO:0044707//single-multicellular organism process;GO:0032502//developmental process;GO:0044767//single-organism developmental process;GO:0007275//multicellular organism development;GO:0044699//single-organism process;GO:0000003//reproduction;GO:0044763//single-organism cellular…
15 DAA	Traes_4DL_C7294E42F	-1.02494	1.8768e-17	1.77746e-14	-	Curcuminoid synthase [Triticum urartu]	-	-	-	-	-	GO:0016740//transferase activity;GO:0003824//catalytic activity;GO:0003674//molecular_function	GO:0008152//metabolic process;GO:0008150//biological_process
15 DAA	Traes_4DS_37A53FCC2	-1.96849	0.000400815	0.0182042	-	Galactoside 2-alpha-L-fucosyltransferase [Aegilops tauschii]	-	-	-	-	GO:0005575//cellular_component;GO:0016020//membrane	GO:0003674//molecular_function;GO:0003824//catalytic activity;GO:0016740//transferase activity	GO:0071704//organic substance metabolic process;GO:0009987//cellular process;GO:0008150//biological_process;GO:0005975//carbohydrate metabolic process;GO:0044238//primary metabolic process;GO:0008152//metabolic process
15 DAA	Traes_4DS_40CA33DB1	-2.6991	2.8326e-11	1.10833e-08	-	PREDICTED: probable beta-D-xylosidase 7 isoform X1 [Brachypodium distachyon]	-	-	-	-	-	GO:0003824//catalytic activity;GO:0016787//hydrolase activity;GO:0003674//molecular_function	GO:0071704//organic substance metabolic process;GO:0008150//biological_process;GO:0044238//primary metabolic process;GO:0008152//metabolic process;GO:0005975//carbohydrate metabolic process
15 DAA	Traes_4DS_B191C76EE	-1.03926	0.000195359	0.0105179	-	o-succinylbenzoate synthase [Aegilops tauschii]	-	-	-	-	-	-	-
15 DAA	Traes_5AL_1C01224F9	1.63877	2.19234e-19	2.40413e-16	-	serpin [Triticum aestivum]	-	-	-	-	GO:0005575//cellular_component;GO:0005576//extracellular region;GO:0005615//extracellular space;GO:0044421//extracellular region part	-	-
15 DAA	Traes_5AL_2A7B1750B	-2.40406	1.64515e-08	3.53377e-06	-	Cortical cell-delineating protein [Aegilops tauschii]	-	-	-	-	-	-	-
15 DAA	Traes_5AL_34AB73954	1.49411	0.000310326	0.015063	-	WD repeat-containing protein 6 [Triticum urartu]	-	-	-	-	-	GO:0003674//molecular_function;GO:0005515//protein binding;GO:0005488//binding	-
15 DAA	Traes_5AL_6CBEA6C79	-1.89393	3.44758e-14	2.24475e-11	-	Chemocyanin [Triticum urartu]	-	-	-	-	-	GO:0003674//molecular_function	-
15 DAA	Traes_5AL_F810183C8	2.41856	0.00150449	0.0484851	-	PREDICTED: pyridoxine/pyridoxamine 5'-phosphate oxidase 2 isoform X2 [Brachypodium distachyon]	-	-	-	-	-	GO:1901265//nucleoside phosphate binding;GO:0000166//nucleotide binding;GO:0097159//organic cyclic compound binding;GO:0003674//molecular_function;GO:1901363//heterocyclic compound binding;GO:0036094//small molecule binding;GO:0005488//binding;GO:0003824//catalytic activity	GO:0008152//metabolic process;GO:0008150//biological_process
15 DAA	Traes_5AS_2DF3526B4	2.65076	0.000315657	0.0152507	-	Os12g0508200 [Oryza sativa Japonica Group]	-	-	-	-	-	-	-
15 DAA	Traes_5AS_CA2819DDB	-5.11578	3.26586e-12	1.54377e-09	-	hypothetical protein TRIUR3_02362 [Triticum urartu]	-	-	-	-	-	-	-
15 DAA	Traes_5AS_F9C66508D	-3.88354	1.22579e-16	1.07536e-13	-	hypothetical protein TRIUR3_02362 [Triticum urartu]	-	-	-	-	-	-	-
15 DAA	Traes_5BL_295EE93F9	-1.44464	0.000197993	0.0105964	-	Flavonoid 3'-monooxygenase [Triticum urartu]	-	-	-	-	-	GO:0005488//binding;GO:0003674//molecular_function;GO:0003824//catalytic activity	GO:0008150//biological_process;GO:0008152//metabolic process
15 DAA	Traes_5BL_3C4FA0AE5	-1.2539	0.000231208	0.0120001	-	UDP-glycosyltransferase UGT75E2 [Avena strigosa]	-	-	-	-	-	GO:0016740//transferase activity;GO:0003824//catalytic activity;GO:0003674//molecular_function	GO:0008150//biological_process;GO:0008152//metabolic process
15 DAA	Traes_5BL_5089BFA5B	-1.15486	9.61824e-08	1.64263e-05	-	cellulase [Hordeum vulgare subsp. vulgare]	-	-	-	-	-	GO:0003674//molecular_function;GO:0003824//catalytic activity;GO:0016787//hydrolase activity	GO:0071704//organic substance metabolic process;GO:0008150//biological_process;GO:0009987//cellular process;GO:0008152//metabolic process;GO:0009056//catabolic process;GO:0005975//carbohydrate metabolic process;GO:0044238//primary metabolic process
15 DAA	Traes_5BL_5CFD958FC	-1.6734	9.27633e-05	0.0058436	-	-	-	-	-	-	-	-	-
15 DAA	Traes_5BL_696231E79	1.52864	0.000863774	0.0321378	-	thylakoid soluble phosphoprotein [Spinacia oleracea]	-	-	-	-	-	-	-
15 DAA	Traes_5BL_6E019E8E7	-1.6218	3.68625e-08	7.12807e-06	-	PAPhy_a3 [Triticum aestivum]	-	-	-	-	-	GO:0016787//hydrolase activity;GO:0003824//catalytic activity;GO:0005488//binding;GO:0003674//molecular_function	GO:0008150//biological_process;GO:0009987//cellular process;GO:0008152//metabolic process
15 DAA	Traes_5BL_873E079B3	-1.53159	1.47316e-06	0.000177936	-	Os09g0542900 [Oryza sativa Japonica Group]	-	-	-	-	-	-	-
15 DAA	Traes_5BL_AEAB140B2	1.31082	0.00022865	0.0118952	-	PREDICTED: RING-H2 finger protein ATL67-like [Brachypodium distachyon]	-	-	-	-	-	GO:0003674//molecular_function;GO:0005515//protein binding;GO:0005488//binding	-
15 DAA	Traes_5BL_BCA852AC9	-1.32867	6.97135e-05	0.00466357	-	PREDICTED: protein notum homolog [Brachypodium distachyon]	-	-	-	-	-	GO:0003824//catalytic activity;GO:0016787//hydrolase activity;GO:0003674//molecular_function	GO:0008152//metabolic process;GO:0008150//biological_process
15 DAA	Traes_5BL_CAF503D8D	-4.07768	2.49498e-06	0.000282523	-	Cytochrome b5 [Aegilops tauschii]	-	-	-	-	-	GO:0003674//molecular_function;GO:0005488//binding	-
15 DAA	Traes_5BL_F274E082E	-3.88753	0.00013532	0.00783726	-	Kinesin-related protein 4 [Aegilops tauschii]	-	-	-	-	GO:0044464//cell part;GO:0043232//intracellular non-membrane-bounded organelle;GO:0043226//organelle;GO:0005622//intracellular;GO:0043228//non-membrane-bounded organelle;GO:0005856//cytoskeleton;GO:0044424//intracellular part;GO:0043229//intracellular organelle;GO:0005623//cell;GO:0005575//cellular_component	GO:1901265//nucleoside phosphate binding;GO:0005515//protein binding;GO:0000166//nucleotide binding;GO:0016818//hydrolase activity, acting on acid anhydrides, in phosphorus-containing anhydrides;GO:0003824//catalytic activity;GO:0036094//small molecule binding;GO:0003774//motor activity;GO:0016817//hydrolase activity, acting on acid anhydrides;GO:0017111//nucleoside-triphosphatase activity;GO:000…	GO:0008152//metabolic process;GO:0008150//biological_process;GO:0009987//cellular process
15 DAA	Traes_5BL_FC6D62A99	-1.03279	1.67954e-05	0.00142542	-	Hydroxysteroid 11-beta-dehydrogenase 1-like protein [Aegilops tauschii]	-	-	-	-	-	GO:0003674//molecular_function;GO:0003824//catalytic activity	GO:0008150//biological_process;GO:0008152//metabolic process
15 DAA	Traes_5BS_D87BD194D	-1.6749	0.000235635	0.0121599	-	Dehydrogenase/reductase SDR family protein 7-like protein [Triticum urartu]	-	-	-	-	-	GO:0003824//catalytic activity;GO:0003674//molecular_function	GO:0008150//biological_process;GO:0008152//metabolic process
15 DAA	Traes_5DL_195C3765C	-3.01475	0.000119127	0.0070815	-	Cortical cell-delineating protein [Aegilops tauschii]	-	-	-	-	-	-	-
15 DAA	Traes_5DL_1D17F685A	-1.14813	8.06138e-06	0.00077581	-	ABA induced plasma membrane protein PM 19 [Triticum aestivum]	-	-	-	-	-	-	-
15 DAA	Traes_5DL_3098148D3	3.23732	8.65453e-05	0.00552286	-	Os09g0279400 [Oryza sativa Japonica Group]	-	-	-	-	-	-	-
15 DAA	Traes_5DL_CED73A333	-2.69294	5.69274e-08	1.03817e-05	-	Cortical cell-delineating protein [Aegilops tauschii]	-	-	-	-	-	-	-
15 DAA	Traes_5DS_EC1DE283F	-10.0967	0.000477185	0.0208109	-	Os02g0491300 [Oryza sativa Japonica Group]	-	-	-	-	-	-	-
15 DAA	Traes_6AL_31A70E50A	-1.32878	0.000436264	0.0194122	-	E3 ubiquitin-protein ligase PRT1 [Triticum urartu]	-	-	-	-	-	GO:0003674//molecular_function;GO:0005515//protein binding;GO:0005488//binding	-
15 DAA	Traes_6AS_6FE528AD1	1.15459	9.05059e-12	4.0122e-09	-	photosystem II 5 kD family protein [Populus trichocarpa]	-	-	-	-	-	-	-
15 DAA	Traes_6BS_746041E12	1.01598	0.000599575	0.0247498	-	predicted protein [Hordeum vulgare subsp. vulgare]	-	-	-	-	-	-	-
15 DAA	Traes_6DL_5F7D8CF66	-3.07973	0.000693972	0.0276467	-	RNA-binding protein 38 [Aegilops tauschii]	-	-	-	-	-	GO:0000166//nucleotide binding;GO:0097159//organic cyclic compound binding;GO:0005488//binding;GO:0003674//molecular_function;GO:1901363//heterocyclic compound binding;GO:1901265//nucleoside phosphate binding;GO:0036094//small molecule binding;GO:0003676//nucleic acid binding	-
15 DAA	Traes_6DL_FB126FD7E	-1.7177	1.33969e-06	0.000165167	-	Blue copper protein [Triticum urartu]	-	-	-	-	-	GO:0003674//molecular_function	-
15 DAA	Traes_7AS_D66432928	1.72196	0.00126263	0.0427243	-	PHD-finger family protein [Triticum monococcum]	-	-	-	-	-	GO:0003674//molecular_function;GO:0005515//protein binding;GO:0005488//binding	-
15 DAA	Traes_7DL_1916B1C53	-3.79141	7.58152e-10	2.24801e-07	-	GDSL esterase/lipase [Aegilops tauschii]	-	-	-	-	-	GO:0003824//catalytic activity;GO:0003674//molecular_function;GO:0016787//hydrolase activity	GO:0006629//lipid metabolic process;GO:0008150//biological_process;GO:0071704//organic substance metabolic process;GO:0044238//primary metabolic process;GO:0044699//single-organism process;GO:0008152//metabolic process;GO:0044710//single-organism metabolic process
15 DAA	Traes_7DL_8E6EEB79B	-1.50097	0.000218642	0.0114604	-	Germin-like protein 5-1 [Aegilops tauschii]	-	-	-	-	GO:0005576//extracellular region;GO:0005575//cellular_component	GO:0005488//binding;GO:0003674//molecular_function	-
15 DAA	Traes_7DS_71ADD7C7C	-5.65685	3.05072e-20	3.63218e-17	-	hypothetical protein TRIUR3_27348 [Triticum urartu]	-	-	-	-	-	-	-
15 DAA	Traes_7DS_B1FD1C84F	-9.71425	0.000480669	0.0209115	-	expressed protein [Brachypodium sylvaticum]	-	-	-	-	-	GO:0003676//nucleic acid binding;GO:0003674//molecular_function;GO:1901363//heterocyclic compound binding;GO:0005488//binding;GO:0003677//DNA binding;GO:0097159//organic cyclic compound binding	GO:0044237//cellular metabolic process;GO:0006725//cellular aromatic compound metabolic process;GO:0044238//primary metabolic process;GO:0034641//cellular nitrogen compound metabolic process;GO:0006807//nitrogen compound metabolic process;GO:0009987//cellular process;GO:0009058//biosynthetic process;GO:0008150//biological_process;GO:0046483//heterocycle metabolic process;GO:1901360//organic cycli…
15 DAA	TRAES3BF024300250CFD_g	-1.81307	0.000213908	0.0112976	-	OJ1485_B09.3 [Oryza sativa Japonica Group]	-	-	-	-	-	-	-
15 DAA	TRAES3BF080100010CFD_g	-1.00265	2.47435e-05	0.00197337	-	Cysteine proteinase inhibitor 8 [Aegilops tauschii]	-	-	-	-	-	GO:0030234//enzyme regulator activity;GO:0098772//molecular function regulator;GO:0003824//catalytic activity;GO:0016787//hydrolase activity;GO:0003674//molecular_function	GO:0019538//protein metabolic process;GO:0008150//biological_process;GO:0044238//primary metabolic process;GO:0009987//cellular process;GO:0008152//metabolic process;GO:0071704//organic substance metabolic process;GO:0043170//macromolecule metabolic process
15 DAA	TRAES3BF171600010CFD_g	1.39697	9.95402e-05	0.00615878	-	PREDICTED: ethylene-responsive transcription factor ERF071-like [Brachypodium distachyon]	-	-	-	-	GO:0043231//intracellular membrane-bounded organelle;GO:0043227//membrane-bounded organelle;GO:0005623//cell;GO:0043229//intracellular organelle;GO:0005622//intracellular;GO:0043226//organelle;GO:0005575//cellular_component;GO:0044424//intracellular part;GO:0044464//cell part;GO:0005634//nucleus	GO:0097159//organic cyclic compound binding;GO:0005488//binding;GO:0003700//transcription factor activity, sequence-specific DNA binding;GO:0003674//molecular_function;GO:0001071//nucleic acid binding transcription factor activity;GO:0003676//nucleic acid binding;GO:0003677//DNA binding;GO:1901363//heterocyclic compound binding	GO:0046483//heterocycle metabolic process;GO:0006139//nucleobase-containing compound metabolic process;GO:0009987//cellular process;GO:0006725//cellular aromatic compound metabolic process;GO:1901360//organic cyclic compound metabolic process;GO:0009058//biosynthetic process;GO:0008152//metabolic process;GO:0044238//primary metabolic process;GO:0034641//cellular nitrogen compound metabolic proces…
15 DAA	TRAES3BF274200020CFD_g	-4.20163	0.000416045	0.0187326	-	PREDICTED: probable leucine-rich repeat receptor-like protein kinase At5g49770 [Brachypodium distachyon]	-	-	-	-	-	GO:1901265//nucleoside phosphate binding;GO:0003674//molecular_function;GO:0000166//nucleotide binding;GO:0036094//small molecule binding;GO:0097159//organic cyclic compound binding;GO:0016772//transferase activity, transferring phosphorus-containing groups;GO:0005488//binding;GO:0016740//transferase activity;GO:0003824//catalytic activity;GO:1901363//heterocyclic compound binding;GO:0016301//kin…	GO:0006464//cellular protein modification process;GO:0044237//cellular metabolic process;GO:0008150//biological_process;GO:0019538//protein metabolic process;GO:0009987//cellular process;GO:0044260//cellular macromolecule metabolic process;GO:0044238//primary metabolic process;GO:0043412//macromolecule modification;GO:0043170//macromolecule metabolic process;GO:0071704//organic substance metaboli…
15 DAA	XLOC_000949	-3.2067	4.73122e-15	3.31352e-12	TCONS_00001371	hypothetical protein F775_23859 [Aegilops tauschii]	-	-	-	-	-	-	-
15 DAA	XLOC_001485	-3.74115	0.000163331	0.00911744	TCONS_00002131	-	-	-	-	-	-	-	-
15 DAA	XLOC_002825	-5.44373	3.54782e-09	8.82634e-07	TCONS_00004093	PREDICTED: protein TAPETUM DETERMINANT 1-like [Cicer arietinum]	-	-	-	-	GO:0005622//intracellular;GO:0044424//intracellular part;GO:0005623//cell;GO:0043227//membrane-bounded organelle;GO:0043231//intracellular membrane-bounded organelle;GO:0043229//intracellular organelle;GO:0044464//cell part;GO:0043226//organelle	-	-
15 DAA	XLOC_003047	-1.12944	2.81364e-05	0.00219369	TCONS_00004394	Os11g0636200 [Oryza sativa Japonica Group]	-	-	-	-	GO:0005622//intracellular;GO:0043231//intracellular membrane-bounded organelle;GO:0043227//membrane-bounded organelle;GO:0044424//intracellular part;GO:0044464//cell part;GO:0005623//cell;GO:0043229//intracellular organelle;GO:0043226//organelle	-	-
15 DAA	XLOC_006402	-1.65383	2.40924e-05	0.00192697	TCONS_00009105	hypothetical protein F775_23859 [Aegilops tauschii]	-	-	-	-	-	-	-
15 DAA	XLOC_006716	1.02377	2.03263e-09	5.41226e-07	TCONS_00009595	PREDICTED: protein TAPETUM DETERMINANT 1-like [Cicer arietinum]	-	-	-	-	-	-	-
15 DAA	XLOC_008517	-1.70627	4.83376e-05	0.00347604	TCONS_00011978	PREDICTED: probable LRR receptor-like serine/threonine-protein kinase At1g63430 [Brachypodium distachyon]	-	-	-	-	-	GO:0016772//transferase activity, transferring phosphorus-containing groups;GO:0016301//kinase activity;GO:0003824//catalytic activity;GO:0016740//transferase activity	GO:0008152//metabolic process;GO:0044237//cellular metabolic process;GO:0009987//cellular process
15 DAA	XLOC_012317	1.57105	3.9874e-08	7.63949e-06	TCONS_00017281	hypothetical protein F775_24823 [Aegilops tauschii]	-	-	-	-	-	-	-
15 DAA	XLOC_015170	-1.39822	0.000681777	0.0273176	TCONS_00021086	Os03g0173700 [Oryza sativa Japonica Group]	-	-	-	-	-	-	-
15 DAA	XLOC_016256	10.6795	2.2891e-09	5.99931e-07	TCONS_00022736	-	-	-	-	-	-	-	-
15 DAA	XLOC_018650	6.10154	0.00084494	0.0316917	TCONS_00026223	-	-	-	-	-	-	-	-
15 DAA	XLOC_018740	-10.6027	4.43752e-06	0.00046229	TCONS_00026334	-	-	-	-	-	-	-	-
15 DAA	XLOC_020424	3.03449	0.000234486	0.0121231	TCONS_00028429	Os04g0513000, partial [Oryza sativa Japonica Group]	-	-	-	-	GO:0044424//intracellular part;GO:0044446//intracellular organelle part;GO:0044435//plastid part;GO:0044434//chloroplast part;GO:0005622//intracellular;GO:0005623//cell;GO:0044444//cytoplasmic part;GO:0043231//intracellular membrane-bounded organelle;GO:0044422//organelle part;GO:0043226//organelle;GO:0043227//membrane-bounded organelle;GO:0005737//cytoplasm;GO:0043229//intracellular organelle;GO…	-	-
15 DAA	XLOC_020576	-1.07039	6.5639e-05	0.00443676	TCONS_00028660	Glucose-6-phosphate/phosphate translocator 1, chloroplastic [Aegilops tauschii]	-	-	-	-	GO:0043227//membrane-bounded organelle;GO:0005622//intracellular;GO:0005623//cell;GO:0043229//intracellular organelle;GO:0044444//cytoplasmic part;GO:0044464//cell part;GO:0005737//cytoplasm;GO:0043231//intracellular membrane-bounded organelle;GO:0043226//organelle;GO:0044424//intracellular part	GO:0005488//binding;GO:0003824//catalytic activity;GO:1901363//heterocyclic compound binding;GO:0016874//ligase activity;GO:0097159//organic cyclic compound binding	GO:0006412//translation;GO:0016043//cellular component organization;GO:1901564//organonitrogen compound metabolic process;GO:0000003//reproduction;GO:0044260//cellular macromolecule metabolic process;GO:0044267//cellular protein metabolic process;GO:0009987//cellular process;GO:0019538//protein metabolic process;GO:0032502//developmental process;GO:0009058//biosynthetic process;GO:0044271//cellul…
15 DAA	XLOC_021628	-2.26849	4.48207e-07	6.45155e-05	TCONS_00030168	pre-mrna-splicing factor rse1 [Gossypium arboreum]	-	-	-	-	-	-	-
15 DAA	XLOC_021737	1.80162	1.54984e-05	0.00133162	TCONS_00030313	hypothetical protein F775_24823 [Aegilops tauschii]	-	-	-	-	-	-	-
15 DAA	XLOC_024297	1.45599	6.04848e-09	1.43616e-06	TCONS_00033703	hypothetical protein F775_07319 [Aegilops tauschii]	-	-	-	-	-	-	-
15 DAA	XLOC_025574	-2.44274	1.22461e-10	4.27037e-08	TCONS_00035494	hypothetical protein F775_16874 [Aegilops tauschii]	-	-	-	-	-	-	-
15 DAA	XLOC_030450	-1.15003	0.00155923	0.0498464	TCONS_00043058	Os10g0370400 [Oryza sativa Japonica Group]	-	-	-	-	-	GO:0005488//binding;GO:0005515//protein binding	-
15 DAA	XLOC_030828	-2.2765	0.000626478	0.0256192	TCONS_00043568	hypothetical protein TRIUR3_33959 [Triticum urartu]	-	-	-	-	-	-	-
15 DAA	XLOC_034889	-3.02162	2.87394e-16	2.34823e-13	TCONS_00049553	hypothetical protein F775_18463 [Aegilops tauschii]	-	-	-	-	-	-	-
15 DAA	XLOC_035826	-2.38444	3.27469e-23	5.35136e-20	TCONS_00050903	defensin [Triticum aestivum]	-	-	-	-	-	-	GO:0050896//response to stimulus;GO:0006950//response to stress
15 DAA	XLOC_037172	-3.04182	0.000785766	0.0300676	TCONS_00052784	hypothetical protein TRIUR3_24825 [Triticum urartu]	-	-	-	-	-	-	-
15 DAA	XLOC_038403	-2.39151	0.00103263	0.0367314	TCONS_00054381	Chaperone protein DnaJ [Triticum urartu]	-	-	-	-	-	-	-
15 DAA	XLOC_038645	-2.89755	2.97247e-06	0.000328993	TCONS_00054750	Homeobox-leucine zipper protein ROC5 [Aegilops tauschii]	-	-	-	-	-	GO:0003676//nucleic acid binding;GO:1901363//heterocyclic compound binding;GO:0003677//DNA binding;GO:0005488//binding;GO:0097159//organic cyclic compound binding	-
15 DAA	XLOC_038783	3.52869	2.58758e-05	0.002048	TCONS_00054950	hypothetical protein F775_25909 [Aegilops tauschii]	-	-	-	-	-	-	-
15 DAA	XLOC_040046	-2.10478	0.00112713	0.039388	TCONS_00056793	-	-	-	-	-	-	-	-
15 DAA	XLOC_040254	-8.56986	0.000810356	0.0307748	TCONS_00057127	Transcription factor ICE1 [Aegilops tauschii]	-	-	-	-	GO:0043227//membrane-bounded organelle;GO:0005622//intracellular;GO:0043231//intracellular membrane-bounded organelle;GO:0043226//organelle;GO:0005623//cell;GO:0043229//intracellular organelle;GO:0044424//intracellular part;GO:0044464//cell part	GO:0005488//binding;GO:0005515//protein binding	-
15 DAA	XLOC_046044	2.23116	0.00113384	0.0395714	TCONS_00065523	-	-	-	-	-	-	-	-
15 DAA	XLOC_046468	1.31172	3.98902e-19	4.31757e-16	TCONS_00066152	Ribulose bisphosphate carboxylase/oxygenase activase B, chloroplastic [Triticum urartu]	-	-	-	-	GO:0005737//cytoplasm;GO:0043226//organelle;GO:0005623//cell;GO:0005622//intracellular;GO:0044464//cell part;GO:0044435//plastid part;GO:0009536//plastid;GO:0009532//plastid stroma;GO:0044446//intracellular organelle part;GO:0044422//organelle part;GO:0044444//cytoplasmic part;GO:0043231//intracellular membrane-bounded organelle;GO:0044424//intracellular part;GO:0043229//intracellular organelle;G…	GO:1901363//heterocyclic compound binding;GO:0032550//purine ribonucleoside binding;GO:0001071//nucleic acid binding transcription factor activity;GO:0097367//carbohydrate derivative binding;GO:0032549//ribonucleoside binding;GO:0005488//binding;GO:0097159//organic cyclic compound binding;GO:0001882//nucleoside binding;GO:0036094//small molecule binding;GO:0001883//purine nucleoside binding	-
15 DAA	XLOC_047009	1.79659	2.32178e-11	9.39331e-09	TCONS_00066987	expressed protein [Oryza sativa Japonica Group]	-	-	-	-	-	-	-
15 DAA	XLOC_047968	-9.25267	6.20822e-06	0.000618167	TCONS_00068323	Os01g0776500, partial [Oryza sativa Japonica Group]	-	-	-	-	GO:0043226//organelle;GO:0043229//intracellular organelle;GO:0044424//intracellular part;GO:0005623//cell;GO:0044464//cell part;GO:0043227//membrane-bounded organelle;GO:0005622//intracellular;GO:0043231//intracellular membrane-bounded organelle	-	-
15 DAA	XLOC_050182	-2.31777	9.30328e-24	1.6077e-20	TCONS_00071333	hypothetical protein F775_24142 [Aegilops tauschii]	-	-	-	-	-	-	-
15 DAA	XLOC_051978	11.5887	2.72204e-08	5.49298e-06	TCONS_00073912	Os05g0145700 [Oryza sativa Japonica Group]	-	-	-	-	-	GO:0016787//hydrolase activity;GO:0008233//peptidase activity;GO:0003824//catalytic activity	GO:0008152//metabolic process
15 DAA	XLOC_052100	-11.4435	1.29843e-06	0.000160793	TCONS_00074066	hypothetical protein F775_24455 [Aegilops tauschii]	-	-	-	-	-	-	-
15 DAA	XLOC_053758	-4.25905	2.08741e-49	1.58154e-45	TCONS_00076538	hypothetical protein TRIUR3_12288 [Triticum urartu]	-	-	-	-	-	-	-
15 DAA	XLOC_058714	-1.58452	3.75185e-06	0.000400367	TCONS_00083241	hypothetical protein F775_24651 [Aegilops tauschii]	-	-	-	-	-	-	-
15 DAA	XLOC_058907	-1.56768	0.000103815	0.00635252	TCONS_00083484	Os03g0668000 [Oryza sativa Japonica Group]	-	-	-	-	-	-	-
15 DAA	XLOC_059074	-3.49947	0.000574131	0.0239606	TCONS_00083735	hypothetical protein TRIUR3_29160 [Triticum urartu]	-	-	-	-	-	-	-
15 DAA	XLOC_059098	1.13228	1.15564e-06	0.000145268	TCONS_00083766	hypothetical protein TRIUR3_24513 [Triticum urartu]	-	-	-	-	-	-	-
15 DAA	XLOC_059493	-1.59779	0.000957287	0.0346722	TCONS_00084397	hypothetical protein TRIUR3_31600 [Triticum urartu]	-	-	-	-	-	-	-
15 DAA	XLOC_063887	-1.47732	0.000135168	0.00783459	TCONS_00090730	Os10g0192300 [Oryza sativa Japonica Group]	-	-	-	-	-	GO:0003824//catalytic activity;GO:0017111//nucleoside-triphosphatase activity;GO:0004386//helicase activity;GO:0016787//hydrolase activity;GO:0016817//hydrolase activity, acting on acid anhydrides;GO:0016462//pyrophosphatase activity;GO:0016818//hydrolase activity, acting on acid anhydrides, in phosphorus-containing anhydrides	GO:0006259//DNA metabolic process;GO:0006139//nucleobase-containing compound metabolic process;GO:0071840//cellular component organization or biogenesis;GO:0006725//cellular aromatic compound metabolic process;GO:0090304//nucleic acid metabolic process;GO:0071704//organic substance metabolic process;GO:0044238//primary metabolic process;GO:1901360//organic cyclic compound metabolic process;GO:000…
15 DAA	XLOC_064069	-3.77897	9.76854e-08	1.66489e-05	TCONS_00090980	-	-	-	-	-	-	-	-
15 DAA	XLOC_065300	-10.6073	7.7281e-07	0.000104728	TCONS_00092500	PLATZ transcription factor [Zea mays]	-	-	-	-	-	-	-
15 DAA	XLOC_065792	-1.39132	0.00150676	0.0484851	TCONS_00093260	OSJNBa0038P21.10 [Oryza sativa Japonica Group]	-	-	-	-	GO:0005623//cell;GO:0043226//organelle;GO:0044424//intracellular part;GO:0005622//intracellular;GO:0043229//intracellular organelle;GO:0044464//cell part	GO:0003824//catalytic activity;GO:1901363//heterocyclic compound binding;GO:0097159//organic cyclic compound binding;GO:0016772//transferase activity, transferring phosphorus-containing groups;GO:0005488//binding;GO:0016740//transferase activity	GO:0009987//cellular process;GO:0044238//primary metabolic process;GO:0006807//nitrogen compound metabolic process;GO:0071704//organic substance metabolic process;GO:0043170//macromolecule metabolic process;GO:0046483//heterocycle metabolic process;GO:0006725//cellular aromatic compound metabolic process;GO:0008152//metabolic process;GO:0006139//nucleobase-containing compound metabolic process;GO…
15 DAA	XLOC_065817	-2.53029	3.60166e-07	5.35061e-05	TCONS_00093293	hypothetical protein F775_27944 [Aegilops tauschii]	-	-	-	-	-	-	-
15 DAA	XLOC_066082	-4.55313	0.00107511	0.0378865	TCONS_00093686	hypothetical protein F775_08043 [Aegilops tauschii]	-	-	-	-	-	-	-
15 DAA	XLOC_067452	-2.24697	0.000678302	0.0272307	TCONS_00095721	hypothetical protein TRIUR3_10205 [Triticum urartu]	-	-	-	-	-	-	-
15 DAA	XLOC_069095	-2.27875	5.55712e-13	2.91036e-10	TCONS_00097805	predicted protein [Hordeum vulgare subsp. vulgare]	-	-	-	-	-	-	-
15 DAA	XLOC_069424	-1.74409	0.000770592	0.0296915	TCONS_00098258	hypothetical protein SORBIDRAFT_06g002290 [Sorghum bicolor]	-	-	-	-	-	-	-
15 DAA	XLOC_069456	1.11668	0.00100145	0.0358672	TCONS_00098300	hypothetical protein F775_02551 [Aegilops tauschii]	-	-	-	-	-	-	-
15 DAA	XLOC_072790	-3.81592	0.000277781	0.0137802	TCONS_00102965	PREDICTED: AT-hook motif nuclear-localized protein 10-like [Setaria italica]	-	-	-	-	-	GO:0005488//binding;GO:0003676//nucleic acid binding;GO:1901363//heterocyclic compound binding;GO:0097159//organic cyclic compound binding	GO:0007275//multicellular organism development;GO:0000003//reproduction;GO:0044767//single-organism developmental process;GO:0044707//single-multicellular organism process;GO:0003006//developmental process involved in reproduction;GO:0032501//multicellular organismal process;GO:0032502//developmental process;GO:0044699//single-organism process;GO:0022414//reproductive process
15 DAA	XLOC_075167	1.06393	1.3762e-15	1.0061e-12	TCONS_00106073	Defensin Tk-AMP-D6 [Aegilops tauschii]	-	-	-	-	-	-	GO:0006950//response to stress;GO:0050896//response to stimulus
15 DAA	XLOC_075450	9.99435	0.000810844	0.0307748	TCONS_00106512	PREDICTED: F-box/FBD/LRR-repeat protein At4g00160-like [Brachypodium distachyon]	-	-	-	-	-	-	-
15 DAA	XLOC_077985	-2.96568	7.31437e-38	2.77088e-34	TCONS_00110290	predicted protein [Hordeum vulgare subsp. vulgare]	-	-	-	-	-	-	GO:0050896//response to stimulus;GO:0006950//response to stress
15 DAA	XLOC_079612	-1.98606	5.34607e-05	0.00376948	TCONS_00112174	-	-	-	-	-	-	-	-
15 DAA	XLOC_082888	-4.24091	5.70431e-16	4.44307e-13	TCONS_00116056	hypothetical protein F775_23859 [Aegilops tauschii]	-	-	-	-	-	-	-
15 DAA	XLOC_083691	-9.45121	0.00024815	0.0126583	TCONS_00117106	hypothetical protein TRIUR3_13994 [Triticum urartu]	-	-	-	-	-	-	-
15 DAA	XLOC_088124	10.865	0.000366982	0.0170866	TCONS_00122728	-	-	-	-	-	-	-	-
15 DAA	XLOC_088793	11.2198	5.70623e-05	0.00396923	TCONS_00123528	-	-	-	-	-	-	-	-
15 DAA	XLOC_089155	-11.5043	0.000320894	0.01545	TCONS_00123984	Os04g0585700 [Oryza sativa Japonica Group]	-	-	-	-	-	-	-
15 DAA	XLOC_094147	-2.81444	0.00144807	0.047272	TCONS_00129863	Endothelin-converting enzyme 2 [Aegilops tauschii]	-	-	-	-	-	GO:0003824//catalytic activity	-
15 DAA	XLOC_096890	-2.34518	1.44828e-09	4.02342e-07	TCONS_00133248	hypothetical protein TRIUR3_33168 [Triticum urartu]	-	-	-	-	-	-	-
15 DAA	XLOC_097248	-4.53767	1.6659e-48	1.157e-44	TCONS_00133695	hypothetical protein TRIUR3_27537 [Triticum urartu]	-	-	-	-	-	-	-
15 DAA	XLOC_097912	-3.52711	2.28803e-06	0.000261218	TCONS_00134521	hypothetical protein F775_26229 [Aegilops tauschii]	-	-	-	-	-	-	-
15 DAA	XLOC_103715	-2.57064	0.00106666	0.0376843	TCONS_00141583	-	-	-	-	-	-	-	-
15 DAA	XLOC_104768	10.4767	2.45172e-08	5.02041e-06	TCONS_00143033	hypothetical protein TRIUR3_31712 [Triticum urartu]	-	-	-	-	-	-	-
15 DAA	XLOC_105945	-1.24462	0.00150984	0.0485135	TCONS_00144535	-	-	-	-	-	-	-	-
15 DAA	XLOC_106897	14.0967	5.57032e-35	1.65801e-31	TCONS_00145698	defensin [Triticum aestivum]	-	-	-	-	-	-	GO:0006950//response to stress;GO:0050896//response to stimulus
15 DAA	XLOC_107302	-12.5887	7.41292e-08	1.31729e-05	TCONS_00146183	hypothetical protein TRIUR3_25617 [Triticum urartu]	-	-	-	-	-	-	-
15 DAA	XLOC_110348	1.9108	7.53333e-18	7.3005e-15	TCONS_00150058	hypothetical protein F775_25909 [Aegilops tauschii]	-	-	-	-	-	-	-
15 DAA	XLOC_115652	-3.69032	0.0013295	0.0444459	TCONS_00156797	-	-	-	-	-	-	-	-
15 DAA	XLOC_117990	-2.05984	1.76175e-05	0.0014848	TCONS_00159825	cellulase [Hordeum vulgare subsp. vulgare]	-	-	-	-	GO:0044464//cell part;GO:0044424//intracellular part;GO:0005623//cell;GO:0043227//membrane-bounded organelle;GO:0043231//intracellular membrane-bounded organelle;GO:0005622//intracellular;GO:0043226//organelle;GO:0043229//intracellular organelle	GO:0004553//hydrolase activity, hydrolyzing O-glycosyl compounds;GO:0016787//hydrolase activity;GO:0003824//catalytic activity;GO:0016798//hydrolase activity, acting on glycosyl bonds	GO:0008152//metabolic process;GO:0044042//glucan metabolic process;GO:0051273//beta-glucan metabolic process;GO:0044238//primary metabolic process;GO:0009987//cellular process;GO:0071704//organic substance metabolic process;GO:0005975//carbohydrate metabolic process;GO:0044264//cellular polysaccharide metabolic process;GO:0006073//cellular glucan metabolic process;GO:0030243//cellulose metabolic …
15 DAA	XLOC_120675	-1.11417	0.0015442	0.0494796	TCONS_00163179	Defensin-like protein [Aegilops tauschii]	-	-	-	-	-	-	-
15 DAA	XLOC_120834	-4.64386	1.87939e-05	0.00156946	TCONS_00163380	hypothetical protein TRIUR3_29693 [Triticum urartu]	-	-	-	-	-	-	-
15 DAA	XLOC_123325	-1.18215	0.000669707	0.0269957	TCONS_00166486	hypothetical protein TRIUR3_31890 [Triticum urartu]	-	-	-	-	-	-	-
15 DAA	XLOC_123943	-10.7185	0.000217893	0.0114428	TCONS_00167249	Os12g0572500 [Oryza sativa Japonica Group]	-	-	-	-	-	-	-
15 DAA	XLOC_124276	1.06347	4.77596e-20	5.60617e-17	TCONS_00167663	hypothetical protein F775_14277 [Aegilops tauschii]	-	-	-	-	-	-	-
15 DAA	XLOC_124627	-3.12009	6.30173e-07	8.73875e-05	TCONS_00168112	Zinc finger CCCH domain-containing protein 18 [Triticum urartu]	-	-	-	-	-	GO:1901363//heterocyclic compound binding;GO:0003676//nucleic acid binding;GO:0097159//organic cyclic compound binding;GO:0043167//ion binding;GO:0043169//cation binding;GO:0005488//binding	-
15 DAA	XLOC_129269	-1.98736	3.92692e-07	5.77209e-05	TCONS_00173735	NBS-LRR protein [Triticum turgidum subsp. durum]	-	-	-	-	-	GO:0097159//organic cyclic compound binding;GO:0032549//ribonucleoside binding;GO:0005488//binding;GO:1901363//heterocyclic compound binding;GO:0001883//purine nucleoside binding;GO:0097367//carbohydrate derivative binding;GO:0032550//purine ribonucleoside binding;GO:0001882//nucleoside binding;GO:0036094//small molecule binding	-
15 DAA	Traes_4DL_06C6DB821	1.19823	1.29732e-09	3.66514e-07	-	Asparagine synthetase (glutamine-hydrolyzing) [Aegilops tauschii]	Metabolism	Amino acid metabolism	ko00250//Alanine, aspartate and glutamate metabolism	K01953	-	GO:0003674//molecular_function;GO:0003824//catalytic activity	GO:0009987//cellular process;GO:0009058//biosynthetic process;GO:0008150//biological_process;GO:0008152//metabolic process
15 DAA	Traes_6AL_EB6D01B8E	-2.25766	0.000770984	0.0296928	-	phenylalanine ammonia-lyase, partial [Triticum aestivum]	Metabolism	Amino acid metabolism;Biosynthesis of other secondary metabolites	ko00940//Phenylpropanoid biosynthesis;ko00360//Phenylalanine metabolism	K10775	-	GO:0003824//catalytic activity;GO:0003674//molecular_function	GO:0008150//biological_process;GO:0008152//metabolic process
15 DAA	Traes_5DL_CADFEAFEF	1.70526	4.41577e-05	0.00322541	-	cinnamyl alcohol dehydrogenase [Lolium perenne]	Metabolism	Biosynthesis of other secondary metabolites	ko00940//Phenylpropanoid biosynthesis	K00083	-	GO:0003824//catalytic activity;GO:0003674//molecular_function;GO:0005488//binding	GO:0008150//biological_process;GO:0008152//metabolic process
15 DAA	TRAES3BF072500040CFD_g	-3.73909	8.22346e-05	0.00529525	-	Peroxidase 12 [Aegilops tauschii]	Metabolism	Biosynthesis of other secondary metabolites	ko00940//Phenylpropanoid biosynthesis	K00430	-	GO:0003824//catalytic activity;GO:0003674//molecular_function;GO:0005488//binding	GO:0006950//response to stress;GO:0050896//response to stimulus;GO:0008152//metabolic process;GO:0008150//biological_process
15 DAA	XLOC_017525	-3.37156	0.000460583	0.0202457	TCONS_00024482	Peroxidase 2 [Aegilops tauschii]	Metabolism	Biosynthesis of other secondary metabolites	ko00940//Phenylpropanoid biosynthesis	K00430	GO:0043226//organelle;GO:0044464//cell part;GO:0043229//intracellular organelle;GO:0043227//membrane-bounded organelle;GO:0044424//intracellular part;GO:0005623//cell;GO:0005622//intracellular;GO:0043231//intracellular membrane-bounded organelle	GO:0003824//catalytic activity;GO:0005488//binding;GO:0046906//tetrapyrrole binding;GO:0016209//antioxidant activity;GO:0043167//ion binding;GO:0043169//cation binding;GO:0097159//organic cyclic compound binding;GO:1901363//heterocyclic compound binding	GO:0006950//response to stress;GO:0050896//response to stimulus;GO:0044710//single-organism metabolic process;GO:0008152//metabolic process;GO:0044699//single-organism process
15 DAA	Traes_2AL_45CEAFCF2	-5.46611	2.07655e-46	1.23617e-42	-	high pI alpha-glucosidase [Hordeum vulgare subsp. vulgare]	Metabolism	Carbohydrate metabolism	ko00500//Starch and sucrose metabolism;ko00052//Galactose metabolism	K01187	-	GO:0003674//molecular_function;GO:0003824//catalytic activity;GO:0016787//hydrolase activity	GO:0044238//primary metabolic process;GO:0005975//carbohydrate metabolic process;GO:0071704//organic substance metabolic process;GO:0008150//biological_process;GO:0008152//metabolic process
15 DAA	Traes_2BL_33E5CFD18	-6	3.48091e-25	6.4468e-22	-	PREDICTED: probable alpha-glucosidase Os06g0675700 [Brachypodium distachyon]	Metabolism	Carbohydrate metabolism	ko00500//Starch and sucrose metabolism;ko00052//Galactose metabolism	K01187	-	GO:0016787//hydrolase activity;GO:0003674//molecular_function;GO:0030246//carbohydrate binding;GO:0005488//binding;GO:0003824//catalytic activity	GO:0044238//primary metabolic process;GO:0008150//biological_process;GO:0005975//carbohydrate metabolic process;GO:0008152//metabolic process;GO:0071704//organic substance metabolic process
15 DAA	Traes_2BL_385CA793F	-2.34062	1.1435e-06	0.00014396	-	Polygalacturonase ADPG1 [Aegilops tauschii]	Metabolism	Carbohydrate metabolism	ko00500//Starch and sucrose metabolism;ko00040//Pentose and glucuronate interconversions	K01213	GO:0005575//cellular_component;GO:0005576//extracellular region	GO:0003674//molecular_function;GO:0003824//catalytic activity;GO:0016787//hydrolase activity	GO:0005975//carbohydrate metabolic process;GO:0008152//metabolic process;GO:0009987//cellular process;GO:0071840//cellular component organization or biogenesis;GO:0008150//biological_process;GO:0044238//primary metabolic process;GO:0016043//cellular component organization;GO:0071704//organic substance metabolic process
15 DAA	Traes_2BL_7911433A3	-5.61961	6.51891e-29	1.39308e-25	-	PREDICTED: probable alpha-glucosidase Os06g0675700 isoform X1 [Zea mays]	Metabolism	Carbohydrate metabolism	ko00500//Starch and sucrose metabolism;ko00052//Galactose metabolism	K01187	-	GO:0030246//carbohydrate binding;GO:0003824//catalytic activity;GO:0003674//molecular_function;GO:0016787//hydrolase activity;GO:0005488//binding	GO:0008152//metabolic process;GO:0005975//carbohydrate metabolic process;GO:0071704//organic substance metabolic process;GO:0008150//biological_process;GO:0044238//primary metabolic process
15 DAA	Traes_2BS_A1909D302	-1.51792	3.67998e-07	5.44755e-05	-	beta-amylase [Triticum aestivum]	Metabolism	Carbohydrate metabolism	ko00500//Starch and sucrose metabolism	K01177	-	GO:0003674//molecular_function;GO:0016787//hydrolase activity;GO:0003824//catalytic activity	GO:0071704//organic substance metabolic process;GO:0008150//biological_process;GO:0005975//carbohydrate metabolic process;GO:0009056//catabolic process;GO:0008152//metabolic process;GO:0044238//primary metabolic process
15 DAA	Traes_2DS_F9046EDBB	-1.35227	0.000406907	0.0184107	-	Glycosyltransferase QUASIMODO1 [Aegilops tauschii]	Metabolism	Carbohydrate metabolism	ko00500//Starch and sucrose metabolism;ko00520//Amino sugar and nucleotide sugar metabolism	K13648	-	GO:0016740//transferase activity;GO:0003824//catalytic activity;GO:0003674//molecular_function	GO:0008152//metabolic process;GO:0008150//biological_process
15 DAA	Traes_5BL_4329BF6A2	-2.51652	6.77284e-14	4.15046e-11	-	Alpha-amylase AMY3 [Triticum urartu]	Metabolism	Carbohydrate metabolism	ko00500//Starch and sucrose metabolism	K01176	-	GO:0005488//binding;GO:0003824//catalytic activity;GO:0003674//molecular_function;GO:0016787//hydrolase activity	GO:0005975//carbohydrate metabolic process;GO:0071704//organic substance metabolic process;GO:0008150//biological_process;GO:0044238//primary metabolic process;GO:0008152//metabolic process
15 DAA	Traes_5BL_AC845F1C1	-3.15538	2.71432e-58	2.51352e-54	-	alpha-amylase [Triticum aestivum]	Metabolism	Carbohydrate metabolism	ko00500//Starch and sucrose metabolism	K01176	-	GO:0016787//hydrolase activity;GO:0005488//binding;GO:0003674//molecular_function;GO:0003824//catalytic activity	GO:0044238//primary metabolic process;GO:0008150//biological_process;GO:0071704//organic substance metabolic process;GO:0005975//carbohydrate metabolic process;GO:0008152//metabolic process
15 DAA	Traes_5BL_D1DF6C31E	-3.03631	3.53369e-18	3.54825e-15	-	Alpha-amylase AMY3 [Triticum urartu]	Metabolism	Carbohydrate metabolism	ko00500//Starch and sucrose metabolism	K01176	-	GO:0005488//binding;GO:0003824//catalytic activity;GO:0003674//molecular_function;GO:0016787//hydrolase activity	GO:0008150//biological_process;GO:0071704//organic substance metabolic process;GO:0005975//carbohydrate metabolic process;GO:0008152//metabolic process;GO:0044238//primary metabolic process
15 DAA	XLOC_020674	-1.31425	8.84415e-05	0.00561439	TCONS_00028803	PREDICTED: mannose-6-phosphate isomerase 1-like [Brachypodium distachyon]	Metabolism	Carbohydrate metabolism	ko00520//Amino sugar and nucleotide sugar metabolism;ko00051//Fructose and mannose metabolism	K01809	-	GO:0003824//catalytic activity	GO:0008152//metabolic process
15 DAA	Traes_2BL_E3222439E	1.5562	8.21694e-06	0.000788959	-	PREDICTED: thylakoid lumenal 29 kDa protein, chloroplastic isoform X3 [Brachypodium distachyon]	Metabolism	Carbohydrate metabolism;Metabolism of other amino acids	ko00480//Glutathione metabolism;ko00053//Ascorbate and aldarate metabolism	K00434	GO:0005575//cellular_component;GO:0044444//cytoplasmic part;GO:0005737//cytoplasm;GO:0043231//intracellular membrane-bounded organelle;GO:0009579//thylakoid;GO:0044424//intracellular part;GO:0043229//intracellular organelle;GO:0016020//membrane;GO:0044464//cell part;GO:0005622//intracellular;GO:0043227//membrane-bounded organelle;GO:0009536//plastid;GO:0043226//organelle;GO:0005634//nucleus;GO:00…	GO:0005488//binding;GO:0003674//molecular_function;GO:0005515//protein binding;GO:0003824//catalytic activity	GO:0005975//carbohydrate metabolic process;GO:0009987//cellular process;GO:0009653//anatomical structure morphogenesis;GO:0032502//developmental process;GO:0006139//nucleobase-containing compound metabolic process;GO:0008152//metabolic process;GO:0006629//lipid metabolic process;GO:0046483//heterocycle metabolic process;GO:0044710//single-organism metabolic process;GO:0050896//response to stimulu…
15 DAA	Traes_7AL_FBCF18845	-1.27376	7.0416e-05	0.00469865	-	Beta-glucosidase 34 [Triticum urartu]	Metabolism	Carbohydrate metabolism;Metabolism of other amino acids;Biosynthesis of other secondary metabolites	ko00940//Phenylpropanoid biosynthesis;ko00500//Starch and sucrose metabolism;ko00460//Cyanoamino acid metabolism	K01188	-	GO:0003674//molecular_function;GO:0016787//hydrolase activity;GO:0003824//catalytic activity	GO:0044238//primary metabolic process;GO:0071704//organic substance metabolic process;GO:0008152//metabolic process;GO:0005975//carbohydrate metabolic process;GO:0008150//biological_process
15 DAA	Traes_2AL_2317306B7	1.11166	7.12935e-13	3.66774e-10	-	salt stress-responsive protein [Triticum aestivum]	Metabolism	Energy metabolism	ko00195//Photosynthesis	K14332	GO:0009579//thylakoid;GO:0043229//intracellular organelle;GO:0043226//organelle;GO:0044424//intracellular part;GO:0043231//intracellular membrane-bounded organelle;GO:0016020//membrane;GO:0044444//cytoplasmic part;GO:0009536//plastid;GO:0005575//cellular_component;GO:0044464//cell part;GO:0005622//intracellular;GO:0005737//cytoplasm;GO:0005623//cell;GO:0043227//membrane-bounded organelle	-	GO:0016043//cellular component organization;GO:0034641//cellular nitrogen compound metabolic process;GO:0071840//cellular component organization or biogenesis;GO:0006810//transport;GO:0065007//biological regulation;GO:0043412//macromolecule modification;GO:0043170//macromolecule metabolic process;GO:0006464//cellular protein modification process;GO:0008150//biological_process;GO:0006725//cellular…
15 DAA	Traes_3AL_19A059FF8	-2.80182	1.5526e-08	3.3697e-06	-	photosystem II D2 protein, partial (chloroplast) [Leymus chinensis]	Metabolism	Energy metabolism	ko00195//Photosynthesis	K02706	-	GO:0003674//molecular_function	GO:0015979//photosynthesis;GO:0009987//cellular process;GO:0008152//metabolic process;GO:0008150//biological_process;GO:0006091//generation of precursor metabolites and energy;GO:0044237//cellular metabolic process
15 DAA	Traes_3DS_52FA7014B	-1.08052	0.00148692	0.0481067	-	ATP synthase CF0 subunit IV [Monachather paradoxus]	Metabolism	Energy metabolism	ko00190//Oxidative phosphorylation;ko00195//Photosynthesis	K02108	GO:0044464//cell part;GO:0005575//cellular_component;GO:0005622//intracellular;GO:0005623//cell;GO:0016020//membrane	GO:0005215//transporter activity;GO:0003674//molecular_function	GO:0008150//biological_process;GO:0071704//organic substance metabolic process;GO:0006725//cellular aromatic compound metabolic process;GO:0008152//metabolic process;GO:0009058//biosynthetic process;GO:0051234//establishment of localization;GO:0006810//transport;GO:0044238//primary metabolic process;GO:0051179//localization;GO:0006807//nitrogen compound metabolic process;GO:0044237//cellular meta…
15 DAA	Traes_3DS_747E90A65	-11.6618	2.42129e-08	4.98259e-06	-	NADH-plastoquinone oxidoreductase subunit 5 (chloroplast) [Aegilops tauschii]	Metabolism	Energy metabolism	ko00190//Oxidative phosphorylation	K05577	-	GO:0003674//molecular_function;GO:0003824//catalytic activity	GO:0071704//organic substance metabolic process;GO:0006725//cellular aromatic compound metabolic process;GO:0046483//heterocycle metabolic process;GO:0009987//cellular process;GO:0034641//cellular nitrogen compound metabolic process;GO:0006139//nucleobase-containing compound metabolic process;GO:0006807//nitrogen compound metabolic process;GO:0044237//cellular metabolic process;GO:0008150//biolog…
15 DAA	Traes_3DS_8F1805C84	-11.7586	8.00532e-07	0.00010761	-	photosystem II CP47 chlorophyll apoprotein (plastid) [Poa palustris]	Metabolism	Energy metabolism	ko00195//Photosynthesis	K02704	GO:0044424//intracellular part;GO:0005623//cell;GO:0009579//thylakoid;GO:0005575//cellular_component;GO:0005622//intracellular;GO:0044464//cell part;GO:0016020//membrane	GO:0003674//molecular_function;GO:0005488//binding	GO:0043412//macromolecule modification;GO:0071704//organic substance metabolic process;GO:0044267//cellular protein metabolic process;GO:0044237//cellular metabolic process;GO:0044260//cellular macromolecule metabolic process;GO:0015979//photosynthesis;GO:0019538//protein metabolic process;GO:0044238//primary metabolic process;GO:0009987//cellular process;GO:0043170//macromolecule metabolic proce…
15 DAA	Traes_5DL_1F44EFC2C	1.79886	4.95168e-05	0.00353875	-	Chlorophyll a-b binding protein, chloroplastic [Aegilops tauschii]	Metabolism	Energy metabolism	ko00196//Photosynthesis - antenna proteins	K08912	GO:0009536//plastid;GO:0044464//cell part;GO:0044444//cytoplasmic part;GO:0043231//intracellular membrane-bounded organelle;GO:0043227//membrane-bounded organelle;GO:0016020//membrane;GO:0043226//organelle;GO:0009579//thylakoid;GO:0005737//cytoplasm;GO:0044424//intracellular part;GO:0005622//intracellular;GO:0043229//intracellular organelle;GO:0005623//cell;GO:0005575//cellular_component	GO:0003674//molecular_function;GO:0005488//binding	GO:0008150//biological_process;GO:0036211//protein modification process;GO:0019538//protein metabolic process;GO:0044260//cellular macromolecule metabolic process;GO:0044238//primary metabolic process;GO:0008152//metabolic process;GO:0071704//organic substance metabolic process;GO:0015979//photosynthesis;GO:0043170//macromolecule metabolic process;GO:0006464//cellular protein modification process…
15 DAA	Traes_7DS_B7F82017C	-1.32669	0.00137664	0.0455828	-	ATP synthase CF0 A subunit (chloroplast) [Agrostis stolonifera]	Metabolism	Energy metabolism	ko00190//Oxidative phosphorylation;ko00195//Photosynthesis	K02108	GO:0005623//cell;GO:0005622//intracellular;GO:0005575//cellular_component;GO:0044464//cell part;GO:0016020//membrane	GO:0003674//molecular_function;GO:0005215//transporter activity	GO:0046483//heterocycle metabolic process;GO:0009058//biosynthetic process;GO:0008150//biological_process;GO:0044237//cellular metabolic process;GO:0006139//nucleobase-containing compound metabolic process;GO:1901360//organic cyclic compound metabolic process;GO:0006725//cellular aromatic compound metabolic process;GO:0008152//metabolic process;GO:0009987//cellular process;GO:0071704//organic sub…
15 DAA	Traes_3B_990298FF5	-1.0433	2.10606e-15	1.5002e-12	-	WRKY27 transcription factor [Triticum aestivum]	Organismal Systems	Environmental adaptation	ko04626//Plant-pathogen interaction	K13424	-	GO:0003674//molecular_function;GO:1901363//heterocyclic compound binding;GO:0001071//nucleic acid binding transcription factor activity;GO:0003700//transcription factor activity, sequence-specific DNA binding;GO:0003676//nucleic acid binding;GO:0003677//DNA binding;GO:0097159//organic cyclic compound binding;GO:0005488//binding	GO:0046483//heterocycle metabolic process;GO:0071704//organic substance metabolic process;GO:0044238//primary metabolic process;GO:1901360//organic cyclic compound metabolic process;GO:0006139//nucleobase-containing compound metabolic process;GO:0006725//cellular aromatic compound metabolic process;GO:0008150//biological_process;GO:0006807//nitrogen compound metabolic process;GO:0009987//cellular…
15 DAA	Traes_4AL_EFF299FCF	1.90689	0.000922703	0.0338319	-	Disease resistance protein RPM1 [Aegilops tauschii]	Organismal Systems	Environmental adaptation	ko04626//Plant-pathogen interaction	K13457	-	GO:0003674//molecular_function;GO:0005488//binding;GO:1901363//heterocyclic compound binding;GO:1901265//nucleoside phosphate binding;GO:0036094//small molecule binding;GO:0000166//nucleotide binding;GO:0097159//organic cyclic compound binding	-
15 DAA	XLOC_052374	1.3258	1.20918e-06	0.000151542	TCONS_00074528	E3 ubiquitin-protein ligase RNF5 [Aegilops tauschii]	Genetic Information Processing	Folding, sorting and degradation	ko04141//Protein processing in endoplasmic reticulum	K10666	-	GO:0043167//ion binding;GO:0003824//catalytic activity;GO:0043169//cation binding;GO:0046872//metal ion binding;GO:0046914//transition metal ion binding;GO:0005488//binding	-
15 DAA	XLOC_054965	1.1549	9.90602e-05	0.00614277	TCONS_00078026	E3 ubiquitin-protein ligase RNF5 [Aegilops tauschii]	Genetic Information Processing	Folding, sorting and degradation	ko04141//Protein processing in endoplasmic reticulum	K10666	-	GO:0046872//metal ion binding;GO:0043167//ion binding;GO:0003824//catalytic activity;GO:0005488//binding;GO:0043169//cation binding;GO:0046914//transition metal ion binding	-
15 DAA	Traes_2AS_3953901E4	1.02028	7.21481e-17	6.39678e-14	-	ribulose-1,5-bisphosphate carboxylase/oxygenase small subunit [Triticum aestivum]	Metabolism	Global and Overview;Energy metabolism;Carbohydrate metabolism	ko01200//Carbon metabolism;ko00710//Carbon fixation in photosynthetic organisms;ko00630//Glyoxylate and dicarboxylate metabolism	K01602	GO:0005575//cellular_component;GO:0044464//cell part;GO:0005737//cytoplasm;GO:0043229//intracellular organelle;GO:0005623//cell;GO:0043227//membrane-bounded organelle;GO:0044444//cytoplasmic part;GO:0044424//intracellular part;GO:0043226//organelle;GO:0043231//intracellular membrane-bounded organelle;GO:0009536//plastid;GO:0005622//intracellular	GO:0003824//catalytic activity;GO:0003674//molecular_function	GO:0044237//cellular metabolic process;GO:0008150//biological_process;GO:0009987//cellular process;GO:0008152//metabolic process;GO:0015979//photosynthesis;GO:0009058//biosynthetic process
15 DAA	Traes_2AS_E6E3B4B88	-1.57116	0.00100113	0.0358672	-	Transketolase, chloroplastic [Aegilops tauschii]	Metabolism	Global and Overview;Energy metabolism;Carbohydrate metabolism	ko01200//Carbon metabolism;ko01230//Biosynthesis of amino acids;ko00710//Carbon fixation in photosynthetic organisms;ko00030//Pentose phosphate pathway	K00615	-	GO:0003824//catalytic activity;GO:0003674//molecular_function;GO:0016740//transferase activity	GO:0008150//biological_process;GO:0008152//metabolic process
15 DAA	Traes_2BS_ADC2F0EB8	1.05172	1.85771e-17	1.77746e-14	-	ribulose-1,5-bisphosphate carboxylase/oxygenase small subunit [Triticum aestivum]	Metabolism	Global and Overview;Energy metabolism;Carbohydrate metabolism	ko01200//Carbon metabolism;ko00710//Carbon fixation in photosynthetic organisms;ko00630//Glyoxylate and dicarboxylate metabolism	K01602	GO:0005622//intracellular;GO:0044424//intracellular part;GO:0005575//cellular_component;GO:0044464//cell part;GO:0005623//cell;GO:0005737//cytoplasm;GO:0043229//intracellular organelle;GO:0043231//intracellular membrane-bounded organelle;GO:0043226//organelle;GO:0044444//cytoplasmic part;GO:0043227//membrane-bounded organelle;GO:0009536//plastid	GO:0003824//catalytic activity;GO:0003674//molecular_function	GO:0009987//cellular process;GO:0008150//biological_process;GO:0015979//photosynthesis;GO:0044237//cellular metabolic process;GO:0008152//metabolic process;GO:0009058//biosynthetic process
15 DAA	Traes_2DS_F6B4C05C5	1.85268	8.62524e-14	5.17154e-11	-	Ribulose bisphosphate carboxylase small chain PWS4.3, chloroplastic [Triticum urartu]	Metabolism	Global and Overview;Energy metabolism;Carbohydrate metabolism	ko01200//Carbon metabolism;ko00710//Carbon fixation in photosynthetic organisms;ko00630//Glyoxylate and dicarboxylate metabolism	K01602	GO:0044424//intracellular part;GO:0043226//organelle;GO:0044444//cytoplasmic part;GO:0009536//plastid;GO:0005623//cell;GO:0005622//intracellular;GO:0043229//intracellular organelle;GO:0043231//intracellular membrane-bounded organelle;GO:0044464//cell part;GO:0005575//cellular_component;GO:0005737//cytoplasm;GO:0043227//membrane-bounded organelle	GO:0003824//catalytic activity;GO:0003674//molecular_function	GO:0015979//photosynthesis;GO:0009987//cellular process;GO:0009058//biosynthetic process;GO:0008152//metabolic process;GO:0044237//cellular metabolic process;GO:0008150//biological_process
15 DAA	Traes_5BL_402FB4A3F	-1.11247	0.00122031	0.0418187	-	PREDICTED: succinate dehydrogenase [ubiquinone] iron-sulfur subunit 3, mitochondrial [Brachypodium distachyon]	Metabolism	Global and Overview;Energy metabolism;Carbohydrate metabolism	ko00190//Oxidative phosphorylation;ko01200//Carbon metabolism;ko00020//Citrate cycle (TCA cycle)	K00235	-	GO:0003824//catalytic activity;GO:0003674//molecular_function;GO:0005488//binding	GO:0044237//cellular metabolic process;GO:0008152//metabolic process;GO:0006091//generation of precursor metabolites and energy;GO:0008150//biological_process;GO:0009987//cellular process
15 DAA	Traes_6AS_1610AD6E8	-9.24079	0.000569929	0.0238091	-	ribulose-1,5-bisphosphate carboxylase/oxygenase large subunit (chloroplast) [Psathyrostachys fragilis subsp. fragilis]	Metabolism	Global and Overview;Energy metabolism;Carbohydrate metabolism	ko01200//Carbon metabolism;ko00710//Carbon fixation in photosynthetic organisms;ko00630//Glyoxylate and dicarboxylate metabolism	K01601	-	GO:0005488//binding;GO:0003674//molecular_function;GO:0003824//catalytic activity	GO:0008152//metabolic process;GO:0008150//biological_process
15 DAA	Traes_6BL_7799EECBB	4.24544	1.07241e-09	3.07137e-07	-	ribulose-1,5-bisphosphate carboxylase/oxygenase large subunit, partial (chloroplast) [Triticum aestivum]	Metabolism	Global and Overview;Energy metabolism;Carbohydrate metabolism	ko01200//Carbon metabolism;ko00710//Carbon fixation in photosynthetic organisms;ko00630//Glyoxylate and dicarboxylate metabolism	K01601	-	GO:0003674//molecular_function;GO:0003824//catalytic activity;GO:0005488//binding	GO:0008150//biological_process;GO:0008152//metabolic process
15 DAA	Traes_1DL_CD211C1E2	1.47335	7.81642e-05	0.00511331	-	Phosphoethanolamine N-methyltransferase 1 [Aegilops tauschii]	Metabolism	Lipid metabolism	ko00564//Glycerophospholipid metabolism	K05929	-	GO:0003824//catalytic activity;GO:0003674//molecular_function;GO:0016740//transferase activity	GO:0006629//lipid metabolic process;GO:0008152//metabolic process;GO:0044699//single-organism process;GO:0009058//biosynthetic process;GO:0009987//cellular process;GO:0071704//organic substance metabolic process;GO:0044710//single-organism metabolic process;GO:0044238//primary metabolic process;GO:0008150//biological_process
15 DAA	Traes_2BL_A73179F08	-3.10434	1.82624e-11	7.61013e-09	-	Group XV phospholipase A2 [Aegilops tauschii]	Metabolism	Lipid metabolism	ko00564//Glycerophospholipid metabolism	K06129	-	GO:0003674//molecular_function;GO:0016740//transferase activity;GO:0003824//catalytic activity	GO:0044710//single-organism metabolic process;GO:0071704//organic substance metabolic process;GO:0044699//single-organism process;GO:0008150//biological_process;GO:0044238//primary metabolic process;GO:0006629//lipid metabolic process;GO:0008152//metabolic process
15 DAA	Traes_2DL_8E6F2EB56	-4.0201	4.92492e-30	1.10933e-26	-	Group XV phospholipase A2 [Aegilops tauschii]	Metabolism	Lipid metabolism	ko00564//Glycerophospholipid metabolism	K06129	-	GO:0016740//transferase activity;GO:0003824//catalytic activity;GO:0003674//molecular_function	GO:0044710//single-organism metabolic process;GO:0044238//primary metabolic process;GO:0008150//biological_process;GO:0008152//metabolic process;GO:0044699//single-organism process;GO:0006629//lipid metabolic process;GO:0071704//organic substance metabolic process
15 DAA	Traes_2DL_8E6F2EB561	-4.0201	4.91556e-30	1.10933e-26	-	Group XV phospholipase A2 [Aegilops tauschii]	Metabolism	Lipid metabolism	ko00564//Glycerophospholipid metabolism	K06129	-	GO:0003824//catalytic activity;GO:0003674//molecular_function;GO:0016740//transferase activity	GO:0006629//lipid metabolic process;GO:0071704//organic substance metabolic process;GO:0008152//metabolic process;GO:0044710//single-organism metabolic process;GO:0044699//single-organism process;GO:0008150//biological_process;GO:0044238//primary metabolic process
15 DAA	Traes_6BL_A7A807541	-3.31515	9.38461e-07	0.000121638	-	PREDICTED: probable peroxygenase 5 [Brachypodium distachyon]	Metabolism	Lipid metabolism	ko00073//Cutin, suberine and wax biosynthesis	K17991	-	-	-
15 DAA	Traes_4AS_1FF67D54C	-1.75974	1.12218e-05	0.00100999	-	Flavoprotein wrbA [Aegilops tauschii]	Metabolism	Metabolism of cofactors and vitamins	ko00130//Ubiquinone and other terpenoid-quinone biosynthesis	K03809	-	GO:0097159//organic cyclic compound binding;GO:1901363//heterocyclic compound binding;GO:0005488//binding;GO:0036094//small molecule binding;GO:0003674//molecular_function;GO:1901265//nucleoside phosphate binding;GO:0003824//catalytic activity;GO:0000166//nucleotide binding	GO:0071704//organic substance metabolic process;GO:0006725//cellular aromatic compound metabolic process;GO:0034641//cellular nitrogen compound metabolic process;GO:0008152//metabolic process;GO:0009058//biosynthetic process;GO:0044238//primary metabolic process;GO:0008150//biological_process;GO:0006807//nitrogen compound metabolic process;GO:0046483//heterocycle metabolic process;GO:0006139//nuc…
15 DAA	Traes_6AL_C7B8E9A8D	-9.27612	0.000557742	0.0233937	-	PREDICTED: protein PHYLLO, chloroplastic [Brachypodium distachyon]	Metabolism	Metabolism of cofactors and vitamins	ko00130//Ubiquinone and other terpenoid-quinone biosynthesis	K14759	-	GO:0005488//binding;GO:0003824//catalytic activity;GO:0003674//molecular_function	GO:0008152//metabolic process;GO:0008150//biological_process
15 DAA	Traes_7DL_211D5CA44	-1.20604	1.46639e-06	0.000177634	-	Ent-copalyl diphosphate synthase 1, chloroplastic [Aegilops tauschii]	Metabolism	Metabolism of terpenoids and polyketides	ko00904//Diterpenoid biosynthesis	K04120	-	GO:0005488//binding;GO:0003674//molecular_function;GO:0003824//catalytic activity	GO:0008152//metabolic process;GO:0008150//biological_process
15 DAA	Traes_2DL_0EA361FF0	-1.33871	5.79157e-10	1.74885e-07	-	Allantoinase [Aegilops tauschii]	Metabolism	Nucleotide metabolism	ko00230//Purine metabolism	K01466	-	GO:0003674//molecular_function;GO:0016787//hydrolase activity;GO:0003824//catalytic activity	GO:0008152//metabolic process;GO:0008150//biological_process
15 DAA	Traes_3B_9635D0895	1.76655	4.54873e-05	0.0032908	-	Pyruvate kinase isozyme G, chloroplastic [Triticum urartu]	Metabolism	Nucleotide metabolism;Global and Overview;Carbohydrate metabolism	ko01200//Carbon metabolism;ko01230//Biosynthesis of amino acids;ko00230//Purine metabolism;ko00010//Glycolysis / Gluconeogenesis;ko00620//Pyruvate metabolism	K00873	-	-	-
15 DAA	Traes_4BL_1BBF712A1	9.84549	1.38114e-05	0.00121038	-	Pyruvate kinase, cytosolic isozyme [Aegilops tauschii]	Metabolism	Nucleotide metabolism;Global and Overview;Carbohydrate metabolism	ko01200//Carbon metabolism;ko01230//Biosynthesis of amino acids;ko00230//Purine metabolism;ko00010//Glycolysis / Gluconeogenesis;ko00620//Pyruvate metabolism	K00873	-	GO:0003824//catalytic activity;GO:0003674//molecular_function;GO:0005488//binding;GO:0016740//transferase activity	GO:0044237//cellular metabolic process;GO:0005975//carbohydrate metabolic process;GO:1901360//organic cyclic compound metabolic process;GO:0044238//primary metabolic process;GO:0046483//heterocycle metabolic process;GO:0006091//generation of precursor metabolites and energy;GO:0006725//cellular aromatic compound metabolic process;GO:0009987//cellular process;GO:0009056//catabolic process;GO:00068…
15 DAA	EPlTAEG00000010025	-1.10909	9.55189e-05	0.00597653	-	ribosomal protein S2, partial (chloroplast) [Triticum timopheevii]	Genetic Information Processing;Metabolism	Nucleotide metabolism;Transcription	ko00230//Purine metabolism;ko00240//Pyrimidine metabolism;ko03020//RNA polymerase	K03046	GO:0043231//intracellular membrane-bounded organelle;GO:0005575//cellular_component;GO:0043229//intracellular organelle;GO:0044444//cytoplasmic part;GO:0044464//cell part;GO:0043226//organelle;GO:0044424//intracellular part;GO:0009536//plastid;GO:0043227//membrane-bounded organelle;GO:0005622//intracellular;GO:0005623//cell;GO:0005737//cytoplasm	GO:0003674//molecular_function;GO:0016740//transferase activity;GO:0005488//binding;GO:0003676//nucleic acid binding;GO:1901363//heterocyclic compound binding;GO:0097159//organic cyclic compound binding;GO:0003824//catalytic activity;GO:0003677//DNA binding	GO:0071704//organic substance metabolic process;GO:0006139//nucleobase-containing compound metabolic process;GO:0046483//heterocycle metabolic process;GO:1901360//organic cyclic compound metabolic process;GO:0009058//biosynthetic process;GO:0006725//cellular aromatic compound metabolic process;GO:0044237//cellular metabolic process;GO:0009987//cellular process;GO:0034641//cellular nitrogen compou…
15 DAA	Traes_2DL_409B54C93	-9.95855	8.83074e-07	0.000116398	-	RNA polymerase beta subunit (chloroplast) [Triticum aestivum]	Genetic Information Processing;Metabolism	Nucleotide metabolism;Transcription	ko00230//Purine metabolism;ko00240//Pyrimidine metabolism;ko03020//RNA polymerase	K03043	-	GO:0003674//molecular_function;GO:0016740//transferase activity;GO:0005488//binding;GO:0003824//catalytic activity;GO:0003676//nucleic acid binding;GO:0003677//DNA binding;GO:1901363//heterocyclic compound binding;GO:0097159//organic cyclic compound binding	GO:1901360//organic cyclic compound metabolic process;GO:0008152//metabolic process;GO:0009987//cellular process;GO:0006139//nucleobase-containing compound metabolic process;GO:0008150//biological_process;GO:0044238//primary metabolic process;GO:0071704//organic substance metabolic process;GO:0009058//biosynthetic process;GO:0006807//nitrogen compound metabolic process;GO:0046483//heterocycle met…
15 DAA	Traes_4BS_A33D4A921	10.5216	4.74236e-10	1.45308e-07	-	DNA damage-binding protein 1a [Triticum urartu]	Genetic Information Processing	Transcription	ko03040//Spliceosome	K12830	-	-	-
15 DAA	XLOC_043130	-1.98751	4.30895e-07	6.24551e-05	TCONS_00061199	U4/U6.U5 tri-snRNP-associated protein 2 [Aegilops tauschii]	Genetic Information Processing	Transcription	ko03040//Spliceosome	K12847	-	GO:0046914//transition metal ion binding;GO:0016787//hydrolase activity;GO:0046872//metal ion binding;GO:0005488//binding;GO:0043169//cation binding;GO:0043167//ion binding;GO:0003824//catalytic activity	GO:0044237//cellular metabolic process;GO:0009056//catabolic process;GO:0030163//protein catabolic process;GO:0051603//proteolysis involved in cellular protein catabolic process;GO:0043632//modification-dependent macromolecule catabolic process;GO:0043170//macromolecule metabolic process;GO:0071704//organic substance metabolic process;GO:0044257//cellular protein catabolic process;GO:1901575//org…
15 DAA	Traes_1BS_DD122AEA6	-3.81203	0.000201782	0.0107525	-	ribosomal protein S18 (chloroplast) [Triticum aestivum]	Genetic Information Processing	Translation	ko03010//Ribosome	K02963	GO:0044464//cell part;GO:0043232//intracellular non-membrane-bounded organelle;GO:0043229//intracellular organelle;GO:0044424//intracellular part;GO:0005840//ribosome;GO:0030529//intracellular ribonucleoprotein complex;GO:0043226//organelle;GO:0005737//cytoplasm;GO:0005575//cellular_component;GO:0032991//macromolecular complex;GO:0005622//intracellular;GO:0044444//cytoplasmic part;GO:1990904//rib…	GO:0003674//molecular_function;GO:0005198//structural molecule activity	GO:0043603//cellular amide metabolic process;GO:0044237//cellular metabolic process;GO:0044271//cellular nitrogen compound biosynthetic process;GO:0071704//organic substance metabolic process;GO:0043604//amide biosynthetic process;GO:0008150//biological_process;GO:0044267//cellular protein metabolic process;GO:0044238//primary metabolic process;GO:1901576//organic substance biosynthetic process;G…
15 DAA	Traes_3B_D2B8D89441	-9.85331	5.27307e-05	0.00372973	-	Small RNA degrading nuclease 5 [Aegilops tauschii]	Genetic Information Processing	Translation	ko03008//Ribosome biogenesis in eukaryotes	K14570	-	GO:0003674//molecular_function;GO:0003676//nucleic acid binding;GO:1901363//heterocyclic compound binding;GO:0097159//organic cyclic compound binding;GO:0005488//binding	-
15 DAA	XLOC_093297	13.1532	1.8788e-05	0.00156946	TCONS_00128895	40S ribosomal protein S8 [Aegilops tauschii]	Genetic Information Processing	Translation	ko03010//Ribosome	K02995	-	-	-
15 DAA	XLOC_102679	-11.4067	8.93319e-05	0.00565307	TCONS_00140256	Clathrin heavy chain 1 [Triticum urartu]	Cellular Processes	Transport and catabolism	ko04144//Endocytosis	K04646	GO:0005622//intracellular;GO:0044464//cell part;GO:0031090//organelle membrane;GO:0031988//membrane-bounded vesicle;GO:0030662//coated vesicle membrane;GO:0030136//clathrin-coated vesicle;GO:0043231//intracellular membrane-bounded organelle;GO:0043234//protein complex;GO:0098796//membrane protein complex;GO:0048475//coated membrane;GO:0030118//clathrin coat;GO:0016023//cytoplasmic, membrane-bound…	-	GO:0015031//protein transport;GO:0051234//establishment of localization;GO:0033036//macromolecule localization;GO:0051179//localization;GO:0071702//organic substance transport;GO:0006810//transport;GO:0008104//protein localization;GO:0045184//establishment of protein localization
15 DAA	XLOC_105543	11.3987	4.19374e-06	0.000440087	TCONS_00143976	Protein transport protein Sec61 subunit alpha [Aegilops tauschii]	Genetic Information Processing;Cellular Processes	Transport and catabolism;Folding, sorting and degradation	ko04141//Protein processing in endoplasmic reticulum;ko04145//Phagosome;ko03060//Protein export	K10956	GO:0043229//intracellular organelle;GO:0005737//cytoplasm;GO:0043227//membrane-bounded organelle;GO:0044444//cytoplasmic part;GO:0043226//organelle;GO:0005623//cell;GO:0044464//cell part;GO:0044424//intracellular part;GO:0005622//intracellular;GO:0043231//intracellular membrane-bounded organelle	-	-
15 DAA	Traes_1AL_2428A86D0	-9.63481	0.00146962	0.0476952	-	Hybrid signal transduction histidine kinase I [Aegilops tauschii]	-	-	-	-	-	-	GO:0007165//signal transduction;GO:0009987//cellular process;GO:0044700//single organism signaling;GO:0023052//signaling;GO:0050789//regulation of biological process;GO:0050896//response to stimulus;GO:0044763//single-organism cellular process;GO:0050794//regulation of cellular process;GO:0051716//cellular response to stimulus;GO:0007154//cell communication;GO:0008150//biological_process;GO:00650…
15 DAA	Traes_1AL_2E829656F	-1.54889	0.00150673	0.0484851	-	Os10g0546200 [Oryza sativa Japonica Group]	-	-	-	-	GO:0005575//cellular_component;GO:0005737//cytoplasm;GO:0005623//cell;GO:0005622//intracellular;GO:0005794//Golgi apparatus;GO:0044464//cell part;GO:0044444//cytoplasmic part;GO:0005768//endosome;GO:0043226//organelle;GO:0043231//intracellular membrane-bounded organelle;GO:0012505//endomembrane system;GO:0043229//intracellular organelle;GO:0044424//intracellular part;GO:0043227//membrane-bounded …	-	-
15 DAA	Traes_1AL_738358449	1.132	6.4985e-06	0.000640944	-	Histone H2B.2 [Aegilops tauschii]	-	-	-	-	GO:0044424//intracellular part;GO:0044464//cell part;GO:0043227//membrane-bounded organelle;GO:0005622//intracellular;GO:0005634//nucleus;GO:0043226//organelle;GO:0005623//cell;GO:0005575//cellular_component;GO:0043229//intracellular organelle;GO:0043231//intracellular membrane-bounded organelle	GO:0003674//molecular_function;GO:0005488//binding;GO:0097159//organic cyclic compound binding;GO:0005515//protein binding;GO:0003677//DNA binding;GO:0003676//nucleic acid binding;GO:1901363//heterocyclic compound binding	-
15 DAA	Traes_1AL_ED2F30785	-10.8688	0.00124354	0.0422673	-	Hybrid signal transduction histidine kinase I [Triticum urartu]	-	-	-	-	-	-	GO:0050896//response to stimulus;GO:0051716//cellular response to stimulus;GO:0065007//biological regulation;GO:0044700//single organism signaling;GO:0007154//cell communication;GO:0023052//signaling;GO:0050789//regulation of biological process;GO:0009987//cellular process;GO:0050794//regulation of cellular process;GO:0008150//biological_process;GO:0044763//single-organism cellular process;GO:004…
15 DAA	Traes_1AS_D6DB96973	-12.6039	2.30721e-39	9.15654e-36	-	Endo-1,4-beta-xylanase A [Aegilops tauschii]	-	-	-	-	-	GO:0003674//molecular_function;GO:0016787//hydrolase activity;GO:0003824//catalytic activity	GO:0005975//carbohydrate metabolic process;GO:0044238//primary metabolic process;GO:0008152//metabolic process;GO:0071704//organic substance metabolic process;GO:0008150//biological_process
15 DAA	Traes_1AS_D8E37233E	-9.93664	0.000333039	0.0159427	-	Endoglucanase 14 [Triticum urartu]	-	-	-	-	-	GO:0016787//hydrolase activity;GO:0003674//molecular_function;GO:0003824//catalytic activity	GO:0008152//metabolic process;GO:0071704//organic substance metabolic process;GO:0044238//primary metabolic process;GO:0005975//carbohydrate metabolic process;GO:0008150//biological_process
15 DAA	Traes_1BL_533D05ED2	-1.13869	5.94685e-05	0.00409267	-	seven trans-membrane protein [Triticum aestivum]	-	-	-	-	GO:0005575//cellular_component;GO:0016020//membrane	-	GO:0008150//biological_process;GO:0006950//response to stress;GO:0009607//response to biotic stimulus;GO:0050896//response to stimulus
15 DAA	Traes_1BL_D34C62E8F	-9.98014	0.00119389	0.0412014	-	-	-	-	-	-	-	-	-
15 DAA	Traes_1BS_059CCEC9E	-1.63535	0.00065765	0.0266455	-	Os10g0346600 [Oryza sativa Japonica Group]	-	-	-	-	-	GO:0003674//molecular_function;GO:0005488//binding	-
15 DAA	Traes_1BS_A4FD92A76	-1.14554	0.0010372	0.0368311	-	CER5-like protein [Triticum aestivum]	-	-	-	-	GO:0016020//membrane;GO:0005575//cellular_component	GO:1901363//heterocyclic compound binding;GO:0016787//hydrolase activity;GO:1901265//nucleoside phosphate binding;GO:0000166//nucleotide binding;GO:0005488//binding;GO:0036094//small molecule binding;GO:0003674//molecular_function;GO:0003824//catalytic activity;GO:0097159//organic cyclic compound binding	GO:0008150//biological_process;GO:0008152//metabolic process
15 DAA	Traes_1BS_A4FD92A761	-1.14554	0.00103683	0.0368311	-	CER5-like protein [Triticum aestivum]	-	-	-	-	GO:0005575//cellular_component;GO:0016020//membrane	GO:0000166//nucleotide binding;GO:0005488//binding;GO:0036094//small molecule binding;GO:0097159//organic cyclic compound binding;GO:1901363//heterocyclic compound binding;GO:0003674//molecular_function;GO:0016787//hydrolase activity;GO:1901265//nucleoside phosphate binding;GO:0003824//catalytic activity	GO:0008152//metabolic process;GO:0008150//biological_process
15 DAA	Traes_1DL_5C1D8768F	-10.0701	0.000344287	0.0164105	-	Hybrid signal transduction histidine kinase I [Aegilops tauschii]	-	-	-	-	-	-	GO:0008150//biological_process;GO:0065007//biological regulation;GO:0044699//single-organism process;GO:0044763//single-organism cellular process;GO:0050794//regulation of cellular process;GO:0044700//single organism signaling;GO:0007165//signal transduction;GO:0051716//cellular response to stimulus;GO:0050896//response to stimulus;GO:0050789//regulation of biological process;GO:0007154//cell com…
15 DAA	Traes_1DL_65C32A51A	-1.00253	0.000149982	0.00851484	-	PREDICTED: cell number regulator 6-like [Brachypodium distachyon]	-	-	-	-	-	-	-
15 DAA	Traes_1DL_F16C961F7	-1.01543	4.4322e-07	6.39648e-05	-	Os05g0371100 [Oryza sativa Japonica Group]	-	-	-	-	-	GO:0005488//binding;GO:0003674//molecular_function	-
15 DAA	Traes_1DS_66857CD3F	3.53605	0.000730705	0.0286446	-	PREDICTED: leucine-rich repeat extensin-like protein 6 [Brachypodium distachyon]	-	-	-	-	-	GO:0005515//protein binding;GO:0003674//molecular_function;GO:0005488//binding	-
15 DAA	Traes_2AL_44725A666	-1.27623	0.000776426	0.0297923	-	Sn1-specific diacylglycerol lipase alpha [Aegilops tauschii]	-	-	-	-	-	-	-
15 DAA	Traes_2AL_EE7CA0809	1.19614	1.64253e-07	2.64269e-05	-	TPA: histone H4.3 [Zea mays]	-	-	-	-	GO:0043233//organelle lumen;GO:0005730//nucleolus;GO:0005737//cytoplasm;GO:0044424//intracellular part;GO:0044428//nuclear part;GO:0043228//non-membrane-bounded organelle;GO:0043231//intracellular membrane-bounded organelle;GO:0043226//organelle;GO:0031974//membrane-enclosed lumen;GO:0009579//thylakoid;GO:0005622//intracellular;GO:0044446//intracellular organelle part;GO:0071944//cell periphery;G…	GO:0005515//protein binding;GO:1901363//heterocyclic compound binding;GO:0003676//nucleic acid binding;GO:0005488//binding;GO:0097159//organic cyclic compound binding;GO:0003677//DNA binding;GO:0003674//molecular_function	GO:0016043//cellular component organization;GO:0071840//cellular component organization or biogenesis;GO:0009987//cellular process;GO:0008150//biological_process
15 DAA	Traes_2AS_1D5642577	-10.7142	9.70751e-07	0.000125239	-	carboxyl-terminal peptidase [Medicago truncatula]	-	-	-	-	-	-	-
15 DAA	Traes_2BL_61913EA0B	-1.04762	0.000888257	0.032782	-	PREDICTED: Niemann-Pick C1 protein isoform X1 [Brachypodium distachyon]	-	-	-	-	-	-	-
15 DAA	Traes_2BL_633BE9A98	1.48197	2.66304e-05	0.0020938	-	Os04g0605200 [Oryza sativa Japonica Group]	-	-	-	-	-	GO:0016787//hydrolase activity;GO:0003824//catalytic activity;GO:0003674//molecular_function	GO:0008152//metabolic process;GO:0008150//biological_process
15 DAA	Traes_2BL_76BE4AAF8	1.02496	0.000997352	0.0357511	-	PREDICTED: ABC transporter I family member 1 [Brachypodium distachyon]	-	-	-	-	GO:0005575//cellular_component;GO:0044464//cell part;GO:0005623//cell;GO:0030312//external encapsulating structure;GO:0071944//cell periphery	GO:0003674//molecular_function;GO:1901265//nucleoside phosphate binding;GO:0003824//catalytic activity;GO:0005215//transporter activity;GO:0005488//binding;GO:0036094//small molecule binding;GO:0000166//nucleotide binding;GO:0016787//hydrolase activity;GO:1901363//heterocyclic compound binding;GO:0097159//organic cyclic compound binding	GO:0051179//localization;GO:0008150//biological_process;GO:0051234//establishment of localization;GO:0071840//cellular component organization or biogenesis;GO:0006810//transport;GO:0016043//cellular component organization;GO:0009987//cellular process;GO:0008152//metabolic process
15 DAA	Traes_2BL_AE75D6172	-1.5243	4.32412e-10	1.3447e-07	-	asparaginase [Hordeum vulgare subsp. vulgare]	-	-	-	-	-	GO:0016787//hydrolase activity;GO:0003824//catalytic activity;GO:0003674//molecular_function	GO:0008152//metabolic process;GO:0008150//biological_process
15 DAA	Traes_2BL_DE4C02E941	1.52457	1.31548e-11	5.71014e-09	-	Cysteine proteinase inhibitor 8 [Aegilops tauschii]	-	-	-	-	-	GO:0098772//molecular function regulator;GO:0030234//enzyme regulator activity;GO:0016787//hydrolase activity;GO:0003674//molecular_function;GO:0003824//catalytic activity	GO:0044238//primary metabolic process;GO:0071704//organic substance metabolic process;GO:0043170//macromolecule metabolic process;GO:0008150//biological_process;GO:0008152//metabolic process;GO:0009987//cellular process;GO:0019538//protein metabolic process
15 DAA	Traes_2BS_0F9C19A22	1.74831	0.000453157	0.0200037	-	PREDICTED: COBW domain-containing protein 1 [Brachypodium distachyon]	-	-	-	-	-	-	-
15 DAA	Traes_2BS_5D9CD75EE	1.09285	5.69818e-11	2.12959e-08	-	-	-	-	-	-	-	-	-
15 DAA	Traes_2BS_8638CFB50	-1.19357	0.000555516	0.0233431	-	Os07g0596300 [Oryza sativa Japonica Group]	-	-	-	-	GO:0043229//intracellular organelle;GO:0043226//organelle;GO:0044464//cell part;GO:0043232//intracellular non-membrane-bounded organelle;GO:0043228//non-membrane-bounded organelle;GO:0005575//cellular_component;GO:0005623//cell;GO:0005622//intracellular;GO:0044424//intracellular part;GO:0005856//cytoskeleton	-	GO:0008150//biological_process;GO:0009987//cellular process;GO:0016043//cellular component organization;GO:0071840//cellular component organization or biogenesis
15 DAA	Traes_2BS_AE7CF1B99	-11.8258	2.53904e-08	5.17381e-06	-	Os12g0438100 [Oryza sativa Japonica Group]	-	-	-	-	-	-	-
15 DAA	Traes_2DL_17184E96D	-1.5502	0.0014081	0.0464032	-	Os02g0290000 [Oryza sativa Japonica Group]	-	-	-	-	-	GO:0005515//protein binding;GO:0005488//binding;GO:0003674//molecular_function	-
15 DAA	Traes_2DS_0791E6C67	1.21815	0.000142477	0.00817773	-	PREDICTED: protein notum homolog [Brachypodium distachyon]	-	-	-	-	-	GO:0003824//catalytic activity;GO:0003674//molecular_function;GO:0016787//hydrolase activity	GO:0008150//biological_process;GO:0008152//metabolic process
15 DAA	Traes_2DS_49D2A275E	-1.36018	0.000135156	0.00783459	-	PREDICTED: protein WEAK CHLOROPLAST MOVEMENT UNDER BLUE LIGHT 1-like [Brachypodium distachyon]	-	-	-	-	-	-	-
15 DAA	Traes_2DS_E4674ECD6	2.27501	0.00138825	0.0458942	-	PREDICTED: probable LRR receptor-like serine/threonine-protein kinase At3g47570 [Brachypodium distachyon]	-	-	-	-	-	GO:0003674//molecular_function;GO:0005488//binding;GO:0005515//protein binding	-
15 DAA	Traes_3AL_318C4390D	-1.31383	0.000702367	0.0279145	-	PREDICTED: E3 ubiquitin-protein ligase complex slx8-rfp subunit slx8 [Brachypodium distachyon]	-	-	-	-	-	GO:0003674//molecular_function;GO:0005488//binding;GO:0005515//protein binding	-
15 DAA	Traes_3AL_AFAC3BC9F	-2.54057	0.000715023	0.0281623	-	Os01g0960500 [Oryza sativa Japonica Group]	-	-	-	-	-	-	-
15 DAA	Traes_3AL_E95E3E278	-1.26048	0.000254733	0.0129057	-	Uncharacterized amino-acid permease C15C4.04c [Triticum urartu]	-	-	-	-	GO:0016020//membrane;GO:0005575//cellular_component	GO:0003674//molecular_function;GO:0005215//transporter activity	GO:0051234//establishment of localization;GO:0006810//transport;GO:0051179//localization;GO:0009987//cellular process;GO:0008150//biological_process
15 DAA	Traes_3B_B28A8F1C01	-1.39691	3.12603e-07	4.71121e-05	-	xylanase inhibitor precursor, partial [Triticum aestivum]	-	-	-	-	-	GO:0003824//catalytic activity;GO:0003674//molecular_function;GO:0016787//hydrolase activity	GO:0008150//biological_process;GO:0071704//organic substance metabolic process;GO:0044238//primary metabolic process;GO:0043170//macromolecule metabolic process;GO:0008152//metabolic process;GO:0019538//protein metabolic process
15 DAA	Traes_3DL_068AA8013	-1.33724	7.86017e-05	0.00512584	-	PREDICTED: transcriptional corepressor LEUNIG-like isoform X2 [Setaria italica]	-	-	-	-	-	GO:0005488//binding;GO:0003674//molecular_function;GO:0005515//protein binding	-
15 DAA	Traes_3DL_068AA80131	-1.33724	7.85851e-05	0.00512584	-	PREDICTED: transcriptional corepressor LEUNIG-like isoform X2 [Setaria italica]	-	-	-	-	-	GO:0005515//protein binding;GO:0003674//molecular_function;GO:0005488//binding	-
15 DAA	Traes_3DL_C39C60F1B	1.10419	3.22388e-31	7.6767e-28	-	PR61 [Triticum aestivum]	-	-	-	-	-	-	-
15 DAA	Traes_3DS_F46153655	-1.62936	0.0005522	0.0232549	-	salt overly sensitive 1 [Triticum aestivum]	-	-	-	-	-	-	-
15 DAA	Traes_4AL_24901C231	-1.77158	9.05888e-06	0.000851167	-	-	-	-	-	-	-	-	-
15 DAA	Traes_4AL_2972B9FCD	-1.02411	0.0011928	0.0411807	-	PREDICTED: glucan endo-1,3-beta-glucosidase 7 [Brachypodium distachyon]	-	-	-	-	-	GO:0016787//hydrolase activity;GO:0003824//catalytic activity;GO:0003674//molecular_function	GO:0071704//organic substance metabolic process;GO:0008150//biological_process;GO:0044238//primary metabolic process;GO:0005975//carbohydrate metabolic process;GO:0008152//metabolic process
15 DAA	Traes_4AL_2EC6083D7	1.07496	0.000146235	0.0083419	-	Elongation factor P [Triticum urartu]	-	-	-	-	GO:0005575//cellular_component;GO:0009536//plastid;GO:0005623//cell;GO:0043226//organelle;GO:0043227//membrane-bounded organelle;GO:0044464//cell part;GO:0005737//cytoplasm;GO:0043231//intracellular membrane-bounded organelle;GO:0044424//intracellular part;GO:0005622//intracellular;GO:0044444//cytoplasmic part;GO:0043229//intracellular organelle	GO:0005488//binding;GO:0003676//nucleic acid binding;GO:0008135//translation factor activity, RNA binding;GO:0097159//organic cyclic compound binding;GO:0003674//molecular_function;GO:0003723//RNA binding;GO:1901363//heterocyclic compound binding	GO:1901576//organic substance biosynthetic process;GO:0006807//nitrogen compound metabolic process;GO:0008152//metabolic process;GO:0010467//gene expression;GO:0009987//cellular process;GO:0044271//cellular nitrogen compound biosynthetic process;GO:0006412//translation;GO:0044707//single-multicellular organism process;GO:0016043//cellular component organization;GO:0009790//embryo development;GO:0…
15 DAA	Traes_4AL_5EC1ABB77	-2.80735	0.000261354	0.0131931	-	Protein TRANSPARENT TESTA 12 [Aegilops tauschii]	-	-	-	-	GO:0016020//membrane;GO:0005575//cellular_component	GO:0005215//transporter activity;GO:0003674//molecular_function	GO:0006810//transport;GO:0051234//establishment of localization;GO:0009987//cellular process;GO:0008150//biological_process;GO:0051179//localization
15 DAA	Traes_4AL_A4BB84417	-1.86836	0.000390389	0.0178474	-	Serpin-Z1 [Aegilops tauschii]	-	-	-	-	GO:0005615//extracellular space;GO:0005575//cellular_component;GO:0044421//extracellular region part;GO:0005576//extracellular region	-	-
15 DAA	Traes_4AL_A8D79B8C5	-10.5018	0.00123447	0.0421164	-	BnaC02g40970D [Brassica napus]	-	-	-	-	-	-	-
15 DAA	Traes_4AL_CEBB43750	-11.4919	1.98827e-06	0.000231111	-	hypothetical protein TRIUR3_30596 [Triticum urartu]	-	-	-	-	-	-	-
15 DAA	Traes_4AS_705FE3DAC	-1.16213	2.22747e-13	1.25434e-10	-	Mavicyanin [Triticum urartu]	-	-	-	-	-	GO:0003674//molecular_function	-
15 DAA	Traes_4AS_888458D6E	-14.0642	7.95495e-35	2.28614e-31	-	hypothetical protein TRIUR3_02362 [Triticum urartu]	-	-	-	-	-	-	-
15 DAA	Traes_4AS_B9E6D7176	-3.18653	0.00110205	0.038705	-	PREDICTED: serine/threonine-protein phosphatase 4 regulatory subunit 3-like [Brachypodium distachyon]	-	-	-	-	-	-	-
15 DAA	Traes_4AS_BE6C4B0A8	-1.12095	0.000231703	0.0120165	-	PREDICTED: paladin [Brachypodium distachyon]	-	-	-	-	-	-	-
15 DAA	Traes_4AS_C26858DB5	-1.0334	0.000133287	0.00775727	-	PREDICTED: G-type lectin S-receptor-like serine/threonine-protein kinase At2g19130 [Brachypodium distachyon]	-	-	-	-	-	GO:0005488//binding;GO:1901363//heterocyclic compound binding;GO:1901265//nucleoside phosphate binding;GO:0000166//nucleotide binding;GO:0036094//small molecule binding;GO:0016772//transferase activity, transferring phosphorus-containing groups;GO:0097159//organic cyclic compound binding;GO:0003824//catalytic activity;GO:0016740//transferase activity;GO:0003674//molecular_function;GO:0016301//kin…	GO:0008152//metabolic process;GO:0043170//macromolecule metabolic process;GO:0043412//macromolecule modification;GO:0044267//cellular protein metabolic process;GO:0044238//primary metabolic process;GO:0006464//cellular protein modification process;GO:0019538//protein metabolic process;GO:0008150//biological_process;GO:0071704//organic substance metabolic process;GO:0044237//cellular metabolic pro…
15 DAA	Traes_4BL_0CCFC2D13	10.7524	0.00094627	0.0343838	-	Chalcone synthase 8 [Aegilops tauschii]	-	-	-	-	-	GO:0016740//transferase activity;GO:0003674//molecular_function;GO:0003824//catalytic activity	GO:0008150//biological_process;GO:0008152//metabolic process;GO:0009058//biosynthetic process
15 DAA	Traes_4BL_0CCFC2D131	10.7524	0.000945992	0.0343838	-	Chalcone synthase 8 [Aegilops tauschii]	-	-	-	-	-	GO:0003824//catalytic activity;GO:0003674//molecular_function;GO:0016740//transferase activity	GO:0008152//metabolic process;GO:0008150//biological_process;GO:0009058//biosynthetic process
15 DAA	Traes_4BL_273813B50	-1.40232	0.000763139	0.0294998	-	Chalcone synthase 8 [Aegilops tauschii]	-	-	-	-	-	GO:0003824//catalytic activity;GO:0003674//molecular_function;GO:0016740//transferase activity	GO:0009058//biosynthetic process;GO:0008152//metabolic process;GO:0008150//biological_process
15 DAA	Traes_4BL_2934F4CCF	-1.04485	0.00102084	0.0364208	-	retinoblastoma-related protein [Hordeum vulgare subsp. vulgare]	-	-	-	-	-	-	GO:0044238//primary metabolic process;GO:0044237//cellular metabolic process;GO:0009987//cellular process;GO:0046483//heterocycle metabolic process;GO:0044699//single-organism process;GO:0009058//biosynthetic process;GO:0006725//cellular aromatic compound metabolic process;GO:0008150//biological_process;GO:0006807//nitrogen compound metabolic process;GO:0007049//cell cycle;GO:0071704//organic sub…
15 DAA	Traes_4BL_95197062C	1.24848	1.02736e-06	0.000131122	-	TPA: histone H4.3 [Zea mays]	-	-	-	-	GO:0016020//membrane;GO:0005773//vacuole;GO:0005737//cytoplasm;GO:0009536//plastid;GO:0044428//nuclear part;GO:0044446//intracellular organelle part;GO:0044424//intracellular part;GO:0043227//membrane-bounded organelle;GO:0031981//nuclear lumen;GO:0005575//cellular_component;GO:0005829//cytosol;GO:0005730//nucleolus;GO:0070013//intracellular organelle lumen;GO:0043232//intracellular non-membrane-…	GO:0097159//organic cyclic compound binding;GO:0003677//DNA binding;GO:0005488//binding;GO:1901363//heterocyclic compound binding;GO:0003676//nucleic acid binding;GO:0005515//protein binding;GO:0003674//molecular_function	GO:0016043//cellular component organization;GO:0009987//cellular process;GO:0071840//cellular component organization or biogenesis;GO:0008150//biological_process
15 DAA	Traes_4BL_96C906D61	-1.03265	0.00019809	0.0105964	-	type 1 non specific lipid transfer protein precursor [Triticum aestivum]	-	-	-	-	-	GO:0003674//molecular_function;GO:0005488//binding;GO:0008289//lipid binding	GO:0006810//transport;GO:0008150//biological_process;GO:0051179//localization;GO:0051234//establishment of localization
15 DAA	Traes_4BL_A289962F6	-1.4902	0.000738754	0.0288651	-	PREDICTED: cytochrome b561 and DOMON domain-containing protein At4g12980-like [Brachypodium distachyon]	-	-	-	-	GO:0005575//cellular_component;GO:0016020//membrane	-	GO:0008152//metabolic process;GO:0008150//biological_process
15 DAA	Traes_4BL_A289962F61	-1.4902	0.000738746	0.0288651	-	PREDICTED: cytochrome b561 and DOMON domain-containing protein At4g12980-like [Brachypodium distachyon]	-	-	-	-	GO:0005575//cellular_component;GO:0016020//membrane	-	GO:0008150//biological_process;GO:0008152//metabolic process
15 DAA	Traes_4BL_DA9AD1FFA	-1.21402	0.00131057	0.0439364	-	NAC domain-containing protein 29 [Triticum urartu]	-	-	-	-	-	-	-
15 DAA	Traes_4BS_05C2C488C	-1.10236	0.000430895	0.0192455	-	-	-	-	-	-	-	-	-
[truncated: 1,201 more rows]

## Sheet: Table S2B
Supplementary Table S2B. DEGs (N0 VS N225) that differentially expressed at two or more one time points
[truncated: 160 more rows]
