# Supplementary material for: Mechanisms of wheat (Triticum aestivum) grain storage proteins in response to nitrogen application and its impacts on processing quality
Source: Sci Rep. 2018 Aug 9;8:11928. doi: 10.1038/s41598-018-30451-4 (PMC6085318; doi:10.1038/s41598-018-30451-4)
Supplement: Supplementary file 3 — Supplementary Table S3 [file 41598_2018_30451_MOESM3_ESM.xlsx]

## Sheet: Table S3A
Supplementary Table S3A. KEGG pathway enrichment of DEGs (N0 VS N225) in wheat caryopsis during 10~35 DAA
			P value										DEGs							K_IDs
B_Pathway	C_Pathway	Pathway ID	10 DAA	15 DAA	20 DAA	25 DAA	30 DAA	35 DAA		Number of enrichment stages	Number of enrichment stages (P<0.05)		10 DAA	15 DAA	20 DAA	25 DAA	30 DAA	35 DAA		10 DAA	15 DAA	20 DAA	25 DAA	30 DAA	35 DAA
Energy metabolism	Photosynthesis	ko00195	6.66e-10	0.014532	0.155039	0.169732	0.0102316	0.797335		6	3		Traes_3DS_B1E22853B;Traes_5BL_F1C371F46;Traes_7AS_D09F0C912;Traes_5BS_0A92A2224;Traes_5BL_0A92A2224;Traes_3AL_0A92A2224;Traes_6AS_0A92A2224;Traes_1BS_0A92A2224;Traes_6BS_0A92A2224;Traes_2AL_0A92A2224;Traes_6DL_0A92A2224;Traes_3DL_0A92A22241;Traes_1AS_0A92A2224;Traes_4BL_0A92A2224;Traes_4DS_0A92A2224;Traes_4AL_0A92A2224;Traes_1BS_9A6B90822;Traes_2BS_0A92A2224;Traes_7AL_0A92A2224;Traes_5AS_0A92A222…	Traes_7DS_B7F82017C;Traes_2DL_0721580AC;Traes_3DS_8F1805C84;Traes_3AL_19A059FF8;Traes_3DS_52FA7014B;Traes_5DL_C443AF5DD;Traes_5BL_CB6155AD9;Traes_6BS_D49FE8152;Traes_2BS_F10DFB01C;Traes_2DS_5814764C5;Traes_7BL_4D796D920;Traes_2AL_2317306B7	Traes_3DS_8F1805C84;Traes_7AS_D09F0C912;Traes_6BL_B51240ACF	Traes_3DS_0F9198100;Traes_7AS_D09F0C912;Traes_1AL_C42DE440F;Traes_2BS_F698CECA3	Traes_3DS_B7D1D3B9D;Traes_7AS_D09F0C912;Traes_5DL_C443AF5DD;Traes_3DL_463803781	Traes_3AL_19A059FF8;Traes_2DL_9515E6EE8;Traes_3AS_A71235CCD;Traes_6BS_D49FE8152;EPlTAEG00000010044;Traes_6BS_27AAE5E2A		K02705+K02108+K02705+K02705+K02705+K02705+K02705+K02705+K02705+K02705+K02705+K02705+K02705+K02705+K02705+K02705+K02634+K02705+K02705+K02705+K02705+K02705+K02706+K02639	K02108+K02706+K02704+K02706+K02108+K02704+K02706+K02706+K02701+K02701+K02706+K14332	K02704+K02705+K03541	K02706+K02705+K02695+K08901	K02705+K02705+K02704+K02706	K02706+K02704+K02705+K02706+K02703+K02704
Carbohydrate metabolism	Galactose metabolism	ko00052	0.0870417	0.0148454	0.453699	0.245146	0.00632878	0.25973		6	2		XLOC_014132;Traes_2AL_E2B960C41;Traes_2AL_3BAFCC8C5;Traes_2AL_0C8275227;Traes_4BL_FA7EB1648	Traes_2DL_D11B74156;Traes_2AL_45CEAFCF2;Traes_2BL_7911433A3;Traes_2AL_E2B960C41;Traes_2BL_33E5CFD18;Traes_2BL_773BDCEBD;Traes_2AL_3BAFCC8C5	Traes_7DS_E34DA2F50	Traes_2AL_E2B960C41;Traes_2AL_3BAFCC8C5	Traes_2AL_E2B960C41;Traes_2AL_3BAFCC8C5;Traes_5BS_BD107D52D	Traes_3DS_4F835FD67;Traes_4AL_FE0C5AEF4;Traes_7DS_E34DA2F50;Traes_7DS_E373FDD65;TRAES3BF031100030CFD_g		K01187+K01193+K01193+K01193+K00850	K01187+K01187+K01187+K01193+K01187+K01187+K01193	K01193	K01193+K01193	K01193+K01193+K07407	K01193+K01193+K01193+K01193+K01193
Carbohydrate metabolism	Starch and sucrose metabolism	ko00500	0.134724	7.75e-05	0.783989	0.69259	0.0686616	2.44e-09		6	2		XLOC_014132;XLOC_116105;Traes_2AL_77DE42E1C;Traes_5DL_2D747BFCE;Traes_3B_55B913FD2;Traes_2AL_E2B960C41;Traes_2AL_3BAFCC8C5;Traes_2AL_0C8275227;Traes_5BL_CEF9391B8	XLOC_114485;Traes_2DL_D11B74156;Traes_2DS_F9046EDBB;Traes_5BL_4329BF6A2;Traes_2AL_45CEAFCF2;Traes_2BL_7911433A3;Traes_2AL_E2B960C41;Traes_2BL_33E5CFD18;Traes_2BL_773BDCEBD;Traes_5AL_829C0A478;Traes_5DL_91B56C21D;Traes_7AL_FBCF18845;Traes_2AL_3BAFCC8C5;Traes_5BL_AC845F1C1;Traes_5BL_D1DF6C31E;Traes_2BS_8B4CB340F;Traes_2BS_A1909D302;Traes_2BL_385CA793F	Traes_7DS_E34DA2F50	Traes_2AL_E2B960C41;Traes_2AL_3BAFCC8C5	Traes_2AL_E2B960C41;Traes_4DL_BD352CF07;Traes_2AL_3BAFCC8C5	XLOC_065825;XLOC_067224;XLOC_072270;Traes_5AL_EE59BB19D;Traes_5DL_7BF5AD398;Traes_5AL_98C605C48;Traes_3DS_4F835FD67;Traes_5DL_DC19846A3;Traes_2DS_ECDB06707;Traes_2DS_65B31416B;Traes_3B_55B913FD2;Traes_2DS_789F3636D;Traes_2DL_6CA449145;Traes_5DL_3C7813B54;Traes_6DL_5BE701A64;Traes_6DL_E31AB6EED;Traes_6AL_AC7FC445B;Traes_4AL_FE0C5AEF4;Traes_7DS_E34DA2F50;Traes_7DS_E373FDD65;Traes_7DL_EBEF5B3FC;Trae…		K01187+K00975+K00012+K01188+K00696+K01193+K01193+K01193+K18447	K01176+K01187+K13648+K01176+K01187+K01187+K01193+K01187+K01187+K01176+K01176+K01188+K01193+K01176+K01176+K05350+K01177+K01213	K01193	K01193+K01193	K01193+K13648+K01193	K01176+K01176+K01176+K16055+K16055+K16055+K01193+K01176+K01188+K05350+K00696+K01188+K00700+K01176+K01176+K01176+K01176+K01193+K01193+K01193+K01176+K01176+K01176+K00700+K00700+K01188+K16055+K01176+K01193+K01051
Folding, sorting and degradation	Protein processing in endoplasmic reticulum	ko04141	0.698144	0.45441	1.18e-05	2.98e-06	0.621725	0.752863		6	2		XLOC_000135;XLOC_106261;Traes_5BL_01B2A4A96;Traes_7BS_C222B0121;Traes_5BL_DCBA0D416	XLOC_052374;XLOC_054965;XLOC_105543;XLOC_119371;Traes_4AL_A8C2B1294;Traes_6DS_6E660008E;Traes_3AS_DA65363CD	XLOC_084615;XLOC_084616;Traes_3DS_BC0C261A51;Traes_7BS_995DAE6FC;Traes_5BL_9FDF53F78;Traes_1BL_627D564A9;Traes_3DS_909E445F1;Traes_6AS_EC32B6D94;TRAES3BF010400150CFD_g	Traes_3AS_396386369;Traes_4BL_D8322513E;Traes_1AL_D8322513E;Traes_3DS_E1BF0B967;Traes_4BL_EB9CF2010;Traes_4BL_B02609A29;Traes_4BL_4D370C9FA1;Traes_3AS_552E74797;Traes_7BS_995DAE6FC;Traes_4BL_4D370C9FA;Traes_6DS_6E660008E;TRAES3BF066700080CFD_g	Traes_7DL_988A0B630	XLOC_052374;XLOC_054965;Traes_5AS_0E0328316;Traes_5DL_7D83C2AB2;Traes_7AL_FDC2E2F77;Traes_3AS_7D865E042;Traes_2BS_E4B534843		K08057+K10956+K08057+K13993+K08057	K10666+K10666+K10956+K10666+K09518+K13993+K09486	K01230+K01230+K13993+K10839+K13993+K03283+K13993+K09580+K13993	K13993+K13993+K13993+K13993+K13993+K13993+K03283+K13993+K10839+K03283+K13993+K13993	K09490	K10666+K10666+K09481+K08057+K07953+K13993+K01456
Carbohydrate metabolism	Amino sugar and nucleotide sugar metabolism	ko00520	0.570965	0.405765	0.534489	0.337128	0.0119338	0.987603		6	1		XLOC_050634;XLOC_116105;Traes_2AL_77DE42E1C	XLOC_020674;Traes_2DS_F9046EDBB;Traes_6AS_8ED966774;Traes_6AL_07D3EB2D3	Traes_4BL_7E9FC4E29	XLOC_091058;Traes_4BS_11DDF29B31	Traes_2AL_6162A036E;Traes_4DL_BD352CF07;Traes_2BL_2D440C559	Traes_3DL_A2127ABF7		K01809+K00975+K00012	K01809+K13648+K01183+K01183	K00966	K01809+K01183	K01183+K13648+K01183	K13379
Biosynthesis of other secondary metabolites	Phenylpropanoid biosynthesis	ko00940	0.968967	0.125996	0.831706	0.0560473	0.679613	0.93611		6	0		Traes_5DL_2D747BFCE;Traes_6DL_A62FA83DC;Traes_2DL_03E388B44	XLOC_017525;Traes_6AL_EB6D01B8E;Traes_5DL_CADFEAFEF;Traes_7AL_FBCF18845;Traes_4AL_DF55853C2;Traes_2AL_0DDC60D6E;Traes_2AS_EC4ADE04E;Traes_5BL_3ED1B0234;Traes_5BL_EF6914D8B;Traes_2BS_8B4CB340F;TRAES3BF072500040CFD_g	Traes_4AS_CECD2CB54	XLOC_085702;Traes_2DS_9CFE43D77;Traes_2AS_647C2FAA9;Traes_2BS_09313A224;Traes_2BS_B4AB09A4E;Traes_2BS_232AE7601	XLOC_050482	Traes_7DS_9D77532EB;Traes_2DS_ECDB06707;Traes_2DS_65B31416B;Traes_2DS_789F3636D;Traes_7DS_9D77532EB1;Traes_2AS_7E7E80A43		K01188+K09753+K10775	K00430+K10775+K00083+K01188+K00430+K10775+K10775+K00430+K13065+K05350+K00430	K00430	K00430+K00430+K00430+K00430+K00430+K00430	K00083	K00430+K01188+K05350+K01188+K00430+K01188
Translation	Ribosome	ko03010	0.959584	0.912511	0.363946	0.722211	0.308297	0.938986		6	0		XLOC_017739;XLOC_023152;XLOC_059616;XLOC_072519;XLOC_109979;Traes_5DS_436DB5B2B;Traes_6AL_F8B86A41E	XLOC_012637;XLOC_093297;Traes_3AL_74778D9DF;Traes_3AL_137E874E4;Traes_1BS_DD122AEA6;Traes_1DS_DABE8C075;Traes_7DL_DABE8C075;Traes_6DS_DABE8C075;Traes_2DS_8318AD213	XLOC_059707;XLOC_093297;Traes_6BL_30EFB4704;Traes_2BL_FFCF7A918	XLOC_059707;Traes_4DL_6AE4D9044;Traes_3AL_1DF1A2927;EPlTAEG00000010136	XLOC_059707;XLOC_093297;Traes_7AL_7A572FF1F	XLOC_010770;XLOC_023242;XLOC_059707;XLOC_063650;XLOC_093297;XLOC_103388;Traes_4DS_4C3C95D2E;Traes_7BL_41C34373C;Traes_5AL_4C3C95D2E;Traes_7DL_8D073D6DD;Traes_4AL_BE1AD302B;Traes_2BL_FFCF7A918		K02903+K02978+K02870+K02991+K02936+K02963+K02982	K02969+K02995+K02865+K02865+K02963+K02890+K02890+K02890+K02929	K02870+K02995+K02894+K02937	K02870+K02994+K02890+K02982	K02870+K02995+K02875	K02878+K02870+K02870+K02978+K02995+K02884+K02886+K02982+K02886+K02990+K02988+K02937
Energy metabolism	Carbon fixation in photosynthetic organisms	ko00710	0.0620977	6.04e-05	NA	0.680792	0.0754003	0.0221346		5	2		XLOC_080288;XLOC_085734;Traes_7BL_78CC6F2AF;Traes_4DL_85C90C56C;Traes_6BS_83D68B5AE1;Traes_7BL_409D8E4DD	Traes_6BL_7799EECBB;Traes_6AS_1610AD6E8;Traes_2DS_F6B4C05C5;Traes_2DS_FA532168A;Traes_2BS_ADC2F0EB8;Traes_7BL_409D8E4DD;Traes_5DL_A4599E8A7;Traes_2AS_3953901E4;Traes_2AS_C3EF3A27F;Traes_2AS_E6E3B4B88;Traes_2BS_23E094F33;TRAES3BF066900080CFD_g	NA	Traes_4DL_7CF374FEE	XLOC_080285;XLOC_080288	XLOC_039764;XLOC_085734;XLOC_133185;Traes_7AL_74239EBEC;Traes_4DL_F394FF94A;Traes_4DS_F311D64BE;Traes_7AL_E977998C3;Traes_5BL_5BCA1F69E1;Traes_4BS_D12DBE6D3		K01006+K00029+K01601+K01601+K01807+K00134	K01601+K01601+K01602+K01602+K01602+K00134+K00814+K01602+K01602+K00615+K01602+K00029	NA	K01601	K01006+K01006	K01610+K00029+K01803+K01595+K05298+K01623+K00026+K01602+K01623
Carbohydrate metabolism	Inositol phosphate metabolism	ko00562	0.752497	0.782481	0.0486889	NA	0.203266	0.14567		5	1		Traes_3B_52F9AF137	Traes_7BL_ABEAC99C8	Traes_4AL_761FA7038;TRAES3BF046600020CFD_g	NA	TRAES3BF046600020CFD_g	XLOC_133185;Traes_6DL_427E15814;Traes_7AL_1BC53C605;Traes_1AL_E00BF49A8		K01114	K00469	K00888+K01114	NA	K01114	K01803+K00889+K00469+K00913
Global and Overview	Carbon metabolism	ko01200	0.105057	0.000866398	NA	0.793605	0.328155	0.478657		5	1		XLOC_028514;XLOC_080288;XLOC_085734;Traes_7BL_78CC6F2AF;Traes_4DL_85C90C56C;Traes_6BS_83D68B5AE1;Traes_3AS_3216E0032;Traes_5AS_1DE0F7494;Traes_7BL_409D8E4DD;Traes_2DS_2F8D8BB67;Traes_4BL_FA7EB1648	Traes_6BL_7799EECBB;Traes_4DL_2FA43439B;Traes_6AS_1610AD6E8;Traes_3B_9635D0895;Traes_2DS_F6B4C05C5;Traes_2DS_FA532168A;Traes_2BS_ADC2F0EB8;Traes_7BL_409D8E4DD;Traes_4DL_614C6B143;Traes_2DS_E6C77EB38;Traes_5DL_A4599E8A7;Traes_2AS_3953901E4;Traes_2AS_C3EF3A27F;Traes_2AS_E6E3B4B88;Traes_5BL_402FB4A3F;Traes_4BL_1BBF712A1;Traes_2BS_23E094F33;TRAES3BF066900080CFD_g	NA	Traes_4DL_7CF374FEE;Traes_2DS_22500FA4F	XLOC_080285;XLOC_080288	XLOC_039764;XLOC_085734;XLOC_133185;Traes_7AL_74239EBEC;Traes_4DL_F394FF94A;Traes_5AL_11DB60727;Traes_4DS_F311D64BE;Traes_7AL_E977998C3;Traes_2AS_76D816EE4;Traes_5BL_5BCA1F69E1;Traes_4BS_D12DBE6D3		K01647+K01006+K00029+K01601+K01601+K01807+K01079+K00234+K00134+K00261+K00850	K01601+K15633+K01601+K00873+K01602+K01602+K01602+K00134+K15633+K00249+K00814+K01602+K01602+K00615+K00235+K00873+K01602+K00029	NA	K01601+K00131	K01006+K01006	K01610+K00029+K01803+K01595+K05298+K15634+K01623+K00026+K01637+K01602+K01623
Nucleotide metabolism	Purine metabolism	ko00230	0.142143	0.0252319	0.378108	NA	0.202905	0.073775		5	1		XLOC_013460;XLOC_044191;Traes_5BS_8AAC93AED;Traes_5BL_20921892A;Traes_5BL_88E26A2D9;Traes_1BS_131057B0F;Traes_2AS_C411984C9;Traes_5BL_CEF9391B8	XLOC_011483;XLOC_013460;Traes_2DL_409B54C93;Traes_3B_9635D0895;Traes_1BS_131057B0F;Traes_3DL_F5560745B;Traes_3B_FC09F8277;EPlTAEG00000010025;Traes_2DL_0EA361FF0;Traes_1BL_56BFDECCE;Traes_4BL_1BBF712A1	Traes_6DS_F62660D19;Traes_4AS_50F2C4B5D	NA	Traes_5BL_185FFF233;Traes_3DL_F5560745B	Traes_4DL_AE2DBF8AE;Traes_5BL_88E26A2D9;Traes_5AL_763343BC0;EPlTAEG00000010079;Traes_1DL_F06343530;Traes_2DL_3B2B9300C;Traes_2DL_0EA361FF0;Traes_5DL_5793710EC;Traes_6BL_82815DC2E;Traes_7DS_9964AFE16;Traes_2AL_DB64E18A1;Traes_1BL_5A31CB72E		K01488+K10807+K03043+K03043+K03046+K03046+K03043+K18447	K01488+K01488+K03043+K00873+K03046+K03040+K03787+K03046+K01466+K02324+K00873	K03043+K01756	NA	K01952+K03040	K03046+K03046+K00939+K03046+K01490+K01466+K01466+K03013+K00759+K01510+K01466+K00106
Replication and repair	Nucleotide excision repair	ko03420	0.825806	0.293744	0.35934	0.0330049	NA	0.110857		5	1		Traes_5BL_6FD8A0EF6	XLOC_106190;Traes_4AS_BAF81FFF7;Traes_1BL_56BFDECCE	Traes_7BS_995DAE6FC	XLOC_052780;Traes_7BS_995DAE6FC;Traes_4AS_BAF81FFF7	NA	XLOC_106190;Traes_1AS_386CFD490;Traes_4AS_58DE58B001;Traes_4AS_58DE58B00;Traes_1BS_A796D1236		K07466	K04802+K10739+K02324	K10839	K10755+K10839+K10739	NA	K04802+K07466+K10846+K10846+K10844
Amino acid metabolism	Alanine, aspartate and glutamate metabolism	ko00250	0.714909	0.395488	0.273663	0.39738	NA	0.545224		5	0		Traes_2DS_2F8D8BB67	Traes_4DL_06C6DB821;Traes_5DL_A4599E8A7	Traes_4AS_50F2C4B5D	XLOC_114936	NA	Traes_5AL_19F0D7F2A;Traes_4AS_ED8D7EE94		K00261	K01953+K00814	K01756	K01755	NA	K00609+K01580
Carbohydrate metabolism	Fructose and mannose metabolism	ko00051	0.0887528	0.843304	0.350954	0.495752	NA	0.44628		5	0		XLOC_050634;XLOC_114728;Traes_5BL_CEF9391B8;Traes_4BL_FA7EB1648	XLOC_020674	Traes_4BL_7E9FC4E29	XLOC_091058	NA	XLOC_133185;Traes_4DS_F311D64BE;Traes_4BS_D12DBE6D3		K01809+K01103+K18447+K00850	K01809	K00966	K01809	NA	K01803+K01623+K01623
Carbohydrate metabolism	Glycolysis / Gluconeogenesis	ko00010	0.850395	0.0743767	NA	0.745494	0.424086	0.540965		5	0		Traes_7BL_409D8E4DD;Traes_4BL_FA7EB1648	Traes_4DL_2FA43439B;Traes_3B_9635D0895;Traes_4AL_2DC24CE38;Traes_7BL_409D8E4DD;Traes_4DS_C179A7CA5;Traes_4DL_614C6B143;Traes_4BL_1BBF712A1	NA	Traes_2DS_22500FA4F	XLOC_073778	XLOC_039764;XLOC_133185;Traes_5AL_11DB60727;Traes_4DS_F311D64BE;Traes_4BS_D12DBE6D3		K00134+K00850	K15633+K00873+K00001+K00134+K00001+K15633+K00873	NA	K00131	K00016	K01610+K01803+K15634+K01623+K01623
Energy metabolism	Photosynthesis - antenna proteins	ko00196	0.534209	0.00976095	NA	7.64e-10	NA	0.672961		4	2		XLOC_017597	Traes_1BL_0D5375344;Traes_2DS_C2CFC5948;Traes_5DL_1F44EFC2C;Traes_5BL_5081CE9EC	NA	Traes_7DS_226F2DC27;Traes_5BL_E3BC16326;Traes_1BL_5AD1617A8;Traes_2DS_F7D244C5A;Traes_5DL_343F3EE59;Traes_4AL_84CD4FDBD;Traes_2AS_A18A69CB0;Traes_4BS_A666283DF	NA	Traes_5DL_343F3EE59		K08908	K08912+K08908+K08912+K08912	NA	K08912+K08912+K08914+K08908+K08912+K08916+K08914+K08916	NA	K08912
Lipid metabolism	Steroid biosynthesis	ko00100	0.660344	NA	0.00257303	0.353248	NA	0.0010447		4	2		Traes_1DS_1EB6E04F8	NA	Traes_5BL_65E9B8484;Traes_5DS_E7FDA5B26;Traes_4BS_913A67B0E	Traes_4AL_96EF1A5FF	NA	Traes_7AS_8FC2D827A;Traes_7AL_F8EB563ED;Traes_4DS_542118A8D;Traes_4AL_96EF1A5FF;Traes_7BL_42058F58F;Traes_4BS_913A67B0E;Traes_4BL_3C2787B06		K14423	NA	K08242+K05917+K14423	K14423	NA	K01052+K05917+K14423+K14423+K05917+K14423+K09832
Metabolism of terpenoids and polyketides	Diterpenoid biosynthesis	ko00904	0.212758	0.61151	NA	0.0474604	NA	0.0377577		4	2		XLOC_089462;XLOC_114976	Traes_7DL_211D5CA44	NA	XLOC_089462;XLOC_114976	NA	Traes_7BL_4B1AFE613;Traes_1DS_A44358D5B;Traes_7DL_211D5CA44;Traes_2BL_80AC86A1A		K04120+K04120	K04120	NA	K04120+K04120	NA	K04120+K04125+K04120+K04120
Carbohydrate metabolism	Glyoxylate and dicarboxylate metabolism	ko00630	0.429154	0.00488087	NA	0.623207	NA	0.681466		4	1		XLOC_028514;Traes_7BL_78CC6F2AF;Traes_4DL_85C90C56C	Traes_6BL_7799EECBB;Traes_6AS_1610AD6E8;Traes_2DS_F6B4C05C5;Traes_2DS_FA532168A;Traes_2BS_ADC2F0EB8;Traes_2AS_3953901E4;Traes_2AS_C3EF3A27F;Traes_2BS_23E094F33	NA	Traes_4DL_7CF374FEE	NA	Traes_7AL_E977998C3;Traes_2AS_76D816EE4;Traes_5BL_5BCA1F69E1		K01647+K01601+K01601	K01601+K01601+K01602+K01602+K01602+K01602+K01602+K01602	NA	K01601	NA	K00026+K01637+K01602
Carbohydrate metabolism	Pyruvate metabolism	ko00620	0.613241	0.391799	NA	NA	0.00441916	0.35547		4	1		XLOC_080288;XLOC_085734	Traes_3B_9635D0895;Traes_4BL_1BBF712A1;TRAES3BF066900080CFD_g	NA	NA	XLOC_073778;XLOC_080285;XLOC_080288	XLOC_039764;XLOC_085734;Traes_7AL_74239EBEC;Traes_7AL_E977998C3		K01006+K00029	K00873+K00873+K00029	NA	NA	K00016+K01006+K01006	K01610+K00029+K01595+K00026
Signal transduction	Plant hormone signal transduction	ko04075	0.591756	0.81955	NA	0.880985	NA	0.0198537		4	1		XLOC_041284;XLOC_072530;XLOC_109927;Traes_3DS_981B4E4D9;Traes_6AL_14CC00300	XLOC_037912;XLOC_110074;Traes_3DL_E1485757F;Traes_2BL_BD5F3380A	NA	XLOC_041282	NA	XLOC_026369;XLOC_040283;XLOC_041298;XLOC_042892;XLOC_096180;XLOC_096547;XLOC_109843;Traes_3AL_F4B6726BC;Traes_5DL_4ED866764;Traes_5DL_F71758B66;Traes_6DL_6AEB2A3DF;Traes_6AS_A42E71A00;Traes_5BL_E07D5AB8C;TRAES3BF073600050CFD_g		K14490+K14491+K14490+K14491+K14484	K14484+K14490+K14490+K14492	NA	K14490	NA	K14432+K14490+K14490+K14490+K14432+K14432+K14490+K13946+K14488+K13449+K14509+K14491+K14488+K14484
Amino acid metabolism	Cysteine and methionine metabolism	ko00270	0.914431	0.746573	NA	NA	0.32973	0.28305		4	0		Traes_5DL_E4BFDF31C	XLOC_000237;Traes_6AL_1B9430C58	NA	NA	XLOC_073778	Traes_5DS_9C45AD986;Traes_7AL_E977998C3;Traes_1AS_A2C4350B8;Traes_1AS_ED61D0E0C;Traes_5BL_3CCD2692E		K05933	K01919+K05933	NA	NA	K00016	K00547+K00026+K05933+K05933+K01611
Carbohydrate metabolism	Pentose phosphate pathway	ko00030	0.348463	0.741402	NA	0.393242	NA	0.53791		4	0		Traes_6BS_83D68B5AE1;Traes_4BL_FA7EB1648	Traes_2AS_E6E3B4B88	NA	Traes_2DS_22500FA4F	NA	Traes_4DS_F311D64BE;Traes_4BS_D12DBE6D3		K01807+K00850	K00615	NA	K00131	NA	K01623+K01623
Global and Overview	Biosynthesis of amino acids	ko01230	0.48335	0.155472	NA	0.899278	NA	0.826242		4	0		XLOC_028514;XLOC_129696;Traes_6BS_83D68B5AE1;Traes_3AS_3216E0032;Traes_7BL_409D8E4DD;Traes_4BL_FA7EB1648	Traes_4DL_2FA43439B;Traes_3B_9635D0895;Traes_7BL_409D8E4DD;Traes_4DL_614C6B143;Traes_5DL_A4599E8A7;Traes_3AS_B772BFA86;Traes_1AL_014F29DA6;Traes_2AS_E6E3B4B88;Traes_4BL_1BBF712A1	NA	XLOC_114936	NA	XLOC_133185;Traes_5AL_11DB60727;Traes_4DS_F311D64BE;Traes_5AL_6B9D5CBCA;Traes_2AL_F1A3BAB14;Traes_4BS_D12DBE6D3		K01647+K01814+K01807+K01079+K00134+K00850	K15633+K00873+K00134+K15633+K00814+K13832+K12657+K00615+K00873	NA	K01755	NA	K01803+K15634+K01623+K01657+K01714+K01623
Lipid metabolism	Cutin, suberine and wax biosynthesis	ko00073	NA	0.0716094	NA	0.299599	0.13376	0.367334		4	0		NA	Traes_6DL_B9EAF84BD;Traes_6BL_A7A807541;Traes_6AL_29B5777D0	NA	Traes_1BL_A2A76A427	Traes_1BL_A2A76A427	Traes_2AS_35AEC0101;Traes_4BL_F78937F6D		NA	K15404+K17991+K17991	NA	K15404	K15404	K15400+K17991
Metabolism of other amino acids	Glutathione metabolism	ko00480	0.757951	0.799485	0.503673	NA	NA	0.982087		4	0		XLOC_044191;XLOC_120330	XLOC_000237;Traes_2BL_E3222439E	Traes_4DS_CFAB051C4	NA	NA	Traes_7DS_91647DECC		K10807+K00434	K01919+K00434	K00799	NA	NA	K00799
Metabolism of other amino acids	Taurine and hypotaurine metabolism	ko00430	0.265437	0.286097	NA	0.117058	NA	0.363182		4	0		XLOC_118505	XLOC_118505	NA	Traes_5DS_0575BE978	NA	Traes_4AS_ED8D7EE94		K10712	K10712	NA	K10712	NA	K01580
Replication and repair	DNA replication	ko03030	0.216651	0.255784	NA	0.13719	NA	0.416119		4	0		XLOC_007964;XLOC_118402;Traes_5BL_6FD8A0EF6	XLOC_106190;Traes_4AS_BAF81FFF7;Traes_1BL_56BFDECCE	NA	XLOC_052780;Traes_4AS_BAF81FFF7	NA	XLOC_106190;XLOC_118687;Traes_1AS_386CFD490		K02210+K02210+K07466	K04802+K10739+K02324	NA	K10755+K10739	NA	K04802+K02210+K07466
Replication and repair	Homologous recombination	ko03440	0.80378	0.831214	NA	0.481716	NA	0.907667		4	0		Traes_5BL_6FD8A0EF6	Traes_4AS_BAF81FFF7	NA	Traes_4AS_BAF81FFF7	NA	Traes_1AS_386CFD490		K07466	K10739	NA	K10739	NA	K07466
Replication and repair	Mismatch repair	ko03430	0.73058	0.416776	NA	0.0974083	NA	0.569019		4	0		Traes_5BL_6FD8A0EF6	XLOC_106190;Traes_4AS_BAF81FFF7	NA	XLOC_052780;Traes_4AS_BAF81FFF7	NA	XLOC_106190;Traes_1AS_386CFD490		K07466	K04802+K10739	NA	K10755+K10739	NA	K04802+K07466
Global and Overview	Fatty acid metabolism	ko01212	0.876108	0.026313	NA	NA	NA	0.952879		3	1		Traes_2AL_2612F72B9	Traes_4DL_B75BA7E6C;Traes_2DS_DB37EBC5E;Traes_2DS_E6C77EB38;Traes_7AL_DE59ED46C;Traes_7DL_4DC5ACC8C;Traes_7BL_56EBC7055	NA	NA	NA	Traes_6DL_877D98185		K09458	K10257+K03921+K00249+K10781+K10781+K10256	NA	NA	NA	K10256
Transport and catabolism	Phagosome	ko04145	0.0489179	0.887198	NA	NA	NA	0.787116		3	1		XLOC_000135;XLOC_033140;XLOC_106261;Traes_5BL_01B2A4A96;Traes_5BL_DCBA0D416	XLOC_105543	NA	NA	NA	Traes_5AS_0E0328316;Traes_5DL_7D83C2AB2		K08057+K02147+K10956+K08057+K08057	K10956	NA	NA	NA	K09481+K08057
Amino acid metabolism	Arginine biosynthesis	ko00220	0.544588	0.576539	NA	0.271987	NA	NA		3	0		Traes_2DS_2F8D8BB67	Traes_5DL_A4599E8A7	NA	XLOC_114936	NA	NA		K00261	K00814	NA	K01755	NA	NA
Amino acid metabolism	Glycine, serine and threonine metabolism	ko00260	0.812479	0.542977	NA	NA	NA	0.437721		3	0		Traes_3AS_3216E0032	Traes_4DL_2FA43439B;Traes_4DL_614C6B143	NA	NA	NA	Traes_5AL_11DB60727;Traes_2DL_1FF716E43;Traes_6DL_6DAB8F1D9		K01079	K15633+K15633	NA	NA	NA	K15634+K00276+K00130
Amino acid metabolism	Phenylalanine metabolism	ko00360	0.738092	0.178214	NA	NA	NA	0.859132		3	0		Traes_2DL_03E388B44	Traes_6AL_EB6D01B8E;Traes_2AL_0DDC60D6E;Traes_2AS_EC4ADE04E	NA	NA	NA	Traes_2DL_1FF716E43		K10775	K10775+K10775+K10775	NA	NA	NA	K00276
Biosynthesis of other secondary metabolites	Flavonoid biosynthesis	ko00941	0.654542	0.320806	NA	NA	NA	0.788787		3	0		Traes_6DL_7CDC20F31	Traes_5BL_EF6914D8B;Traes_4BL_8AA727112	NA	NA	NA	Traes_6DS_2F7DE1EAB		K05278	K13065+K13081	NA	NA	NA	K05277
Carbohydrate metabolism	Ascorbate and aldarate metabolism	ko00053	0.251854	0.284835	NA	NA	NA	0.758962		3	0		XLOC_120330;Traes_2AL_77DE42E1C	Traes_7BL_ABEAC99C8;Traes_2BL_E3222439E	NA	NA	NA	Traes_7AL_1BC53C605		K00434+K00012	K00469+K00434	NA	NA	NA	K00469
Carbohydrate metabolism	Citrate cycle (TCA cycle)	ko00020	0.374593	0.761354	NA	NA	NA	0.569019		3	0		XLOC_028514;Traes_5AS_1DE0F7494	Traes_5BL_402FB4A3F	NA	NA	NA	XLOC_039764;Traes_7AL_E977998C3		K01647+K00234	K00235	NA	NA	NA	K01610+K00026
Carbohydrate metabolism	Pentose and glucuronate interconversions	ko00040	0.776472	0.805394	NA	NA	NA	0.888278		3	0		Traes_2AL_77DE42E1C	Traes_2BL_385CA793F	NA	NA	NA	TRAES3BF026100050CFD_g		K00012	K01213	NA	NA	NA	K01051
Lipid metabolism	Fatty acid elongation	ko00062	0.328123	0.367307	NA	NA	NA	0.822428		3	0		XLOC_006908;Traes_1BL_EA40F9ABE	Traes_4BL_A42FA833B;Traes_4AS_424A4DD16	NA	NA	NA	Traes_2DL_86B85F79E		K15397+K15397	K15397+K15397	NA	NA	NA	K01068
Metabolism of other amino acids	Cyanoamino acid metabolism	ko00460	0.871078	0.182003	NA	NA	NA	0.344373		3	0		Traes_5DL_2D747BFCE	Traes_5DL_34500E36F;Traes_7AL_FBCF18845;Traes_5BL_D71570641;Traes_2BS_8B4CB340F	NA	NA	NA	Traes_2DS_ECDB06707;Traes_2DS_65B31416B;Traes_2DS_789F3636D;Traes_2AS_7E7E80A43		K01188	K13029+K01188+K13029+K05350	NA	NA	NA	K01188+K05350+K01188+K01188
Metabolism of terpenoids and polyketides	Carotenoid biosynthesis	ko00906	0.469809	0.500026	NA	NA	NA	0.235524		3	0		XLOC_076950	Traes_5BS_B626C522B	NA	NA	NA	Traes_6AS_967762C53;Traes_2DL_AFC3215D6		K06444	K09840	NA	NA	NA	K06443+K09842
Translation	Ribosome biogenesis in eukaryotes	ko03008	0.707586	0.933924	NA	NA	NA	0.484599		3	0		XLOC_059634;XLOC_061439	Traes_3B_D2B8D89441	NA	NA	NA	XLOC_004845;Traes_5DS_5AB796828;Traes_4AS_6B9C879AF;TRAES3BF113300010CFD_g		K14561+K14565	K14570	NA	NA	NA	K01164+K14552+K14546+K14571
Amino acid metabolism	Arginine and proline metabolism	ko00330	NA	0.765736	NA	NA	NA	0.856781		2	0		NA	Traes_1AL_014F29DA6	NA	NA	NA	Traes_5BL_3CCD2692E		NA	K12657	NA	NA	NA	K01611
Amino acid metabolism	Lysine degradation	ko00310	0.262192	NA	NA	NA	NA	0.427472		2	0		XLOC_010785;XLOC_017127	NA	NA	NA	NA	Traes_3DL_BBA523C81;Traes_3DL_9BDAB2EC2		K11420+K14157	NA	NA	NA	NA	K11420+K11423
Amino acid metabolism	Phenylalanine, tyrosine and tryptophan biosynthesis	ko00400	NA	0.673074	NA	NA	NA	0.77622		2	0		NA	Traes_3AS_B772BFA86	NA	NA	NA	Traes_5AL_6B9D5CBCA		NA	K13832	NA	NA	NA	K01657
Biosynthesis of other secondary metabolites	Stilbenoid, diarylheptanoid and gingerol biosynthesis	ko00945	0.495999	0.526945	NA	NA	NA	NA		2	0		Traes_4AL_A10FB6994	Traes_5BL_EF6914D8B	NA	NA	NA	NA		K17212	K13065	NA	NA	NA	NA
Carbohydrate metabolism	Propanoate metabolism	ko00640	NA	0.500026	NA	NA	0.0981076	NA		2	0		NA	Traes_2DS_E6C77EB38	NA	NA	XLOC_073778	NA		NA	K00249	NA	NA	K00016	NA
Endocrine and metabolic diseases	AGE-RAGE signaling pathway in diabetic complications	ko04933	NA	0.299115	NA	NA	NA	0.378683		2	0		NA	Traes_4BS_9285C0809	NA	NA	NA	Traes_4BS_9285C0809		NA	K04371	NA	NA	NA	K04371
Energy metabolism	Nitrogen metabolism	ko00910	0.678992	NA	0.251369	NA	NA	NA		2	0		Traes_2DS_2F8D8BB67	NA	Traes_6DL_5C536D720	NA	NA	NA		K00261	NA	K00366	NA	NA	NA
Folding, sorting and degradation	RNA degradation	ko03018	0.160373	NA	NA	NA	NA	0.792262		2	0		XLOC_053732;XLOC_060842;Traes_7BL_D0AF3A86B;Traes_5AS_329D02E70;Traes_4BL_FA7EB1648	NA	NA	NA	NA	XLOC_016837;XLOC_088794;Traes_4AS_A3A4DD4CF		K12600+K12580+K12616+K12605+K00850	NA	NA	NA	NA	K13126+K12625+K12591
Global and Overview	2-Oxocarboxylic acid metabolism	ko01210	0.724417	0.755383	NA	NA	NA	NA		2	0		XLOC_028514	Traes_5DL_A4599E8A7	NA	NA	NA	NA		K01647	K00814	NA	NA	NA	NA
Glycan biosynthesis and metabolism	Other types of O-glycan biosynthesis	ko00514	NA	0.141951	NA	NA	NA	0.185353		2	0		NA	XLOC_086177	NA	NA	NA	Traes_6DL_DF8D9CBE4		NA	K09667	NA	NA	NA	K18134
Lipid metabolism	Fatty acid biosynthesis	ko00061	0.626142	0.0919995	NA	NA	NA	NA		2	0		Traes_2AL_2612F72B9	Traes_2DS_DB37EBC5E;Traes_7AL_DE59ED46C;Traes_7DL_4DC5ACC8C	NA	NA	NA	NA		K09458	K03921+K10781+K10781	NA	NA	NA	NA
Lipid metabolism	Glycerolipid metabolism	ko00561	0.79234	NA	NA	NA	0.225701	NA		2	0		Traes_7DL_B76848797	NA	NA	NA	Traes_5BS_BD107D52D	NA		K00901	NA	NA	NA	K07407	NA
Lipid metabolism	Sphingolipid metabolism	ko00600	NA	NA	NA	NA	0.136933	0.144993		2	0		NA	NA	NA	NA	Traes_5BS_BD107D52D	XLOC_068617;Traes_4DS_AFB45548E;Traes_4DS_AFB45548E1		NA	NA	NA	NA	K07407	K04713+K04713+K04713
Metabolism of cofactors and vitamins	Ubiquinone and other terpenoid-quinone biosynthesis	ko00130	0.660344	0.113196	NA	NA	NA	NA		2	0		XLOC_119770	XLOC_119770;Traes_6AL_C7B8E9A8D;Traes_4AS_1FF67D54C	NA	NA	NA	NA		K12502	K12502+K14759+K03809	NA	NA	NA	NA
Metabolism of other amino acids	beta-Alanine metabolism	ko00410	NA	0.650138	NA	NA	NA	0.407737		2	0		NA	Traes_2DS_E6C77EB38	NA	NA	NA	Traes_2DL_1FF716E43;Traes_4AS_ED8D7EE94		NA	K00249	NA	NA	NA	K00276+K01580
Replication and repair	Base excision repair	ko03410	NA	0.269028	NA	NA	NA	0.154592		2	0		NA	XLOC_106190;Traes_1BL_56BFDECCE	NA	NA	NA	XLOC_106190;TRAES3BF023900030CFD_g;TRAES3BF023800040CFD_g		NA	K04802+K02324	NA	NA	NA	K04802+K01142+K01142
Translation	RNA transport	ko03013	0.682723	NA	NA	NA	NA	0.235702		2	0		XLOC_062495;XLOC_089260;XLOC_122361;XLOC_123492	NA	NA	NA	NA	XLOC_002217;XLOC_004845;XLOC_016837;XLOC_117773;XLOC_123492;Traes_5AL_D8F0B5A60;Traes_4AS_B5988C5A1;Traes_2AL_910204334;Traes_5BS_EEA105E90		K03254+K12876+K14295+K03254	NA	NA	NA	NA	K10577+K01164+K13126+K14307+K03254+K12876+K14312+K03113+K03239
Biosynthesis of other secondary metabolites	Benzoxazinoid biosynthesis	ko00402	NA	NA	NA	NA	NA	2.75e-14		1	1		NA	NA	NA	NA	NA	Traes_4AS_2AE0BA339;Traes_5AS_B85789CFB;Traes_5AS_D06CE8CE5;Traes_5AS_C42CB06CE;Traes_5DS_6A3EB1F87;Traes_5DS_B9BFD5BEC;Traes_5DS_A6848AB19;Traes_5BS_51316B1B6;Traes_5BS_197E3DE21;Traes_4BL_42305EC28		NA	NA	NA	NA	NA	K13223+K13226+K13224+K13225+K13225+K13226+K13224+K13225+K13224+K13223
Biosynthesis of other secondary metabolites	Flavone and flavonol biosynthesis	ko00944	NA	NA	NA	NA	NA	0.0461209		1	1		NA	NA	NA	NA	NA	Traes_2BS_7D1E0C8FE;Traes_2AS_BA5EB39CB		NA	NA	NA	NA	NA	K05279+K05279
Endocrine and metabolic diseases	Insulin resistance	ko04931	NA	NA	NA	NA	NA	0.0330665		1	1		NA	NA	NA	NA	NA	Traes_5BL_12214988F;Traes_5DL_502C1AC95;Traes_2AS_72B3479AE;Traes_5AL_10F82280C;Traes_7DL_C5116E2D4		NA	NA	NA	NA	NA	K07198+K07198+K04688+K07198+K07198
Glycan biosynthesis and metabolism	Glycosphingolipid biosynthesis - globo series	ko00603	NA	NA	NA	NA	0.0411102	NA		1	1		NA	NA	NA	NA	Traes_5BS_BD107D52D	NA		NA	NA	NA	NA	K07407	NA
Glycan biosynthesis and metabolism	N-Glycan biosynthesis	ko00510	NA	NA	0.024197	NA	NA	NA		1	1		NA	NA	XLOC_084615;XLOC_084616	NA	NA	NA		NA	NA	K01230+K01230	NA	NA	NA
Transport and catabolism	Regulation of autophagy	ko04140	NA	NA	NA	NA	NA	0.0136453		1	1		NA	NA	NA	NA	NA	XLOC_116329;Traes_5BL_12214988F;Traes_5DL_502C1AC95;Traes_5AL_10F82280C;Traes_7DL_C5116E2D4		NA	NA	NA	NA	NA	K08341+K07198+K07198+K07198+K07198
Amino acid metabolism	Lysine biosynthesis	ko00300	NA	NA	NA	NA	NA	0.432377		1	0		NA	NA	NA	NA	NA	Traes_2AL_F1A3BAB14		NA	NA	NA	NA	NA	K01714
Amino acid metabolism	Valine, leucine and isoleucine degradation	ko00280	NA	0.673074	NA	NA	NA	NA		1	0		NA	Traes_2DS_E6C77EB38	NA	NA	NA	NA		NA	K00249	NA	NA	NA	NA
Biosynthesis of other secondary metabolites	Monobactam biosynthesis	ko00261	NA	NA	NA	NA	NA	0.31433		1	0		NA	NA	NA	NA	NA	Traes_2AL_F1A3BAB14		NA	NA	NA	NA	NA	K01714
Biosynthesis of other secondary metabolites	Tropane, piperidine and pyridine alkaloid biosynthesis	ko00960	NA	NA	NA	NA	NA	0.611203		1	0		NA	NA	NA	NA	NA	Traes_2DL_1FF716E43		NA	NA	NA	NA	NA	K00276
Carbohydrate metabolism	Butanoate metabolism	ko00650	NA	NA	NA	NA	NA	0.537849		1	0		NA	NA	NA	NA	NA	Traes_4AS_ED8D7EE94		NA	NA	NA	NA	NA	K01580
Environmental adaptation	Circadian rhythm - plant	ko04712	NA	NA	NA	NA	NA	0.793956		1	0		NA	NA	NA	NA	NA	Traes_3DL_380173309		NA	NA	NA	NA	NA	K10143
Global and Overview	Degradation of aromatic compounds	ko01220	NA	0.059949	NA	NA	NA	NA		1	0		NA	Traes_4AL_2DC24CE38;Traes_4DS_C179A7CA5	NA	NA	NA	NA		NA	K00001+K00001	NA	NA	NA	NA
Lipid metabolism	Fatty acid degradation	ko00071	NA	0.160335	NA	NA	NA	NA		1	0		NA	Traes_4AL_2DC24CE38;Traes_4DS_C179A7CA5;Traes_2DS_E6C77EB38	NA	NA	NA	NA		NA	K00001+K00001+K00249	NA	NA	NA	NA
Membrane transport	ABC transporters	ko02010	NA	NA	NA	NA	NA	0.722672		1	0		NA	NA	NA	NA	NA	Traes_3DL_325A49FCC		NA	NA	NA	NA	NA	K05658
Metabolism of other amino acids	Selenocompound metabolism	ko00450	NA	NA	NA	NA	NA	0.570837		1	0		NA	NA	NA	NA	NA	Traes_1AS_87B7A8114		NA	NA	NA	NA	NA	K08247
Metabolism of terpenoids and polyketides	Brassinosteroid biosynthesis	ko00905	NA	0.0896018	NA	NA	NA	NA		1	0		NA	Traes_2BS_209788B1B;TRAES3BF113100060CFD_g	NA	NA	NA	NA		NA	K15639+K09587	NA	NA	NA	NA
Replication and repair	Non-homologous end-joining	ko03450	NA	NA	NA	NA	NA	0.279709		1	0		NA	NA	NA	NA	NA	XLOC_085790		NA	NA	NA	NA	NA	K10777
NA indicate no enrichment.

## Sheet: Table S3B
Supplementary Table S3B. DEGs (N0 VS N225) and their KEGG pathways involved in GSPs biosynthesis during 10~35 DAA
			P value										DEGs							K_IDs
B_Pathway	C_Pathway	Pathway ID	10 DAA	15 DAA	20 DAA	25 DAA	30 DAA	35 DAA		Number of enrichment stages	Number of enrichment stages (P<0.05)		10 DAA	15 DAA	20 DAA	25 DAA	30 DAA	35 DAA		10 DAA	15 DAA	20 DAA	25 DAA	30 DAA	35 DAA
Folding, sorting and degradation	Protein processing in endoplasmic reticulum	ko04141	0.698144	0.45441	1.18e-05	2.98e-06	0.621725	0.752863		6	2		XLOC_000135;XLOC_106261;Traes_5BL_01B2A4A96;Traes_7BS_C222B0121;Traes_5BL_DCBA0D416	XLOC_052374;XLOC_054965;XLOC_105543;XLOC_119371;Traes_4AL_A8C2B1294;Traes_6DS_6E660008E;Traes_3AS_DA65363CD	XLOC_084615;XLOC_084616;Traes_3DS_BC0C261A51;Traes_7BS_995DAE6FC;Traes_5BL_9FDF53F78;Traes_1BL_627D564A9;Traes_3DS_909E445F1;Traes_6AS_EC32B6D94;TRAES3BF010400150CFD_g	Traes_3AS_396386369;Traes_4BL_D8322513E;Traes_1AL_D8322513E;Traes_3DS_E1BF0B967;Traes_4BL_EB9CF2010;Traes_4BL_B02609A29;Traes_4BL_4D370C9FA1;Traes_3AS_552E74797;Traes_7BS_995DAE6FC;Traes_4BL_4D370C9FA;Traes_6DS_6E660008E;TRAES3BF066700080CFD_g	Traes_7DL_988A0B630	XLOC_052374;XLOC_054965;Traes_5AS_0E0328316;Traes_5DL_7D83C2AB2;Traes_7AL_FDC2E2F77;Traes_3AS_7D865E042;Traes_2BS_E4B534843		K08057+K10956+K08057+K13993+K08057	K10666+K10666+K10956+K10666+K09518+K13993+K09486	K01230+K01230+K13993+K10839+K13993+K03283+K13993+K09580+K13993	K13993+K13993+K13993+K13993+K13993+K13993+K03283+K13993+K10839+K03283+K13993+K13993	K09490	K10666+K10666+K09481+K08057+K07953+K13993+K01456
Translation	Ribosome	ko03010	0.959584	0.912511	0.363946	0.722211	0.308297	0.938986		6	0		XLOC_017739;XLOC_023152;XLOC_059616;XLOC_072519;XLOC_109979;Traes_5DS_436DB5B2B;Traes_6AL_F8B86A41E	XLOC_012637;XLOC_093297;Traes_3AL_74778D9DF;Traes_3AL_137E874E4;Traes_1BS_DD122AEA6;Traes_1DS_DABE8C075;Traes_7DL_DABE8C075;Traes_6DS_DABE8C075;Traes_2DS_8318AD213	XLOC_059707;XLOC_093297;Traes_6BL_30EFB4704;Traes_2BL_FFCF7A918	XLOC_059707;Traes_4DL_6AE4D9044;Traes_3AL_1DF1A2927;EPlTAEG00000010136	XLOC_059707;XLOC_093297;Traes_7AL_7A572FF1F	XLOC_010770;XLOC_023242;XLOC_059707;XLOC_063650;XLOC_093297;XLOC_103388;Traes_4DS_4C3C95D2E;Traes_7BL_41C34373C;Traes_5AL_4C3C95D2E;Traes_7DL_8D073D6DD;Traes_4AL_BE1AD302B;Traes_2BL_FFCF7A918		K02903+K02978+K02870+K02991+K02936+K02963+K02982	K02969+K02995+K02865+K02865+K02963+K02890+K02890+K02890+K02929	K02870+K02995+K02894+K02937	K02870+K02994+K02890+K02982	K02870+K02995+K02875	K02878+K02870+K02870+K02978+K02995+K02884+K02886+K02982+K02886+K02990+K02988+K02937
Amino acid metabolism	Alanine, aspartate and glutamate metabolism	ko00250	0.714909	0.395488	0.273663	0.39738	NA	0.545224		5	0		Traes_2DS_2F8D8BB67	Traes_4DL_06C6DB821;Traes_5DL_A4599E8A7	Traes_4AS_50F2C4B5D	XLOC_114936	NA	Traes_5AL_19F0D7F2A;Traes_4AS_ED8D7EE94		K00261	K01953+K00814	K01756	K01755	NA	K00609+K01580
Amino acid metabolism	Cysteine and methionine metabolism	ko00270	0.914431	0.746573	NA	NA	0.32973	0.28305		4	0		Traes_5DL_E4BFDF31C	XLOC_000237;Traes_6AL_1B9430C58	NA	NA	XLOC_073778	Traes_5DS_9C45AD986;Traes_7AL_E977998C3;Traes_1AS_A2C4350B8;Traes_1AS_ED61D0E0C;Traes_5BL_3CCD2692E		K05933	K01919+K05933	NA	NA	K00016	K00547+K00026+K05933+K05933+K01611
Replication and repair	DNA replication	ko03030	0.216651	0.255784	NA	0.13719	NA	0.416119		4	0		XLOC_007964;XLOC_118402;Traes_5BL_6FD8A0EF6	XLOC_106190;Traes_4AS_BAF81FFF7;Traes_1BL_56BFDECCE	NA	XLOC_052780;Traes_4AS_BAF81FFF7	NA	XLOC_106190;XLOC_118687;Traes_1AS_386CFD490		K02210+K02210+K07466	K04802+K10739+K02324	NA	K10755+K10739	NA	K04802+K02210+K07466
Amino acid metabolism	Arginine biosynthesis	ko00220	0.544588	0.576539	NA	0.271987	NA	NA		3	0		Traes_2DS_2F8D8BB67	Traes_5DL_A4599E8A7	NA	XLOC_114936	NA	NA		K00261	K00814	NA	K01755	NA	NA
Amino acid metabolism	Glycine, serine and threonine metabolism	ko00260	0.812479	0.542977	NA	NA	NA	0.437721		3	0		Traes_3AS_3216E0032	Traes_4DL_2FA43439B;Traes_4DL_614C6B143	NA	NA	NA	Traes_5AL_11DB60727;Traes_2DL_1FF716E43;Traes_6DL_6DAB8F1D9		K01079	K15633+K15633	NA	NA	NA	K15634+K00276+K00130
Amino acid metabolism	Phenylalanine metabolism	ko00360	0.738092	0.178214	NA	NA	NA	0.859132		3	0		Traes_2DL_03E388B44	Traes_6AL_EB6D01B8E;Traes_2AL_0DDC60D6E;Traes_2AS_EC4ADE04E	NA	NA	NA	Traes_2DL_1FF716E43		K10775	K10775+K10775+K10775	NA	NA	NA	K00276
Translation	Ribosome biogenesis in eukaryotes	ko03008	0.707586	0.933924	NA	NA	NA	0.484599		3	0		XLOC_059634;XLOC_061439	Traes_3B_D2B8D89441	NA	NA	NA	XLOC_004845;Traes_5DS_5AB796828;Traes_4AS_6B9C879AF;TRAES3BF113300010CFD_g		K14561+K14565	K14570	NA	NA	NA	K01164+K14552+K14546+K14571
Transport and catabolism	Phagosome	ko04145	0.0489179	0.887198	NA	NA	NA	0.787116		3	1		XLOC_000135;XLOC_033140;XLOC_106261;Traes_5BL_01B2A4A96;Traes_5BL_DCBA0D416	XLOC_105543	NA	NA	NA	Traes_5AS_0E0328316;Traes_5DL_7D83C2AB2		K08057+K02147+K10956+K08057+K08057	K10956	NA	NA	NA	K09481+K08057
Amino acid metabolism	Arginine and proline metabolism	ko00330	NA	0.765736	NA	NA	NA	0.856781		2	0		NA	Traes_1AL_014F29DA6	NA	NA	NA	Traes_5BL_3CCD2692E		NA	K12657	NA	NA	NA	K01611
Amino acid metabolism	Lysine degradation	ko00310	0.262192	NA	NA	NA	NA	0.427472		2	0		XLOC_010785;XLOC_017127	NA	NA	NA	NA	Traes_3DL_BBA523C81;Traes_3DL_9BDAB2EC2		K11420+K14157	NA	NA	NA	NA	K11420+K11423
Amino acid metabolism	Phenylalanine, tyrosine and tryptophan biosynthesis	ko00400	NA	0.673074	NA	NA	NA	0.77622		2	0		NA	Traes_3AS_B772BFA86	NA	NA	NA	Traes_5AL_6B9D5CBCA		NA	K13832	NA	NA	NA	K01657
Energy metabolism	Nitrogen metabolism	ko00910	0.678992	NA	0.251369	NA	NA	NA		2	0		Traes_2DS_2F8D8BB67	NA	Traes_6DL_5C536D720	NA	NA	NA		K00261	NA	K00366	NA	NA	NA
Folding, sorting and degradation	RNA degradation	ko03018	0.160373	NA	NA	NA	NA	0.792262		2	0		XLOC_053732;XLOC_060842;Traes_7BL_D0AF3A86B;Traes_5AS_329D02E70;Traes_4BL_FA7EB1648	NA	NA	NA	NA	XLOC_016837;XLOC_088794;Traes_4AS_A3A4DD4CF		K12600+K12580+K12616+K12605+K00850	NA	NA	NA	NA	K13126+K12625+K12591
Translation	RNA transport	ko03013	0.682723	NA	NA	NA	NA	0.235702		2	0		XLOC_062495;XLOC_089260;XLOC_122361;XLOC_123492	NA	NA	NA	NA	XLOC_002217;XLOC_004845;XLOC_016837;XLOC_117773;XLOC_123492;Traes_5AL_D8F0B5A60;Traes_4AS_B5988C5A1;Traes_2AL_910204334;Traes_5BS_EEA105E90		K03254+K12876+K14295+K03254	NA	NA	NA	NA	K10577+K01164+K13126+K14307+K03254+K12876+K14312+K03113+K03239
Glycan biosynthesis and metabolism	N-Glycan biosynthesis	ko00510	NA	NA	0.024197	NA	NA	NA		1	1		NA	NA	XLOC_084615;XLOC_084616	NA	NA	NA		NA	NA	K01230+K01230	NA	NA	NA
Amino acid metabolism	Lysine biosynthesis	ko00300	NA	NA	NA	NA	NA	0.432377		1	0		NA	NA	NA	NA	NA	Traes_2AL_F1A3BAB14		NA	NA	NA	NA	NA	K01714
Amino acid metabolism	Valine, leucine and isoleucine degradation	ko00280	NA	0.673074	NA	NA	NA	NA		1	0		NA	Traes_2DS_E6C77EB38	NA	NA	NA	NA		NA	K00249	NA	NA	NA	NA
NA indicate no enrichment.
