# Supplementary material for: Mechanisms of wheat (Triticum aestivum) grain storage proteins in response to nitrogen application and its impacts on processing quality
Source: Sci Rep. 2018 Aug 9;8:11928. doi: 10.1038/s41598-018-30451-4 (PMC6085318; doi:10.1038/s41598-018-30451-4)
Supplement: Supplementary file 4 — Supplementary Table S4 [file 41598_2018_30451_MOESM4_ESM.xlsx]

## Sheet: Table S4A
Supplementary Table S4A. GO enrichment of DEGs (N0 VS N225) according to biological process in wheat caryopsis during 10~35 DAA
			P-value								DEGs
Type	Term	GO ID	T1_N0-vs-T1_N225	T2_N0-vs-T2_N225	T3_N0-vs-T3_N225	T4_N0-vs-T4_N225	T5_N0-vs-T5_N225	T6_N0-vs-T6_N225	Number of enrichment stages	Number of enrichment stages (P<0.05)	T1_N0-vs-T1_N225	T2_N0-vs-T2_N225	T3_N0-vs-T3_N225	T4_N0-vs-T4_N225	T5_N0-vs-T5_N225	T6_N0-vs-T6_N225
Biological Process	single-organism metabolic process	GO:0044710	1.32e-12	0.000129503	0.0126053	0.0077564	9.27e-05	4.08e-06	6	6	Traes_1BL_EA40F9ABE;Traes_1DS_1EB6E04F8;Traes_2DL_03E388B44;Traes_3AS_697F2FC13;Traes_6DL_2E37AE82C;Traes_7DL_5DF358135;XLOC_001541;XLOC_006908;XLOC_007964;XLOC_010785;XLOC_013460;XLOC_017127;XLOC_027861;XLOC_028369;XLOC_028514;XLOC_031115;XLOC_032252;XLOC_033140;XLOC_041585;XLOC_042006;XLOC_043535;XLOC_072096;XLOC_072354;XLOC_072519;XLOC_073134;XLOC_076950;XLOC_077033;XLOC_080288;XLOC_089462;XLO…	TRAES3BF012100010CFD_g;Traes_1DL_CD211C1E2;Traes_2AL_0DDC60D6E;Traes_2AS_EC4ADE04E;Traes_2BL_A73179F08;Traes_2BL_E3222439E;Traes_2DL_8E6F2EB56;Traes_2DL_8E6F2EB561;Traes_2DS_DB37EBC5E;Traes_3AL_DABE7199F;Traes_4AS_424A4DD16;Traes_4BL_A42FA833B;Traes_4DL_B75BA7E6C;Traes_6DL_B9EAF84BD;Traes_6DS_33B3D3EC2;Traes_7AL_DE59ED46C;Traes_7DL_1916B1C53;Traes_7DL_4DC5ACC8C;XLOC_000237;XLOC_008551;XLOC_011483…	Traes_2BS_E9B276FE4;Traes_3AL_DABE7199F;Traes_4AL_761FA7038;Traes_4BS_913A67B0E;Traes_5BL_65E9B8484;XLOC_084615;XLOC_084616;XLOC_102294;XLOC_102774;XLOC_116469	Traes_1BL_A2A76A427;Traes_2BS_E9B276FE4;Traes_3AL_DABE7199F;Traes_4AL_96EF1A5FF;XLOC_003884;XLOC_052780;XLOC_083943;XLOC_085702;XLOC_089462;XLOC_114936;XLOC_114976;XLOC_117160;XLOC_130148	TRAES3BF012100010CFD_g;Traes_1BL_A2A76A427;Traes_2BS_E9B276FE4;Traes_3AL_DABE7199F;Traes_7DS_8B69EA343;XLOC_032252;XLOC_050482;XLOC_051253;XLOC_073778;XLOC_080285;XLOC_080288;XLOC_126653	TRAES3BF012100010CFD_g;TRAES3BF101100080CFD_g;Traes_1AL_2CB1F6DC2;Traes_1AL_A37AB3144;Traes_1AS_4A6E603D3;Traes_1BS_A2F5A3F39;Traes_1DS_FEFAE4EB7;Traes_2AL_DFE14F538;Traes_2AL_E28BDB57F;Traes_2BL_3DBAA0726;Traes_2BL_896F783DF;Traes_2BS_E9B276FE4;Traes_2DL_4ADA8D564;Traes_2DL_76460989D;Traes_2DL_92AC6AFF4;Traes_3AL_2257408CA;Traes_3AL_DABE7199F;Traes_4AL_6DE969274;Traes_4AL_96EF1A5FF;Traes_4BS_913…
Biological Process	phosphate-containing compound metabolic process	GO:0006796	6.9e-14	0.000534334	0.0103503	0.00114524	0.0257184	0.405001	6	5	XLOC_013460;XLOC_017739;XLOC_028369;XLOC_028468;XLOC_032252;XLOC_033140;XLOC_041585;XLOC_043535;XLOC_043782;XLOC_054852;XLOC_072096;XLOC_073134;XLOC_080288;XLOC_102774;XLOC_103142;XLOC_106774;XLOC_106904;XLOC_114728;XLOC_118326;XLOC_119614;XLOC_119770;XLOC_130148	XLOC_008551;XLOC_013460;XLOC_077879;XLOC_084110;XLOC_102774;XLOC_118108;XLOC_119537;XLOC_119770;XLOC_124015;XLOC_125791;XLOC_130148	XLOC_016788;XLOC_072404;XLOC_088186;XLOC_102774	XLOC_016788;XLOC_048134;XLOC_052780;XLOC_088186;XLOC_117160;XLOC_130148	XLOC_032252;XLOC_080285;XLOC_080288	XLOC_039764;XLOC_084110;XLOC_098360;XLOC_104800;XLOC_133185
Biological Process	phosphorus metabolic process	GO:0006793	1.15e-13	0.000658321	0.0112784	0.0013035	0.0274494	0.426082	6	5	XLOC_013460;XLOC_017739;XLOC_028369;XLOC_028468;XLOC_032252;XLOC_033140;XLOC_041585;XLOC_043535;XLOC_043782;XLOC_054852;XLOC_072096;XLOC_073134;XLOC_080288;XLOC_102774;XLOC_103142;XLOC_106774;XLOC_106904;XLOC_114728;XLOC_118326;XLOC_119614;XLOC_119770;XLOC_130148	XLOC_008551;XLOC_013460;XLOC_077879;XLOC_084110;XLOC_102774;XLOC_118108;XLOC_119537;XLOC_119770;XLOC_124015;XLOC_125791;XLOC_130148	XLOC_016788;XLOC_072404;XLOC_088186;XLOC_102774	XLOC_016788;XLOC_048134;XLOC_052780;XLOC_088186;XLOC_117160;XLOC_130148	XLOC_032252;XLOC_080285;XLOC_080288	XLOC_039764;XLOC_084110;XLOC_098360;XLOC_104800;XLOC_133185
Biological Process	single-organism process	GO:0044699	7.46e-12	0.0015181	0.144542	0.0169021	0.0164951	5.25e-05	6	5	Traes_1AS_2787B96B5;Traes_1BL_EA40F9ABE;Traes_1DS_1EB6E04F8;Traes_2AS_172B21BF7;Traes_2DL_03E388B44;Traes_3AS_697F2FC13;Traes_6DL_2E37AE82C;Traes_6DL_A3DCB5C33;Traes_7DL_5DF358135;Traes_7DL_B76848797;XLOC_000135;XLOC_001541;XLOC_002168;XLOC_006908;XLOC_007964;XLOC_010785;XLOC_013460;XLOC_017127;XLOC_017739;XLOC_020144;XLOC_022996;XLOC_027861;XLOC_028369;XLOC_028468;XLOC_028514;XLOC_028530;XLOC_03…	TRAES3BF012100010CFD_g;Traes_1AL_2428A86D0;Traes_1AL_ED2F30785;Traes_1BL_D391EB3FA;Traes_1DL_5C1D8768F;Traes_1DL_C774A8BC6;Traes_1DL_CD211C1E2;Traes_2AL_0DDC60D6E;Traes_2AL_2317306B7;Traes_2AS_EC4ADE04E;Traes_2BL_72E0001A8;Traes_2BL_88C68B86E;Traes_2BL_A73179F08;Traes_2BL_BD5F3380A;Traes_2BL_E3222439E;Traes_2DL_8E6F2EB56;Traes_2DL_8E6F2EB561;Traes_2DS_DB37EBC5E;Traes_3AL_DABE7199F;Traes_3AS_22DCC…	Traes_1BL_49BF78501;Traes_2BL_72E0001A8;Traes_2BS_E9B276FE4;Traes_3AL_DABE7199F;Traes_4AL_761FA7038;Traes_4BS_913A67B0E;Traes_5BL_65E9B8484;XLOC_065583;XLOC_080945;XLOC_084615;XLOC_084616;XLOC_102294;XLOC_102774;XLOC_108150;XLOC_116469	Traes_1BL_A2A76A427;Traes_2BL_24878587D;Traes_2BL_72E0001A8;Traes_2BL_FD1569D04;Traes_2BS_E9B276FE4;Traes_3AL_DABE7199F;Traes_4AL_96EF1A5FF;Traes_5BS_5B2E99702;XLOC_003884;XLOC_013483;XLOC_041282;XLOC_052780;XLOC_080945;XLOC_083943;XLOC_085702;XLOC_089462;XLOC_107844;XLOC_114936;XLOC_114976;XLOC_116020;XLOC_117133;XLOC_117160;XLOC_126647;XLOC_130148	TRAES3BF012100010CFD_g;Traes_1BL_A2A76A427;Traes_2AS_96D993ED0;Traes_2BS_E9B276FE4;Traes_2DL_61C443C56;Traes_3AL_DABE7199F;Traes_7BL_DD88849AE;Traes_7DS_8B69EA343;XLOC_032252;XLOC_050482;XLOC_051253;XLOC_073778;XLOC_080285;XLOC_080288;XLOC_126653	TRAES3BF012100010CFD_g;TRAES3BF060400030CFD_g;TRAES3BF073600050CFD_g;TRAES3BF101100080CFD_g;Traes_1AL_0912DED70;Traes_1AL_2CB1F6DC2;Traes_1AL_A37AB3144;Traes_1AS_4A6E603D3;Traes_1BS_A2F5A3F39;Traes_1DS_FEFAE4EB7;Traes_2AL_DFE14F538;Traes_2AL_E28BDB57F;Traes_2AS_96D993ED0;Traes_2AS_F5A655E78;Traes_2BL_3DBAA0726;Traes_2BL_896F783DF;Traes_2BL_E4D78CECE;Traes_2BS_E9B276FE4;Traes_2DL_4ADA8D564;Traes_2…
Biological Process	single-organism biosynthetic process	GO:0044711	1.67e-09	0.0025497	0.0478393	0.000126707	0.230596	0.822967	6	4	XLOC_013460;XLOC_028369;XLOC_033140;XLOC_041585;XLOC_072096;XLOC_089462;XLOC_102294;XLOC_102774;XLOC_103142;XLOC_114976;XLOC_116169;XLOC_119770	XLOC_000237;XLOC_011483;XLOC_013460;XLOC_102774;XLOC_119770;XLOC_130005	XLOC_102294;XLOC_102774	XLOC_052780;XLOC_089462;XLOC_114936;XLOC_114976;XLOC_117160	XLOC_050482	XLOC_133185
Biological Process	small molecule metabolic process	GO:0044281	1.2e-10	0.0189948	0.499854	0.01535	0.0151312	0.12825	6	4	XLOC_006908;XLOC_013460;XLOC_017127;XLOC_028369;XLOC_028514;XLOC_033140;XLOC_041585;XLOC_072096;XLOC_073134;XLOC_080288;XLOC_089462;XLOC_102774;XLOC_103142;XLOC_114728;XLOC_116169;XLOC_119770;XLOC_129696	XLOC_000237;XLOC_008551;XLOC_011483;XLOC_013460;XLOC_077879;XLOC_102774;XLOC_119770	XLOC_102774	XLOC_052780;XLOC_089462;XLOC_114936;XLOC_117160	XLOC_073778;XLOC_080285;XLOC_080288	XLOC_039764;XLOC_063231;XLOC_068617;XLOC_104800;XLOC_115476;XLOC_133185
Biological Process	biological regulation	GO:0065007	0.000371679	0.413741	0.957519	0.0332334	0.883502	0.000529989	6	3	Traes_6DL_A3DCB5C33;Traes_7DL_B76848797;XLOC_000135;XLOC_007964;XLOC_010785;XLOC_022412;XLOC_027861;XLOC_028369;XLOC_028468;XLOC_031844;XLOC_033140;XLOC_033606;XLOC_041284;XLOC_042006;XLOC_043535;XLOC_043782;XLOC_050766;XLOC_052797;XLOC_062495;XLOC_068120;XLOC_071664;XLOC_072519;XLOC_083659;XLOC_086320;XLOC_109927;XLOC_111258;XLOC_116339;XLOC_118402;XLOC_123492;XLOC_130148	Traes_1AL_2428A86D0;Traes_1AL_ED2F30785;Traes_1DL_5C1D8768F;Traes_1DL_C774A8BC6;Traes_2AL_2317306B7;Traes_2BL_72E0001A8;Traes_2BL_88C68B86E;Traes_2BL_BD5F3380A;Traes_3DL_E1485757F;Traes_4AS_CAC6C49E0;Traes_4BS_9285C0809;Traes_5BL_A8CB3ACF6;XLOC_008551;XLOC_028390;XLOC_037912;XLOC_046473;XLOC_108420;XLOC_118108;XLOC_125791;XLOC_130148	Traes_2BL_72E0001A8;Traes_4AL_761FA7038	Traes_2BL_24878587D;Traes_2BL_72E0001A8;Traes_2BL_FD1569D04;Traes_4AL_3742AB62C;Traes_5BS_5B2E99702;XLOC_023376;XLOC_041282;XLOC_052780;XLOC_077043;XLOC_117160;XLOC_120829;XLOC_130148	Traes_4AL_3742AB62C;XLOC_075260	TRAES3BF060400030CFD_g;TRAES3BF073600050CFD_g;TRAES3BF101100080CFD_g;Traes_2AS_F5A655E78;Traes_2DS_5A8D0F48E;Traes_4BL_E03AA7A05;Traes_4BS_7CB794B52;Traes_4BS_9285C0809;Traes_4DL_E0847FBC5;Traes_5AL_10F82280C;Traes_5BL_12214988F;Traes_5DL_502C1AC95;Traes_6AS_A42E71A00;Traes_7AL_FDC2E2F77;Traes_7BL_4B72B69C3;Traes_7BS_143144578;Traes_7DL_57C54F1BB;Traes_7DL_70C90198F;Traes_7DL_C5116E2D4;XLOC_00900…
Biological Process	carbohydrate metabolic process	GO:0005975	0.28987	1.16e-05	0.593285	0.844333	0.0142147	0.00191168	6	3	TRAES3BF039300010CFD_g;Traes_2AL_024B0565B;Traes_2AL_0C8275227;Traes_2AL_3BAFCC8C5;Traes_2AL_E2B960C41;Traes_2BL_5A8297D8E;Traes_3B_55B913FD2;Traes_3B_FBE2447AA2;Traes_4AS_FF5C27E0A;Traes_4BL_FA7EB1648;Traes_5AS_4D26392A5;Traes_5DL_2D747BFCE;XLOC_028514;XLOC_043782;XLOC_080288;XLOC_102294;XLOC_114728;XLOC_116105;XLOC_116169	Traes_1AS_3B57A5261;Traes_1AS_D6DB96973;Traes_1AS_D8E37233E;Traes_1BS_DD370D1C7;Traes_1DS_427E0E3C7;Traes_2AL_3BAFCC8C5;Traes_2AL_45CEAFCF2;Traes_2AL_E2B960C41;Traes_2AL_F289C5675;Traes_2BL_33E5CFD18;Traes_2BL_385CA793F;Traes_2BL_773BDCEBD;Traes_2BL_7911433A3;Traes_2BL_E3222439E;Traes_2BS_8B4CB340F;Traes_2BS_A1909D302;Traes_2DL_D11B74156;Traes_4AL_2972B9FCD;Traes_4AL_4AE9E46B4;Traes_4BL_1BBF712A1…	Traes_5DS_EA2F39971;Traes_7DS_E34DA2F50;XLOC_084615;XLOC_084616;XLOC_102294	TRAES3BF059600040CFD_g;Traes_2AL_3BAFCC8C5;Traes_2AL_E2B960C41;Traes_2BS_9B34A7A43;Traes_4BS_11DDF29B31	Traes_2AL_3BAFCC8C5;Traes_2AL_6162A036E;Traes_2AL_E2B960C41;Traes_2BL_2D440C559;Traes_4DL_BD352CF07;Traes_5BS_BD107D52D;XLOC_073778;XLOC_080285;XLOC_080288	TRAES3BF031100030CFD_g;Traes_2AS_7E7E80A43;Traes_2BS_9B34A7A43;Traes_2DL_6CA449145;Traes_2DS_65B31416B;Traes_2DS_789F3636D;Traes_2DS_ECDB06707;Traes_3B_55B913FD2;Traes_3B_9F3320C78;Traes_3B_D516297E3;Traes_3DL_A2127ABF7;Traes_3DL_F5930F58D;Traes_4AL_FE0C5AEF4;Traes_4BS_D12DBE6D3;Traes_4DS_6B94D4FA6;Traes_4DS_F311D64BE;Traes_5AL_98C605C48;Traes_5AL_EE59BB19D;Traes_5BL_1E6720B2B;Traes_5BL_94F42F9A7…
Biological Process	generation of precursor metabolites and energy	GO:0006091	3.94e-09	0.0373402	0.0541319	0.0012948	0.145455	0.580678	6	3	EPlTAEG00000010007;TRAES3BF096900150CFD_g;Traes_1AS_0A92A2224;Traes_1BS_0A92A2224;Traes_2AL_0A92A2224;Traes_2AL_688678052;Traes_2BS_0A92A2224;Traes_3AL_0A92A2224;Traes_3AS_768E72E33;Traes_3DL_0A92A2224;Traes_3DL_0A92A22241;Traes_3DS_B1E22853B;Traes_4AL_0A92A2224;Traes_4BL_0A92A2224;Traes_4BL_FA7EB1648;Traes_4DS_0A92A2224;Traes_5AS_0A92A2224;Traes_5BL_0A92A2224;Traes_5BL_3D9D39158;Traes_5BS_0A92A2…	EPlTAEG00000010008;Traes_1BL_0D5375344;Traes_2AL_2317306B7;Traes_2BL_E3222439E;Traes_2DL_0721580AC;Traes_2DS_C2CFC5948;Traes_3AL_19A059FF8;Traes_3DS_747E90A65;Traes_3DS_8F1805C84;Traes_4BL_1BBF712A1;Traes_5BL_402FB4A3F;Traes_5BL_5081CE9EC;Traes_5BL_CB6155AD9;Traes_5DL_1F44EFC2C;Traes_5DL_C443AF5DD;Traes_6BS_D49FE8152;Traes_7BL_4D796D920	Traes_1BS_1182C63E2;Traes_2BL_9D381711E;Traes_3DS_747E90A65;Traes_3DS_8F1805C84;Traes_6DL_212F37739;Traes_7AS_D09F0C912	Traes_1BL_5AD1617A8;Traes_2AS_A18A69CB0;Traes_2DS_F7D244C5A;Traes_3DS_0F9198100;Traes_4AL_84CD4FDBD;Traes_4BS_A666283DF;Traes_5BL_E3BC16326;Traes_5DL_343F3EE59;Traes_7AS_BE3419D5C;Traes_7AS_D09F0C912;Traes_7DS_226F2DC27	Traes_3DL_463803781;Traes_3DS_B7D1D3B9D;Traes_5DL_C443AF5DD;Traes_7AS_D09F0C912	EPlTAEG00000010044;Traes_2DL_9515E6EE8;Traes_3AL_19A059FF8;Traes_3AS_A71235CCD;Traes_4BS_D12DBE6D3;Traes_4DS_F311D64BE;Traes_5BL_3D9D39158;Traes_5DL_343F3EE59;Traes_6BS_27AAE5E2A;Traes_6BS_D49FE8152;Traes_7AL_74239EBEC;Traes_7DL_D39A0193F;XLOC_133185
Biological Process	organic cyclic compound biosynthetic process	GO:1901362	1.79e-08	0.00408223	0.0296548	0.308586	0.182238	0.735206	6	3	XLOC_013460;XLOC_028369;XLOC_028468;XLOC_033140;XLOC_041585;XLOC_072096;XLOC_102294;XLOC_102774;XLOC_103142;XLOC_116169	XLOC_000237;XLOC_011483;XLOC_013460;XLOC_102774;XLOC_125791	XLOC_102294;XLOC_102774	XLOC_052780	XLOC_050482	XLOC_118543
Biological Process	photosynthesis	GO:0015979	1.5e-07	1.38e-06	0.140621	2.11e-05	0.0632395	0.773246	6	3	EPlTAEG00000010007;Traes_1AS_0A92A2224;Traes_1BS_0A92A2224;Traes_1BS_9A6B90822;Traes_2AL_0A92A2224;Traes_2BS_0A92A2224;Traes_2DS_28E23A3D3;Traes_3AL_0A92A2224;Traes_3DL_0A92A2224;Traes_3DL_0A92A22241;Traes_3DS_B1E22853B;Traes_4AL_0A92A2224;Traes_4BL_0A92A2224;Traes_4DS_0A92A2224;Traes_5AS_0A92A2224;Traes_5BL_0A92A2224;Traes_5BS_0A92A2224;Traes_6AS_0A92A2224;Traes_6BS_0A92A2224;Traes_6DL_0A92A2224…	EPlTAEG00000010008;Traes_1AL_513ECD5EB;Traes_1BL_0D5375344;Traes_2AL_2317306B7;Traes_2AS_3953901E4;Traes_2AS_C3EF3A27F;Traes_2BL_E3222439E;Traes_2BS_23E094F33;Traes_2BS_ADC2F0EB8;Traes_2BS_F10DFB01C;Traes_2DL_0721580AC;Traes_2DS_28E23A3D3;Traes_2DS_5814764C5;Traes_2DS_C2CFC5948;Traes_2DS_F6B4C05C5;Traes_2DS_FA532168A;Traes_3AL_19A059FF8;Traes_3DS_8F1805C84;Traes_5BL_5081CE9EC;Traes_5BL_CB6155AD9;…	Traes_2DS_28E23A3D3;Traes_3DS_8F1805C84;Traes_6BL_B51240ACF;Traes_7AS_D09F0C912	Traes_1AL_C42DE440F;Traes_1BL_5AD1617A8;Traes_2AS_A18A69CB0;Traes_2BS_F698CECA3;Traes_2DS_F7D244C5A;Traes_3DS_0F9198100;Traes_4AL_84CD4FDBD;Traes_4BS_A666283DF;Traes_5BL_E3BC16326;Traes_5DL_343F3EE59;Traes_7AS_D09F0C912;Traes_7DS_226F2DC27	Traes_3DL_463803781;Traes_3DS_B7D1D3B9D;Traes_5DL_C443AF5DD;Traes_7AS_D09F0C912	EPlTAEG00000010044;Traes_2BL_E4D78CECE;Traes_2DL_9515E6EE8;Traes_3AL_19A059FF8;Traes_3AS_A71235CCD;Traes_5DL_343F3EE59;Traes_6BS_27AAE5E2A;Traes_6BS_D49FE8152
Biological Process	regulation of biological process	GO:0050789	0.000128452	0.328018	0.985017	0.0252755	0.818475	0.000323628	6	3	Traes_6DL_A3DCB5C33;Traes_7DL_B76848797;XLOC_007964;XLOC_010785;XLOC_022412;XLOC_027861;XLOC_028369;XLOC_028468;XLOC_031844;XLOC_033140;XLOC_033606;XLOC_041284;XLOC_042006;XLOC_043782;XLOC_050766;XLOC_052797;XLOC_062495;XLOC_068120;XLOC_071664;XLOC_072519;XLOC_083659;XLOC_086320;XLOC_109927;XLOC_111258;XLOC_116339;XLOC_118402;XLOC_123492;XLOC_130148	Traes_1AL_2428A86D0;Traes_1AL_ED2F30785;Traes_1DL_5C1D8768F;Traes_1DL_C774A8BC6;Traes_2BL_88C68B86E;Traes_2BL_BD5F3380A;Traes_3DL_E1485757F;Traes_4AS_CAC6C49E0;Traes_4BS_9285C0809;Traes_5BL_A8CB3ACF6;XLOC_008551;XLOC_028390;XLOC_037912;XLOC_046473;XLOC_108420;XLOC_118108;XLOC_125791;XLOC_130148	Traes_4AL_761FA7038	Traes_2BL_24878587D;Traes_2BL_FD1569D04;Traes_4AL_3742AB62C;Traes_5BS_5B2E99702;XLOC_023376;XLOC_041282;XLOC_052780;XLOC_077043;XLOC_117160;XLOC_120829;XLOC_130148	Traes_4AL_3742AB62C;XLOC_075260	TRAES3BF073600050CFD_g;TRAES3BF101100080CFD_g;Traes_4BL_E03AA7A05;Traes_4BS_7CB794B52;Traes_4BS_9285C0809;Traes_4DL_E0847FBC5;Traes_5AL_10F82280C;Traes_5BL_12214988F;Traes_5DL_502C1AC95;Traes_6AS_A42E71A00;Traes_7AL_FDC2E2F77;Traes_7BL_4B72B69C3;Traes_7BS_143144578;Traes_7DL_57C54F1BB;Traes_7DL_70C90198F;Traes_7DL_C5116E2D4;XLOC_009007;XLOC_026369;XLOC_034856;XLOC_040283;XLOC_041298;XLOC_042660;X…
Biological Process	aromatic compound biosynthetic process	GO:0019438	8.07e-07	0.00208115	0.204866	0.270432	0.157936	0.678702	6	2	XLOC_013460;XLOC_028369;XLOC_028468;XLOC_033140;XLOC_041585;XLOC_072096;XLOC_102774;XLOC_103142	XLOC_000237;XLOC_011483;XLOC_013460;XLOC_102774;XLOC_125791	XLOC_102774	XLOC_052780	XLOC_050482	XLOC_118543
Biological Process	lipid metabolic process	GO:0006629	0.116596	0.0938794	0.0874708	0.131457	0.00799982	0.000162715	6	2	Traes_1BL_EA40F9ABE;Traes_1DS_1EB6E04F8;Traes_3AS_697F2FC13;Traes_7DL_5DF358135;XLOC_001541;XLOC_006908;XLOC_073134;XLOC_080288;XLOC_089462;XLOC_102294;XLOC_114976;XLOC_116169;XLOC_118326;XLOC_119770	TRAES3BF012100010CFD_g;Traes_1DL_CD211C1E2;Traes_2BL_A73179F08;Traes_2BL_E3222439E;Traes_2DL_8E6F2EB56;Traes_2DL_8E6F2EB561;Traes_2DS_DB37EBC5E;Traes_3AL_DABE7199F;Traes_4AS_424A4DD16;Traes_4BL_A42FA833B;Traes_4DL_B75BA7E6C;Traes_6DL_B9EAF84BD;Traes_6DS_33B3D3EC2;Traes_7AL_DE59ED46C;Traes_7DL_1916B1C53;Traes_7DL_4DC5ACC8C;XLOC_119770	Traes_2BS_E9B276FE4;Traes_3AL_DABE7199F;Traes_4AL_761FA7038;Traes_4BS_913A67B0E;Traes_5BL_65E9B8484;XLOC_102294	Traes_1BL_A2A76A427;Traes_2BS_E9B276FE4;Traes_3AL_DABE7199F;Traes_4AL_96EF1A5FF;XLOC_089462;XLOC_114976;XLOC_117160	TRAES3BF012100010CFD_g;Traes_1BL_A2A76A427;Traes_2BS_E9B276FE4;Traes_3AL_DABE7199F;Traes_7DS_8B69EA343;XLOC_080285;XLOC_080288	TRAES3BF012100010CFD_g;TRAES3BF101100080CFD_g;Traes_1AL_2CB1F6DC2;Traes_1AL_A37AB3144;Traes_2AL_DFE14F538;Traes_2AL_E28BDB57F;Traes_2BL_3DBAA0726;Traes_2BL_896F783DF;Traes_2BS_E9B276FE4;Traes_2DL_4ADA8D564;Traes_2DL_76460989D;Traes_2DL_92AC6AFF4;Traes_3AL_2257408CA;Traes_3AL_DABE7199F;Traes_4AL_6DE969274;Traes_4AL_96EF1A5FF;Traes_4BS_913A67B0E;Traes_4DL_9C2EC1F52;Traes_4DS_542118A8D;Traes_4DS_AFB…
Biological Process	response to stimulus	GO:0050896	0.108964	0.164005	0.204598	0.000128269	0.431672	0.00176936	6	2	Traes_1AL_A5860C535;Traes_2BL_A3D46B3C3;Traes_4BL_042C2D5EC;Traes_4DL_8AA84000C;Traes_6AL_141339B48;Traes_6DL_F22923A16;Traes_7BL_52E2D8300;Traes_7DL_B76848797;XLOC_007964;XLOC_010785;XLOC_017127;XLOC_027861;XLOC_028369;XLOC_031115;XLOC_033140;XLOC_033606;XLOC_041284;XLOC_042006;XLOC_050766;XLOC_052499;XLOC_068120;XLOC_072354;XLOC_077033;XLOC_080288;XLOC_107844;XLOC_109927;XLOC_114051;XLOC_116169…	TRAES3BF072500040CFD_g;TRAES3BF093200230CFD_g;Traes_1AL_2428A86D0;Traes_1AL_ED2F30785;Traes_1BL_533D05ED2;Traes_1BL_56BFDECCE;Traes_1BL_D391EB3FA;Traes_1DL_5C1D8768F;Traes_1DL_C774A8BC6;Traes_2BL_88C68B86E;Traes_2BL_BD5F3380A;Traes_2BL_CE1674DC5;Traes_2BL_E3222439E;Traes_3AS_22DCCA460;Traes_3DL_E1485757F;Traes_4AL_DF55853C2;Traes_4AS_CAC6C49E0;Traes_4BS_9285C0809;Traes_4DL_6104363D7;Traes_5BL_3ED…	Traes_2BL_B399BCCAC;Traes_2BS_E9B276FE4;Traes_4AL_761FA7038;Traes_4AS_CECD2CB54;Traes_5BL_D6C9D200D1;Traes_5DL_DF4EA7BE9;Traes_6AL_E2BFEA5F4;Traes_7BS_995DAE6FC;XLOC_009824;XLOC_098870;XLOC_108150	Traes_2AS_647C2FAA9;Traes_2BL_24878587D;Traes_2BL_33410A32A;Traes_2BL_FD1569D04;Traes_2BS_09313A224;Traes_2BS_232AE7601;Traes_2BS_B4AB09A4E;Traes_2BS_E9B276FE4;Traes_2DS_9CFE43D77;Traes_4DL_8AA84000C;Traes_6AL_E2BFEA5F4;Traes_6DL_134445958;Traes_6DS_6E660008E;Traes_7BS_995DAE6FC;XLOC_003884;XLOC_037149;XLOC_041282;XLOC_049199;XLOC_058970;XLOC_083943;XLOC_085702;XLOC_088009;XLOC_107844;XLOC_117160…	Traes_2AS_96D993ED0;Traes_2BS_E9B276FE4;Traes_3AS_075D3EB21;Traes_6AL_E2BFEA5F4;Traes_7BL_DD88849AE;XLOC_080285;XLOC_080288	EPlTAEG00000010044;TRAES3BF023800040CFD_g;TRAES3BF023900030CFD_g;TRAES3BF073600050CFD_g;TRAES3BF101100080CFD_g;Traes_1AL_0912DED70;Traes_1AS_944BE15E2;Traes_1BS_A796D1236;Traes_1DS_75204F135;Traes_2AS_96D993ED0;Traes_2BL_BF713EB9C;Traes_2BS_E9B276FE4;Traes_2DS_7D99552C2;Traes_3AL_F20756901;Traes_4AL_BE1AD302B;Traes_4AS_58DE58B00;Traes_4AS_58DE58B001;Traes_4BL_E03AA7A05;Traes_4BS_9285C0809;Traes_4…
Biological Process	response to stress	GO:0006950	0.3833	0.138226	0.0535969	3.44e-05	0.300526	0.00636866	6	2	Traes_1AL_A5860C535;Traes_4BL_042C2D5EC;Traes_4DL_8AA84000C;Traes_6AL_141339B48;Traes_6DL_F22923A16;Traes_7BL_52E2D8300;XLOC_027861;XLOC_031115;XLOC_042006;XLOC_068120;XLOC_072354;XLOC_077033;XLOC_114051;XLOC_116169;XLOC_130148;XLOC_130767;XLOC_131367	TRAES3BF072500040CFD_g;TRAES3BF093200230CFD_g;Traes_1BL_533D05ED2;Traes_1BL_56BFDECCE;Traes_1BL_D391EB3FA;Traes_2BL_CE1674DC5;Traes_2BL_E3222439E;Traes_3AS_22DCCA460;Traes_4AL_DF55853C2;Traes_4DL_6104363D7;Traes_5BL_3ED1B0234;Traes_6DS_6E660008E;XLOC_000237;XLOC_008551;XLOC_012378;XLOC_017525;XLOC_019924;XLOC_035826;XLOC_044340;XLOC_075167;XLOC_077985;XLOC_106897;XLOC_108420;XLOC_130148	Traes_2BL_B399BCCAC;Traes_2BS_E9B276FE4;Traes_4AS_CECD2CB54;Traes_5BL_D6C9D200D1;Traes_5DL_DF4EA7BE9;Traes_6AL_E2BFEA5F4;Traes_7BS_995DAE6FC;XLOC_009824;XLOC_098870	Traes_2AS_647C2FAA9;Traes_2BL_33410A32A;Traes_2BS_09313A224;Traes_2BS_232AE7601;Traes_2BS_B4AB09A4E;Traes_2BS_E9B276FE4;Traes_2DS_9CFE43D77;Traes_4DL_8AA84000C;Traes_6AL_E2BFEA5F4;Traes_6DL_134445958;Traes_6DS_6E660008E;Traes_7BS_995DAE6FC;XLOC_037149;XLOC_058970;XLOC_083943;XLOC_085702;XLOC_088009;XLOC_117160;XLOC_130148	Traes_2AS_96D993ED0;Traes_2BS_E9B276FE4;Traes_3AS_075D3EB21;Traes_6AL_E2BFEA5F4;Traes_7BL_DD88849AE	EPlTAEG00000010044;TRAES3BF023800040CFD_g;TRAES3BF023900030CFD_g;Traes_1AL_0912DED70;Traes_1AS_944BE15E2;Traes_1BS_A796D1236;Traes_1DS_75204F135;Traes_2AS_96D993ED0;Traes_2BL_BF713EB9C;Traes_2BS_E9B276FE4;Traes_2DS_7D99552C2;Traes_3AL_F20756901;Traes_4AL_BE1AD302B;Traes_4AS_58DE58B00;Traes_4AS_58DE58B001;Traes_4BS_BB26E5EE1;Traes_4DL_E0847FBC5;Traes_5BL_D6C9D200D1;Traes_6AS_8484A6E38;Traes_6BS_53…
Biological Process	single-organism cellular process	GO:0044763	8.29e-10	0.105807	0.365441	0.0110686	0.132176	0.484952	6	2	Traes_1AS_2787B96B5;Traes_2AS_172B21BF7;Traes_7DL_B76848797;XLOC_000135;XLOC_002168;XLOC_006908;XLOC_007964;XLOC_010785;XLOC_013460;XLOC_017127;XLOC_017739;XLOC_022996;XLOC_027861;XLOC_028369;XLOC_028468;XLOC_028514;XLOC_028530;XLOC_031115;XLOC_033140;XLOC_033606;XLOC_035608;XLOC_041284;XLOC_041585;XLOC_042006;XLOC_043535;XLOC_043782;XLOC_050766;XLOC_071664;XLOC_072096;XLOC_072354;XLOC_072519;XLO…	Traes_1AL_2428A86D0;Traes_1AL_ED2F30785;Traes_1DL_5C1D8768F;Traes_1DL_C774A8BC6;Traes_2AL_2317306B7;Traes_2BL_72E0001A8;Traes_2BL_88C68B86E;Traes_2BL_BD5F3380A;Traes_3AS_22DCCA460;Traes_3B_8FCD39B95;Traes_3DL_E1485757F;Traes_4AS_CAC6C49E0;Traes_4BL_2934F4CCF;Traes_4BS_9285C0809;Traes_4DL_C48B2CF26;Traes_5BL_A8CB3ACF6;Traes_5BS_6F5708B40;Traes_5BS_6F5708B401;Traes_6BL_B83BBF4B2;XLOC_000237;XLOC_00…	Traes_1BL_49BF78501;Traes_2BL_72E0001A8;Traes_2BS_E9B276FE4;Traes_4AL_761FA7038;XLOC_065583;XLOC_102774;XLOC_108150;XLOC_116469	Traes_2BL_24878587D;Traes_2BL_72E0001A8;Traes_2BL_FD1569D04;Traes_2BS_E9B276FE4;XLOC_003884;XLOC_013483;XLOC_041282;XLOC_052780;XLOC_083943;XLOC_089462;XLOC_107844;XLOC_114936;XLOC_114976;XLOC_116020;XLOC_117160;XLOC_126647;XLOC_130148	Traes_2AS_96D993ED0;Traes_2BS_E9B276FE4;Traes_2DL_61C443C56;Traes_7BL_DD88849AE;XLOC_050482;XLOC_073778;XLOC_080285;XLOC_080288	TRAES3BF060400030CFD_g;TRAES3BF073600050CFD_g;TRAES3BF101100080CFD_g;Traes_1AL_0912DED70;Traes_2AS_96D993ED0;Traes_2AS_F5A655E78;Traes_2BS_E9B276FE4;Traes_2DS_5A8D0F48E;Traes_4BL_E03AA7A05;Traes_4BS_9285C0809;Traes_4DL_E0847FBC5;Traes_5AL_10F82280C;Traes_5AL_385C6E426;Traes_5BL_12214988F;Traes_5DL_502C1AC95;Traes_6AS_A42E71A00;Traes_6BL_578569624;Traes_7AL_FDC2E2F77;Traes_7BL_4B72B69C3;Traes_7BS_…
Biological Process	DNA metabolic process	GO:0006259	9.72e-05	0.824414	0.912107	0.112654	0.539384	0.402633	6	1	Traes_1DL_F88E5106B;Traes_3DS_0166803C6;Traes_4BL_042C2D5EC;Traes_7BL_52E2D8300;XLOC_007964;XLOC_010785;XLOC_025117;XLOC_027861;XLOC_028170;XLOC_031115;XLOC_033140;XLOC_042006;XLOC_063499;XLOC_072354;XLOC_073512;XLOC_077033;XLOC_077240;XLOC_118402;XLOC_122894;XLOC_130148	Traes_1BL_56BFDECCE;Traes_1BL_A8F40C64A;Traes_4DL_6104363D7;XLOC_063499;XLOC_063887;XLOC_073512;XLOC_130148	Traes_7BS_995DAE6FC	Traes_5BS_5B2E99702;Traes_7BS_995DAE6FC;XLOC_052780;XLOC_063499;XLOC_083943;XLOC_130148	Traes_1AL_D5664FB85;XLOC_125681	TRAES3BF023800040CFD_g;TRAES3BF023900030CFD_g;Traes_1AS_386CFD490;Traes_1BS_A796D1236;Traes_4AS_58DE58B00;Traes_4AS_58DE58B001;Traes_4BS_7CB794B52;Traes_7DL_70C90198F;XLOC_085790;XLOC_118687;XLOC_120407;XLOC_121796;XLOC_122894
Biological Process	cellular aromatic compound metabolic process	GO:0006725	0.0115848	0.99939	0.932017	0.91434	0.873184	0.945034	6	1	TRAES3BF096900150CFD_g;Traes_1AS_2787B96B5;Traes_1AS_9EC8AB796;Traes_1BS_131057B0F;Traes_1DL_F88E5106B;Traes_2AL_723E42163;Traes_2AS_172B21BF7;Traes_2AS_C411984C9;Traes_3AL_148573198;Traes_3AS_768E72E33;Traes_3DS_0166803C6;Traes_4AL_D7702A458;Traes_4BL_042C2D5EC;Traes_4BL_FA7EB1648;Traes_4BS_6BEA71161;Traes_5BL_20921892A;Traes_5BL_3D9D39158;Traes_5BL_F1C371F46;Traes_5BS_8AAC93AED;Traes_5DL_A95A73…	EPlTAEG00000010025;TRAES3BF171600010CFD_g;Traes_1AL_5321917F4;Traes_1BL_56BFDECCE;Traes_1BL_A8F40C64A;Traes_1BS_131057B0F;Traes_1BS_EF67E5A24;Traes_2AL_2317306B7;Traes_2AL_4DEC7A6BC;Traes_2BL_E3222439E;Traes_2BS_B65714572;Traes_2DL_2FC93A5E5;Traes_2DL_409B54C93;Traes_3B_224A6B7E5;Traes_3B_990298FF5;Traes_3DL_F5560745B;Traes_3DS_52FA7014B;Traes_3DS_747E90A65;Traes_4AS_1FF67D54C;Traes_4BL_1BBF712A1…	Traes_1BS_1182C63E2;Traes_2BL_9D381711E;Traes_2BS_E9B276FE4;Traes_3DS_747E90A65;Traes_4AS_50F2C4B5D;Traes_6DL_212F37739;Traes_6DL_996A9FA5E;Traes_6DS_F62660D19;Traes_7BS_995DAE6FC;XLOC_102774	Traes_1DS_C09B774C7;Traes_2BL_33410A32A;Traes_2BS_E9B276FE4;Traes_4AL_3742AB62C;Traes_4BL_DFEFB5034;Traes_4BS_A3D28FB0E;Traes_5BL_5FE09CFB2;Traes_5BS_5B2E99702;Traes_7AS_BE3419D5C;Traes_7BS_995DAE6FC;XLOC_052780;XLOC_063499;XLOC_083943;XLOC_117160;XLOC_130148	Traes_1AL_D5664FB85;Traes_2BS_E9B276FE4;Traes_2DL_61C443C56;Traes_3DL_F5560745B;Traes_4AL_3742AB62C;Traes_6DL_E4582581B;XLOC_050482;XLOC_125681	EPlTAEG00000010079;TRAES3BF020100130CFD_g;TRAES3BF023800040CFD_g;TRAES3BF023900030CFD_g;TRAES3BF073600050CFD_g;TRAES3BF151800020CFD_g;Traes_1AS_386CFD490;Traes_1BL_DED873B03;Traes_1BS_A796D1236;Traes_1DL_65E1F2414;Traes_1DL_F06343530;Traes_2AS_3B7BE6FDC;Traes_2BL_A0786494A;Traes_2BL_E4D78CECE;Traes_2BS_E9B276FE4;Traes_2DL_8F24AEC6D;Traes_4AL_F52F9F1BE;Traes_4AS_58DE58B00;Traes_4AS_58DE58B001;Trae…
Biological Process	cellular biosynthetic process	GO:0044249	0.0142597	0.355188	0.54759	0.0745075	0.889568	0.972731	6	1	Traes_1AL_A5860C535;Traes_5DS_436DB5B2B;Traes_6AL_F8B86A41E;Traes_7DL_83B926810;XLOC_007964;XLOC_013460;XLOC_028369;XLOC_028468;XLOC_033140;XLOC_033606;XLOC_038196;XLOC_041585;XLOC_043782;XLOC_063499;XLOC_072096;XLOC_073134;XLOC_073355;XLOC_073512;XLOC_089462;XLOC_102774;XLOC_103142;XLOC_114976;XLOC_116339;XLOC_118402;XLOC_119770	Traes_1BS_DD122AEA6;Traes_1DS_DABE8C075;Traes_2DL_2FC93A5E5;Traes_2DS_8318AD213;Traes_4AL_2EC6083D7;Traes_6DS_DABE8C075;Traes_7DL_DABE8C075;XLOC_000237;XLOC_011483;XLOC_013460;XLOC_020576;XLOC_037912;XLOC_063499;XLOC_073512;XLOC_086083;XLOC_086177;XLOC_102774;XLOC_118108;XLOC_119770;XLOC_125791;XLOC_130005	Traes_5BL_D6C9D200D1;Traes_5DL_CEBA87E3F;Traes_5DL_DF4EA7BE9;Traes_6BL_30EFB4704;XLOC_102774	EPlTAEG00000010136;Traes_3AL_1DF1A2927;Traes_4DL_6AE4D9044;XLOC_015157;XLOC_052780;XLOC_063499;XLOC_077043;XLOC_089462;XLOC_114936;XLOC_114976;XLOC_117160	XLOC_050482;XLOC_075260	Traes_2AL_910204334;Traes_2BL_E4D78CECE;Traes_4AL_BE1AD302B;Traes_4DS_4C3C95D2E;Traes_5AL_4C3C95D2E;Traes_5BL_D6C9D200D1;Traes_7BL_41C34373C;Traes_7DL_8D073D6DD;XLOC_055922;XLOC_069996;XLOC_077043;XLOC_118543;XLOC_118687;XLOC_120407;XLOC_133176;XLOC_133185
Biological Process	cellular component organization	GO:0016043	0.0173402	0.394631	0.727948	0.447084	0.838851	0.966491	6	1	Traes_1AS_2787B96B5;Traes_1DL_F88E5106B;Traes_3DL_B7E220606;Traes_4AS_FF5C27E0A;Traes_7BL_52E2D8300;XLOC_007964;XLOC_010785;XLOC_025117;XLOC_027861;XLOC_028170;XLOC_028369;XLOC_028468;XLOC_028530;XLOC_033140;XLOC_040101;XLOC_043782;XLOC_050318;XLOC_062495;XLOC_071664;XLOC_072519;XLOC_073134;XLOC_102294;XLOC_111258;XLOC_114051;XLOC_118402;XLOC_122894;XLOC_123492;XLOC_129696;XLOC_130148	TRAES3BF059100010CFD_g;Traes_1BL_CC9CF3F5F;Traes_2AL_2317306B7;Traes_2AL_EE7CA0809;Traes_2AL_F289C5675;Traes_2BL_385CA793F;Traes_2BL_76BE4AAF8;Traes_2BS_8638CFB50;Traes_3AS_22DCCA460;Traes_3B_8FCD39B95;Traes_4AL_2EC6083D7;Traes_4BL_95197062C;Traes_5BS_6F5708B40;Traes_5BS_6F5708B401;Traes_5DL_2D0C11D58;Traes_5DL_3E9D34976;Traes_5DL_9B467A4B5;Traes_6BL_B83BBF4B2;XLOC_008551;XLOC_020576;XLOC_063887;…	Traes_4BL_AB3EBF1FD;Traes_5DS_EA2F39971;XLOC_015081;XLOC_102294;XLOC_116469	Traes_2BL_31D360F79;Traes_4BL_AB3EBF1FD;Traes_5BL_5FE09CFB2;Traes_5BS_5B2E99702;Traes_6DL_0134751D2;Traes_7AS_28F6458D3;XLOC_116020;XLOC_116591;XLOC_130148	Traes_4DL_BD352CF07;Traes_5BL_775E720CC;XLOC_125681	TRAES3BF026100050CFD_g;TRAES3BF151800020CFD_g;Traes_1BS_A796D1236;Traes_2BL_A0786494A;Traes_2BL_E4D78CECE;Traes_3DL_9BDAB2EC2;Traes_3DL_BBA523C81;Traes_4BS_7CB794B52;Traes_4DS_6B94D4FA6;Traes_5AL_385C6E426;Traes_5BL_513607F73;Traes_5BL_FFAC25A88;Traes_5BS_B593A6FB7;Traes_5DL_0A3BF1059;Traes_6BL_578569624;Traes_6DS_2F7DE1EAB;Traes_7DL_70C90198F;XLOC_118687;XLOC_122894;XLOC_123492;XLOC_133185
Biological Process	cellular component organization or biogenesis	GO:0071840	0.00181077	0.326628	0.569299	0.453894	0.841711	0.950527	6	1	Traes_1AS_2787B96B5;Traes_1DL_F88E5106B;Traes_3DL_B7E220606;Traes_4AS_FF5C27E0A;Traes_7BL_52E2D8300;XLOC_007964;XLOC_010785;XLOC_025117;XLOC_027861;XLOC_028170;XLOC_028369;XLOC_028468;XLOC_028530;XLOC_033140;XLOC_040101;XLOC_043782;XLOC_050318;XLOC_059634;XLOC_062495;XLOC_071664;XLOC_072519;XLOC_073134;XLOC_102294;XLOC_102774;XLOC_103142;XLOC_111258;XLOC_114051;XLOC_116169;XLOC_118402;XLOC_122894…	TRAES3BF059100010CFD_g;Traes_1BL_CC9CF3F5F;Traes_2AL_2317306B7;Traes_2AL_EE7CA0809;Traes_2AL_F289C5675;Traes_2BL_385CA793F;Traes_2BL_76BE4AAF8;Traes_2BS_8638CFB50;Traes_3AS_22DCCA460;Traes_3B_8FCD39B95;Traes_4AL_2EC6083D7;Traes_4BL_95197062C;Traes_5BS_6F5708B40;Traes_5BS_6F5708B401;Traes_5DL_2D0C11D58;Traes_5DL_3E9D34976;Traes_5DL_9B467A4B5;Traes_6BL_B83BBF4B2;XLOC_008551;XLOC_020576;XLOC_063887;…	Traes_4BL_AB3EBF1FD;Traes_5DS_EA2F39971;XLOC_015081;XLOC_102294;XLOC_102774;XLOC_116469	Traes_2BL_31D360F79;Traes_4BL_AB3EBF1FD;Traes_5BL_5FE09CFB2;Traes_5BS_5B2E99702;Traes_6DL_0134751D2;Traes_7AS_28F6458D3;XLOC_116020;XLOC_116591;XLOC_130148	Traes_4DL_BD352CF07;Traes_5BL_775E720CC;XLOC_125681	TRAES3BF026100050CFD_g;TRAES3BF151800020CFD_g;Traes_1BS_A796D1236;Traes_2BL_A0786494A;Traes_2BL_E4D78CECE;Traes_3DL_9BDAB2EC2;Traes_3DL_BBA523C81;Traes_4BS_7CB794B52;Traes_4DS_6B94D4FA6;Traes_5AL_385C6E426;Traes_5BL_513607F73;Traes_5BL_FFAC25A88;Traes_5BS_B593A6FB7;Traes_5DL_0A3BF1059;Traes_6BL_578569624;Traes_6DS_2F7DE1EAB;Traes_7DL_70C90198F;XLOC_118687;XLOC_122894;XLOC_123492;XLOC_131339;XLOC_…
Biological Process	cellular macromolecule metabolic process	GO:0044260	3.94e-05	0.991679	0.692864	0.481995	0.913138	0.999539	6	1	EPlTAEG00000010007;Traes_1AL_A5860C535;Traes_1AS_0A92A2224;Traes_1BS_0A92A2224;Traes_1DL_F88E5106B;Traes_2AL_0A92A2224;Traes_2AS_172B21BF7;Traes_2BS_0A92A2224;Traes_2BS_E02990F3C;Traes_3AL_0A92A2224;Traes_3AL_3445B0339;Traes_3DL_0A92A2224;Traes_3DL_0A92A22241;Traes_3DL_A466BAECF;Traes_3DS_0166803C6;Traes_3DS_B1E22853B;Traes_4AL_0A92A2224;Traes_4BL_042C2D5EC;Traes_4BL_0A92A2224;Traes_4DS_0A92A2224…	TRAES3BF274200020CFD_g;Traes_1BL_0D5375344;Traes_1BL_56BFDECCE;Traes_1BL_78992C9A0;Traes_1BL_A8F40C64A;Traes_1BS_DD122AEA6;Traes_1DS_8B0FC9013;Traes_1DS_DABE8C075;Traes_2AL_2317306B7;Traes_2DL_2FC93A5E5;Traes_2DL_A168393D5;Traes_2DS_8318AD213;Traes_2DS_C2CFC5948;Traes_3DS_8F1805C84;Traes_4AL_2EC6083D7;Traes_4AS_B25B75944;Traes_4AS_C26858DB5;Traes_4BS_9285C0809;Traes_4BS_94CA610E9;Traes_4DL_610436…	Traes_1BL_28B2386DF;Traes_1BL_49BF78501;Traes_3B_6ACAF6BA4;Traes_3DS_8F1805C84;Traes_5BL_D6C9D200D1;Traes_5BL_DE8427D23;Traes_5DL_CEBA87E3F;Traes_5DL_DF4EA7BE9;Traes_6AL_0681B2C3D;Traes_6BL_30EFB4704;Traes_7AS_D09F0C912;Traes_7BS_995DAE6FC;XLOC_072404;XLOC_084615;XLOC_084616;XLOC_102294;XLOC_102774	EPlTAEG00000010136;Traes_1BL_5AD1617A8;Traes_2AS_A18A69CB0;Traes_2BL_24878587D;Traes_2BL_FD1569D04;Traes_2DS_F7D244C5A;Traes_3AL_1DF1A2927;Traes_3B_EC9D0FC5F;Traes_4AL_84CD4FDBD;Traes_4BS_A666283DF;Traes_4DL_6AE4D9044;Traes_5BL_5FE09CFB2;Traes_5BL_E3BC16326;Traes_5BS_5B2E99702;Traes_5DL_343F3EE59;Traes_7AS_D09F0C912;Traes_7BS_995DAE6FC;Traes_7DS_226F2DC27;XLOC_015157;XLOC_048134;XLOC_052780;XLOC_…	TRAES3BF060600150CFD_g;Traes_1AL_D5664FB85;Traes_3DS_B7D1D3B9D;Traes_5DL_C443AF5DD;Traes_7AS_D09F0C912;XLOC_032252;XLOC_075260;XLOC_080285;XLOC_080288;XLOC_125681	EPlTAEG00000010044;TRAES3BF023800040CFD_g;TRAES3BF023900030CFD_g;Traes_1AS_386CFD490;Traes_1BL_A257DE671;Traes_1BS_A796D1236;Traes_2AL_910204334;Traes_2AS_72B3479AE;Traes_2BL_A0786494A;Traes_2BL_E4D78CECE;Traes_2DL_9515E6EE8;Traes_3AL_7A685D3E8;Traes_3AS_7AD9A30D2;Traes_3AS_A71235CCD;Traes_3DL_16CFC20F9;Traes_3DL_17C29322D;Traes_3DL_9BDAB2EC2;Traes_3DL_A839AA952;Traes_3DL_BBA523C81;Traes_4AL_6AC6…
Biological Process	cellular metabolic process	GO:0044237	2.29e-05	0.996545	0.752207	0.482234	0.913742	0.999997	6	1	EPlTAEG00000010007;TRAES3BF096900150CFD_g;Traes_1AL_A5860C535;Traes_1AS_0A92A2224;Traes_1AS_2787B96B5;Traes_1AS_9EC8AB796;Traes_1BS_0A92A2224;Traes_1BS_131057B0F;Traes_1BS_9A6B90822;Traes_1DL_F88E5106B;Traes_2AL_0A92A2224;Traes_2AL_688678052;Traes_2AL_723E42163;Traes_2AS_172B21BF7;Traes_2AS_C411984C9;Traes_2BS_0A92A2224;Traes_2BS_E02990F3C;Traes_2DS_28E23A3D3;Traes_3AL_0A92A2224;Traes_3AL_1485731…	EPlTAEG00000010008;EPlTAEG00000010025;TRAES3BF171600010CFD_g;TRAES3BF274200020CFD_g;Traes_1AL_513ECD5EB;Traes_1AL_5321917F4;Traes_1BL_0D5375344;Traes_1BL_56BFDECCE;Traes_1BL_78992C9A0;Traes_1BL_A8F40C64A;Traes_1BS_131057B0F;Traes_1BS_DD122AEA6;Traes_1BS_EF67E5A24;Traes_1DS_8B0FC9013;Traes_1DS_DABE8C075;Traes_2AL_2317306B7;Traes_2AL_4DEC7A6BC;Traes_2AS_3953901E4;Traes_2AS_C3EF3A27F;Traes_2BL_E3222…	Traes_1BL_28B2386DF;Traes_1BL_49BF78501;Traes_1BS_1182C63E2;Traes_2BL_9D381711E;Traes_2BS_E9B276FE4;Traes_2DS_28E23A3D3;Traes_3B_6ACAF6BA4;Traes_3DS_747E90A65;Traes_3DS_8F1805C84;Traes_4AS_50F2C4B5D;Traes_5BL_D6C9D200D1;Traes_5BL_DE8427D23;Traes_5DL_CEBA87E3F;Traes_5DL_DF4EA7BE9;Traes_6AL_0681B2C3D;Traes_6BL_30EFB4704;Traes_6BL_B51240ACF;Traes_6DL_212F37739;Traes_6DL_996A9FA5E;Traes_6DS_F62660D19…	EPlTAEG00000010136;Traes_1AL_C42DE440F;Traes_1BL_5AD1617A8;Traes_1DS_C09B774C7;Traes_2AS_A18A69CB0;Traes_2BL_24878587D;Traes_2BL_33410A32A;Traes_2BL_FD1569D04;Traes_2BS_E9B276FE4;Traes_2BS_F698CECA3;Traes_2DS_F7D244C5A;Traes_3AL_1DF1A2927;Traes_3B_EC9D0FC5F;Traes_3DS_0F9198100;Traes_4AL_3742AB62C;Traes_4AL_84CD4FDBD;Traes_4BL_DFEFB5034;Traes_4BS_A3D28FB0E;Traes_4BS_A666283DF;Traes_4DL_6AE4D9044;T…	TRAES3BF060600150CFD_g;Traes_1AL_D5664FB85;Traes_2BS_E9B276FE4;Traes_2DL_61C443C56;Traes_3DL_463803781;Traes_3DL_F5560745B;Traes_3DS_B7D1D3B9D;Traes_4AL_3742AB62C;Traes_5DL_C443AF5DD;Traes_6DL_E4582581B;Traes_7AS_D09F0C912;XLOC_032252;XLOC_050482;XLOC_073778;XLOC_075260;XLOC_080285;XLOC_080288;XLOC_084111;XLOC_125681	EPlTAEG00000010044;EPlTAEG00000010079;TRAES3BF020100130CFD_g;TRAES3BF023800040CFD_g;TRAES3BF023900030CFD_g;TRAES3BF073600050CFD_g;TRAES3BF151800020CFD_g;Traes_1AS_386CFD490;Traes_1BL_A257DE671;Traes_1BL_DED873B03;Traes_1BS_A796D1236;Traes_1DL_65E1F2414;Traes_1DL_F06343530;Traes_2AL_910204334;Traes_2AS_3B7BE6FDC;Traes_2AS_72B3479AE;Traes_2BL_A0786494A;Traes_2BL_E4D78CECE;Traes_2BS_E9B276FE4;Traes_…
Biological Process	cellular process	GO:0009987	0.0104337	0.99949	0.707886	0.701985	0.912556	0.999964	6	1	EPlTAEG00000010007;TRAES3BF096900150CFD_g;Traes_1AL_A5860C535;Traes_1AS_0A92A2224;Traes_1AS_2787B96B5;Traes_1AS_9EC8AB796;Traes_1BL_EA40F9ABE;Traes_1BS_0A92A2224;Traes_1BS_131057B0F;Traes_1BS_9A6B90822;Traes_1DL_F88E5106B;Traes_1DS_1EB6E04F8;Traes_2AL_0A92A2224;Traes_2AL_688678052;Traes_2AL_723E42163;Traes_2AS_172B21BF7;Traes_2AS_C411984C9;Traes_2BS_0A92A2224;Traes_2BS_E02990F3C;Traes_2DL_03E388B…	EPlTAEG00000010008;EPlTAEG00000010025;TRAES3BF046600030CFD_g;TRAES3BF059100010CFD_g;TRAES3BF066900080CFD_g;TRAES3BF080100010CFD_g;TRAES3BF093200230CFD_g;TRAES3BF099900120CFD_g;TRAES3BF171600010CFD_g;TRAES3BF274200020CFD_g;Traes_1AL_2428A86D0;Traes_1AL_513ECD5EB;Traes_1AL_5321917F4;Traes_1AL_9B91417F7;Traes_1AL_ED2F30785;Traes_1AS_3B57A5261;Traes_1BL_0D5375344;Traes_1BL_56BFDECCE;Traes_1BL_78992C9…	TRAES3BF190500010CFD_g;Traes_1AL_D1AF9EF20;Traes_1BL_28B2386DF;Traes_1BL_49BF78501;Traes_1BS_1182C63E2;Traes_2AL_CC6133527;Traes_2BL_72E0001A8;Traes_2BL_9D381711E;Traes_2BS_E9B276FE4;Traes_2DS_28E23A3D3;Traes_3B_6ACAF6BA4;Traes_3DS_747E90A65;Traes_3DS_8F1805C84;Traes_4AL_761FA7038;Traes_4AS_50F2C4B5D;Traes_4BL_AB3EBF1FD;Traes_4BS_913A67B0E;Traes_5AL_FA3033A40;Traes_5BL_29F85D616;Traes_5BL_D6C9D20…	EPlTAEG00000010136;TRAES3BF059600040CFD_g;TRAES3BF190500010CFD_g;Traes_1AL_C42DE440F;Traes_1BL_5AD1617A8;Traes_1BL_A2A76A427;Traes_1DS_C09B774C7;Traes_2AS_A18A69CB0;Traes_2BL_24878587D;Traes_2BL_31D360F79;Traes_2BL_33410A32A;Traes_2BL_72E0001A8;Traes_2BL_FD1569D04;Traes_2BS_9B34A7A43;Traes_2BS_E9B276FE4;Traes_2BS_F698CECA3;Traes_2DS_93A43B61E;Traes_2DS_F7D244C5A;Traes_3AL_1DF1A2927;Traes_3B_EC9D0…	TRAES3BF060600150CFD_g;TRAES3BF190500010CFD_g;Traes_1AL_D5664FB85;Traes_1BL_A2A76A427;Traes_2AL_56247C7D9;Traes_2AL_6162A036E;Traes_2AL_956419DF5;Traes_2AS_96D993ED0;Traes_2BL_2D440C559;Traes_2BS_E9B276FE4;Traes_2DL_61C443C56;Traes_3AL_9E0B84E84;Traes_3AS_075D3EB21;Traes_3DL_463803781;Traes_3DL_F5560745B;Traes_3DS_B7D1D3B9D;Traes_3DS_C74F56379;Traes_4AL_3742AB62C;Traes_4DL_BD352CF07;Traes_5BL_775…	EPlTAEG00000010044;EPlTAEG00000010079;TRAES3BF020100130CFD_g;TRAES3BF023800040CFD_g;TRAES3BF023900030CFD_g;TRAES3BF026100050CFD_g;TRAES3BF044400060CFD_g;TRAES3BF060400030CFD_g;TRAES3BF066900110CFD_g;TRAES3BF073600050CFD_g;TRAES3BF101100080CFD_g;TRAES3BF113400140CFD_g;TRAES3BF151800020CFD_g;TRAES3BF190500010CFD_g;Traes_1AL_0912DED70;Traes_1AL_2CB1F6DC2;Traes_1AL_A37AB3144;Traes_1AL_E00BF49A8;Traes…
Biological Process	gene expression	GO:0010467	0.0475046	0.931119	0.284953	0.577472	0.967694	0.928192	6	1	Traes_1AL_A5860C535;Traes_5DS_436DB5B2B;Traes_6AL_F8B86A41E;Traes_7DL_83B926810;XLOC_022996;XLOC_028369;XLOC_028468;XLOC_033140;XLOC_034933;XLOC_038196;XLOC_059616;XLOC_059634;XLOC_071817;XLOC_073134;XLOC_073355;XLOC_082227;XLOC_089260;XLOC_102774;XLOC_103142;XLOC_113369;XLOC_130148	Traes_1BS_DD122AEA6;Traes_1DS_DABE8C075;Traes_2DL_2FC93A5E5;Traes_2DS_8318AD213;Traes_4AL_2EC6083D7;Traes_6DS_DABE8C075;Traes_7DL_DABE8C075;XLOC_012637;XLOC_020576;XLOC_102774;XLOC_125791;XLOC_130148	Traes_5BL_D6C9D200D1;Traes_5DL_CEBA87E3F;Traes_5DL_DF4EA7BE9;Traes_6BL_30EFB4704;XLOC_059707;XLOC_102774	EPlTAEG00000010136;Traes_3AL_1DF1A2927;Traes_4DL_6AE4D9044;XLOC_015157;XLOC_059707;XLOC_130148	XLOC_059707	Traes_2AL_910204334;Traes_2BL_E4D78CECE;Traes_4AL_BE1AD302B;Traes_4DS_4C3C95D2E;Traes_5AL_4C3C95D2E;Traes_5BL_D6C9D200D1;Traes_7BL_41C34373C;Traes_7DL_8D073D6DD;XLOC_010770;XLOC_059707;XLOC_063650;XLOC_082229;XLOC_088794;XLOC_115476;XLOC_131339;XLOC_133176
Biological Process	heterocycle metabolic process	GO:0046483	0.00758238	0.998902	0.931619	0.913778	0.935063	0.944263	6	1	TRAES3BF096900150CFD_g;Traes_1AS_2787B96B5;Traes_1AS_9EC8AB796;Traes_1BS_131057B0F;Traes_1DL_F88E5106B;Traes_2AL_723E42163;Traes_2AS_172B21BF7;Traes_2AS_C411984C9;Traes_3AL_148573198;Traes_3AS_768E72E33;Traes_3DS_0166803C6;Traes_4AL_D7702A458;Traes_4BL_042C2D5EC;Traes_4BL_FA7EB1648;Traes_4BS_6BEA71161;Traes_5BL_20921892A;Traes_5BL_3D9D39158;Traes_5BL_F1C371F46;Traes_5BS_8AAC93AED;Traes_5DL_A95A73…	EPlTAEG00000010025;TRAES3BF171600010CFD_g;Traes_1AL_5321917F4;Traes_1BL_56BFDECCE;Traes_1BL_A8F40C64A;Traes_1BS_131057B0F;Traes_1BS_EF67E5A24;Traes_2AL_2317306B7;Traes_2AL_4DEC7A6BC;Traes_2BL_E3222439E;Traes_2BS_B65714572;Traes_2DL_2FC93A5E5;Traes_2DL_409B54C93;Traes_3B_224A6B7E5;Traes_3B_990298FF5;Traes_3DL_F5560745B;Traes_3DS_52FA7014B;Traes_3DS_747E90A65;Traes_4AS_1FF67D54C;Traes_4BL_1BBF712A1…	Traes_1BS_1182C63E2;Traes_2BL_9D381711E;Traes_2BS_E9B276FE4;Traes_3DS_747E90A65;Traes_4AS_50F2C4B5D;Traes_6DL_212F37739;Traes_6DL_996A9FA5E;Traes_6DS_F62660D19;Traes_7BS_995DAE6FC;XLOC_102774	Traes_1DS_C09B774C7;Traes_2BL_33410A32A;Traes_2BS_E9B276FE4;Traes_4AL_3742AB62C;Traes_4BL_DFEFB5034;Traes_4BS_A3D28FB0E;Traes_5BL_5FE09CFB2;Traes_5BS_5B2E99702;Traes_7AS_BE3419D5C;Traes_7BS_995DAE6FC;XLOC_052780;XLOC_063499;XLOC_083943;XLOC_117160;XLOC_130148	Traes_1AL_D5664FB85;Traes_2BS_E9B276FE4;Traes_2DL_61C443C56;Traes_3DL_F5560745B;Traes_4AL_3742AB62C;Traes_6DL_E4582581B;XLOC_125681	EPlTAEG00000010079;TRAES3BF020100130CFD_g;TRAES3BF023800040CFD_g;TRAES3BF023900030CFD_g;TRAES3BF073600050CFD_g;TRAES3BF151800020CFD_g;Traes_1AS_386CFD490;Traes_1BL_DED873B03;Traes_1BS_A796D1236;Traes_1DL_65E1F2414;Traes_1DL_F06343530;Traes_2AS_3B7BE6FDC;Traes_2BL_A0786494A;Traes_2BL_E4D78CECE;Traes_2BS_E9B276FE4;Traes_2DL_8F24AEC6D;Traes_4AL_F52F9F1BE;Traes_4AS_58DE58B00;Traes_4AS_58DE58B001;Trae…
Biological Process	macromolecule metabolic process	GO:0043170	3.93e-05	0.959729	0.18925	0.416256	0.914269	0.995342	6	1	EPlTAEG00000010007;TRAES3BF053500090CFD_g;Traes_1AL_A5860C535;Traes_1AS_0A92A2224;Traes_1BS_0A92A2224;Traes_1DL_F88E5106B;Traes_2AL_0A92A2224;Traes_2AS_172B21BF7;Traes_2AS_6DCA4AADD;Traes_2BL_78D03FFA1;Traes_2BS_0A92A2224;Traes_2BS_E02990F3C;Traes_2DL_D13018A01;Traes_3AL_0A92A2224;Traes_3AL_3445B0339;Traes_3DL_0A92A2224;Traes_3DL_0A92A22241;Traes_3DL_A466BAECF;Traes_3DS_0166803C6;Traes_3DS_B1E228…	TRAES3BF080100010CFD_g;TRAES3BF093200230CFD_g;TRAES3BF274200020CFD_g;Traes_1BL_0D5375344;Traes_1BL_56BFDECCE;Traes_1BL_5763093BF;Traes_1BL_78992C9A0;Traes_1BL_A8F40C64A;Traes_1BS_DD122AEA6;Traes_1DS_8B0FC9013;Traes_1DS_DABE8C075;Traes_2AL_2317306B7;Traes_2AS_7E8F8471C;Traes_2BL_DE4C02E941;Traes_2BS_ED3652A2E;Traes_2DL_2FC93A5E5;Traes_2DL_A168393D5;Traes_2DS_8318AD213;Traes_2DS_C2CFC5948;Traes_3AL…	Traes_1AL_D1AF9EF20;Traes_1BL_28B2386DF;Traes_1BL_49BF78501;Traes_2BL_8495512BD1;Traes_3B_6ACAF6BA4;Traes_3DS_8F1805C84;Traes_5BL_D6C9D200D1;Traes_5BL_DE8427D23;Traes_5DL_5E2AECAD6;Traes_5DL_CEBA87E3F;Traes_5DL_DF4EA7BE9;Traes_6AL_0681B2C3D;Traes_6BL_30EFB4704;Traes_6BL_EDDFF9D8B;Traes_7AS_D09F0C912;Traes_7AS_F8561D80E;Traes_7BL_A7049B8A3;Traes_7BS_995DAE6FC;Traes_7DL_64905FA8B;XLOC_059707;XLOC_0…	EPlTAEG00000010136;Traes_1BL_5AD1617A8;Traes_2AS_A18A69CB0;Traes_2BL_24878587D;Traes_2BL_FD1569D04;Traes_2DS_F7D244C5A;Traes_3AL_1DF1A2927;Traes_3B_EC9D0FC5F;Traes_4AL_84CD4FDBD;Traes_4AL_993A675F6;Traes_4BS_1785F0AA6;Traes_4BS_A666283DF;Traes_4DL_6AE4D9044;Traes_5BL_22ED571AE;Traes_5BL_5FE09CFB2;Traes_5BL_E3BC16326;Traes_5BS_5B2E99702;Traes_5DL_343F3EE59;Traes_6DS_6E660008E;Traes_7AS_28F6458D3;T…	TRAES3BF060600150CFD_g;Traes_1AL_D5664FB85;Traes_3AS_075D3EB21;Traes_3DS_B7D1D3B9D;Traes_5DL_C443AF5DD;Traes_6BL_EDDFF9D8B;Traes_7AS_D09F0C912;XLOC_032252;XLOC_059707;XLOC_075260;XLOC_080285;XLOC_080288;XLOC_125681	EPlTAEG00000010044;TRAES3BF013900010CFD_g;TRAES3BF023800040CFD_g;TRAES3BF023900030CFD_g;Traes_1AS_386CFD490;Traes_1AS_944BE15E2;Traes_1BL_84EEAC5D5;Traes_1BL_A257DE671;Traes_1BS_A796D1236;Traes_2AL_910204334;Traes_2AS_72B3479AE;Traes_2AS_C1EA81EC4;Traes_2BL_A0786494A;Traes_2BL_E4D78CECE;Traes_2BS_F4E831A77;Traes_2DL_9515E6EE8;Traes_2DL_E56A5ACED;Traes_3AL_7A685D3E8;Traes_3AS_7AD9A30D2;Traes_3AS_A…
Biological Process	nucleic acid metabolic process	GO:0090304	5.83e-11	0.682823	0.787	0.204198	0.639898	0.182001	6	1	Traes_1DL_F88E5106B;Traes_3DS_0166803C6;Traes_4BL_042C2D5EC;Traes_7BL_52E2D8300;XLOC_007964;XLOC_010785;XLOC_022996;XLOC_025117;XLOC_027861;XLOC_028170;XLOC_028369;XLOC_028468;XLOC_031115;XLOC_033140;XLOC_034933;XLOC_042006;XLOC_059634;XLOC_063499;XLOC_071664;XLOC_072354;XLOC_073134;XLOC_073512;XLOC_077033;XLOC_077240;XLOC_082227;XLOC_102774;XLOC_103142;XLOC_106867;XLOC_113369;XLOC_118402;XLOC_12…	Traes_1BL_56BFDECCE;Traes_1BL_A8F40C64A;Traes_4DL_6104363D7;XLOC_063499;XLOC_063887;XLOC_073512;XLOC_077879;XLOC_102774;XLOC_125791;XLOC_130148	Traes_7BS_995DAE6FC;XLOC_102774	Traes_5BS_5B2E99702;Traes_7BS_995DAE6FC;XLOC_052780;XLOC_063499;XLOC_083943;XLOC_130148	Traes_1AL_D5664FB85;XLOC_125681	TRAES3BF023800040CFD_g;TRAES3BF023900030CFD_g;Traes_1AS_386CFD490;Traes_1BS_A796D1236;Traes_4AS_58DE58B00;Traes_4AS_58DE58B001;Traes_4BS_7CB794B52;Traes_7DL_70C90198F;XLOC_004845;XLOC_082229;XLOC_085790;XLOC_115476;XLOC_118543;XLOC_118687;XLOC_120407;XLOC_121796;XLOC_122894;XLOC_131339
Biological Process	nucleobase-containing compound metabolic process	GO:0006139	0.0153513	0.999608	0.929076	0.946697	0.932968	0.954117	6	1	TRAES3BF096900150CFD_g;Traes_1AS_2787B96B5;Traes_1AS_9EC8AB796;Traes_1BS_131057B0F;Traes_1DL_F88E5106B;Traes_2AL_723E42163;Traes_2AS_172B21BF7;Traes_2AS_C411984C9;Traes_3AL_148573198;Traes_3AS_768E72E33;Traes_3DS_0166803C6;Traes_4AL_D7702A458;Traes_4BL_042C2D5EC;Traes_4BL_FA7EB1648;Traes_4BS_6BEA71161;Traes_5BL_20921892A;Traes_5BL_3D9D39158;Traes_5BL_F1C371F46;Traes_5BS_8AAC93AED;Traes_5DL_A95A73…	EPlTAEG00000010025;TRAES3BF171600010CFD_g;Traes_1AL_5321917F4;Traes_1BL_56BFDECCE;Traes_1BL_A8F40C64A;Traes_1BS_131057B0F;Traes_1BS_EF67E5A24;Traes_2AL_2317306B7;Traes_2AL_4DEC7A6BC;Traes_2BL_E3222439E;Traes_2BS_B65714572;Traes_2DL_2FC93A5E5;Traes_2DL_409B54C93;Traes_3B_224A6B7E5;Traes_3B_990298FF5;Traes_3DL_F5560745B;Traes_3DS_52FA7014B;Traes_3DS_747E90A65;Traes_4AS_1FF67D54C;Traes_4BL_1BBF712A1…	Traes_1BS_1182C63E2;Traes_2BL_9D381711E;Traes_2BS_E9B276FE4;Traes_3DS_747E90A65;Traes_4AS_50F2C4B5D;Traes_6DL_212F37739;Traes_6DL_996A9FA5E;Traes_6DS_F62660D19;Traes_7BS_995DAE6FC;XLOC_102774	Traes_1DS_C09B774C7;Traes_2BL_33410A32A;Traes_2BS_E9B276FE4;Traes_4AL_3742AB62C;Traes_4BL_DFEFB5034;Traes_4BS_A3D28FB0E;Traes_5BL_5FE09CFB2;Traes_5BS_5B2E99702;Traes_7AS_BE3419D5C;Traes_7BS_995DAE6FC;XLOC_052780;XLOC_063499;XLOC_083943;XLOC_130148	Traes_1AL_D5664FB85;Traes_2BS_E9B276FE4;Traes_2DL_61C443C56;Traes_3DL_F5560745B;Traes_4AL_3742AB62C;Traes_6DL_E4582581B;XLOC_125681	EPlTAEG00000010079;TRAES3BF020100130CFD_g;TRAES3BF023800040CFD_g;TRAES3BF023900030CFD_g;TRAES3BF073600050CFD_g;TRAES3BF151800020CFD_g;Traes_1AS_386CFD490;Traes_1BL_DED873B03;Traes_1BS_A796D1236;Traes_1DL_65E1F2414;Traes_1DL_F06343530;Traes_2AS_3B7BE6FDC;Traes_2BL_A0786494A;Traes_2BL_E4D78CECE;Traes_2BS_E9B276FE4;Traes_2DL_8F24AEC6D;Traes_4AL_F52F9F1BE;Traes_4AS_58DE58B00;Traes_4AS_58DE58B001;Trae…
Biological Process	organic cyclic compound metabolic process	GO:1901360	0.00546114	0.999449	0.882214	0.917029	0.875825	0.948657	6	1	TRAES3BF096900150CFD_g;Traes_1AS_2787B96B5;Traes_1AS_9EC8AB796;Traes_1BS_131057B0F;Traes_1DL_F88E5106B;Traes_2AL_723E42163;Traes_2AS_172B21BF7;Traes_2AS_C411984C9;Traes_3AL_148573198;Traes_3AS_768E72E33;Traes_3DS_0166803C6;Traes_4AL_D7702A458;Traes_4BL_042C2D5EC;Traes_4BL_FA7EB1648;Traes_4BS_6BEA71161;Traes_5BL_20921892A;Traes_5BL_3D9D39158;Traes_5BL_F1C371F46;Traes_5BS_8AAC93AED;Traes_5DL_A95A73…	EPlTAEG00000010025;TRAES3BF171600010CFD_g;Traes_1AL_5321917F4;Traes_1BL_56BFDECCE;Traes_1BL_A8F40C64A;Traes_1BS_131057B0F;Traes_1BS_EF67E5A24;Traes_2AL_2317306B7;Traes_2AL_4DEC7A6BC;Traes_2BL_E3222439E;Traes_2BS_B65714572;Traes_2DL_2FC93A5E5;Traes_2DL_409B54C93;Traes_3B_224A6B7E5;Traes_3B_990298FF5;Traes_3DL_F5560745B;Traes_3DS_52FA7014B;Traes_3DS_747E90A65;Traes_4AS_1FF67D54C;Traes_4BL_1BBF712A1…	Traes_1BS_1182C63E2;Traes_2BL_9D381711E;Traes_2BS_E9B276FE4;Traes_3DS_747E90A65;Traes_4AS_50F2C4B5D;Traes_6DL_212F37739;Traes_6DL_996A9FA5E;Traes_6DS_F62660D19;Traes_7BS_995DAE6FC;XLOC_102294;XLOC_102774	Traes_1DS_C09B774C7;Traes_2BL_33410A32A;Traes_2BS_E9B276FE4;Traes_4AL_3742AB62C;Traes_4BL_DFEFB5034;Traes_4BS_A3D28FB0E;Traes_5BL_5FE09CFB2;Traes_5BS_5B2E99702;Traes_7AS_BE3419D5C;Traes_7BS_995DAE6FC;XLOC_052780;XLOC_063499;XLOC_083943;XLOC_117160;XLOC_130148	Traes_1AL_D5664FB85;Traes_2BS_E9B276FE4;Traes_2DL_61C443C56;Traes_3DL_F5560745B;Traes_4AL_3742AB62C;Traes_6DL_E4582581B;XLOC_050482;XLOC_125681	EPlTAEG00000010079;TRAES3BF020100130CFD_g;TRAES3BF023800040CFD_g;TRAES3BF023900030CFD_g;TRAES3BF073600050CFD_g;TRAES3BF151800020CFD_g;Traes_1AS_386CFD490;Traes_1BL_DED873B03;Traes_1BS_A796D1236;Traes_1DL_65E1F2414;Traes_1DL_F06343530;Traes_2AS_3B7BE6FDC;Traes_2BL_A0786494A;Traes_2BL_E4D78CECE;Traes_2BS_E9B276FE4;Traes_2DL_8F24AEC6D;Traes_4AL_F52F9F1BE;Traes_4AS_58DE58B00;Traes_4AS_58DE58B001;Trae…
Biological Process	organic substance biosynthetic process	GO:1901576	0.00444741	0.363883	0.370927	0.0766076	0.891278	0.974221	6	1	Traes_1AL_A5860C535;Traes_5DS_436DB5B2B;Traes_6AL_F8B86A41E;Traes_7DL_83B926810;XLOC_007964;XLOC_013460;XLOC_028369;XLOC_028468;XLOC_033140;XLOC_033606;XLOC_038196;XLOC_041585;XLOC_043782;XLOC_063499;XLOC_072096;XLOC_073134;XLOC_073355;XLOC_073512;XLOC_089462;XLOC_102294;XLOC_102774;XLOC_103142;XLOC_114976;XLOC_116169;XLOC_116339;XLOC_118402;XLOC_119770	Traes_1BS_DD122AEA6;Traes_1DS_DABE8C075;Traes_2DL_2FC93A5E5;Traes_2DS_8318AD213;Traes_4AL_2EC6083D7;Traes_6DS_DABE8C075;Traes_7DL_DABE8C075;XLOC_000237;XLOC_011483;XLOC_013460;XLOC_020576;XLOC_037912;XLOC_063499;XLOC_073512;XLOC_086083;XLOC_086177;XLOC_102774;XLOC_118108;XLOC_119770;XLOC_125791;XLOC_130005	Traes_5BL_D6C9D200D1;Traes_5DL_CEBA87E3F;Traes_5DL_DF4EA7BE9;Traes_6BL_30EFB4704;XLOC_102294;XLOC_102774	EPlTAEG00000010136;Traes_3AL_1DF1A2927;Traes_4DL_6AE4D9044;XLOC_015157;XLOC_052780;XLOC_063499;XLOC_077043;XLOC_089462;XLOC_114936;XLOC_114976;XLOC_117160	XLOC_050482;XLOC_075260	Traes_2AL_910204334;Traes_2BL_E4D78CECE;Traes_4AL_BE1AD302B;Traes_4DS_4C3C95D2E;Traes_5AL_4C3C95D2E;Traes_5BL_D6C9D200D1;Traes_7BL_41C34373C;Traes_7DL_8D073D6DD;XLOC_055922;XLOC_069996;XLOC_077043;XLOC_118543;XLOC_118687;XLOC_120407;XLOC_133176;XLOC_133185
Biological Process	organic substance metabolic process	GO:0071704	0.000134746	0.710802	0.430129	0.656029	0.529211	0.443184	6	1	EPlTAEG00000010007;TRAES3BF039300010CFD_g;TRAES3BF053500090CFD_g;TRAES3BF096900150CFD_g;Traes_1AL_A5860C535;Traes_1AS_0A92A2224;Traes_1AS_2787B96B5;Traes_1AS_9EC8AB796;Traes_1BL_EA40F9ABE;Traes_1BS_0A92A2224;Traes_1BS_131057B0F;Traes_1DL_F88E5106B;Traes_1DS_1EB6E04F8;Traes_2AL_024B0565B;Traes_2AL_0A92A2224;Traes_2AL_0C8275227;Traes_2AL_3BAFCC8C5;Traes_2AL_723E42163;Traes_2AL_E2B960C41;Traes_2AS_1…	EPlTAEG00000010025;TRAES3BF012100010CFD_g;TRAES3BF080100010CFD_g;TRAES3BF093200230CFD_g;TRAES3BF171600010CFD_g;TRAES3BF274200020CFD_g;Traes_1AL_5321917F4;Traes_1AS_3B57A5261;Traes_1AS_D6DB96973;Traes_1AS_D8E37233E;Traes_1BL_0D5375344;Traes_1BL_56BFDECCE;Traes_1BL_5763093BF;Traes_1BL_78992C9A0;Traes_1BL_A8F40C64A;Traes_1BS_131057B0F;Traes_1BS_DD122AEA6;Traes_1BS_DD370D1C7;Traes_1BS_EF67E5A24;Traes…	Traes_1AL_D1AF9EF20;Traes_1BL_28B2386DF;Traes_1BL_49BF78501;Traes_1BS_1182C63E2;Traes_2BL_8495512BD1;Traes_2BL_9D381711E;Traes_2BS_E9B276FE4;Traes_3AL_DABE7199F;Traes_3B_6ACAF6BA4;Traes_3DS_747E90A65;Traes_3DS_8F1805C84;Traes_4AL_761FA7038;Traes_4AS_50F2C4B5D;Traes_4BS_913A67B0E;Traes_5BL_65E9B8484;Traes_5BL_D6C9D200D1;Traes_5BL_DE8427D23;Traes_5DL_5E2AECAD6;Traes_5DL_CEBA87E3F;Traes_5DL_DF4EA7BE…	EPlTAEG00000010136;TRAES3BF059600040CFD_g;Traes_1BL_5AD1617A8;Traes_1BL_A2A76A427;Traes_1DS_C09B774C7;Traes_2AL_3BAFCC8C5;Traes_2AL_E2B960C41;Traes_2AS_A18A69CB0;Traes_2BL_24878587D;Traes_2BL_33410A32A;Traes_2BL_FD1569D04;Traes_2BS_9B34A7A43;Traes_2BS_E9B276FE4;Traes_2DS_F7D244C5A;Traes_3AL_1DF1A2927;Traes_3AL_DABE7199F;Traes_3B_EC9D0FC5F;Traes_4AL_3742AB62C;Traes_4AL_84CD4FDBD;Traes_4AL_96EF1A5F…	TRAES3BF012100010CFD_g;TRAES3BF060600150CFD_g;Traes_1AL_D5664FB85;Traes_1BL_A2A76A427;Traes_2AL_3BAFCC8C5;Traes_2AL_6162A036E;Traes_2AL_E2B960C41;Traes_2BL_2D440C559;Traes_2BS_E9B276FE4;Traes_2DL_61C443C56;Traes_3AL_DABE7199F;Traes_3AS_075D3EB21;Traes_3DL_F5560745B;Traes_3DS_B7D1D3B9D;Traes_4AL_3742AB62C;Traes_4DL_BD352CF07;Traes_5BS_BD107D52D;Traes_5DL_C443AF5DD;Traes_6BL_EDDFF9D8B;Traes_6DL_E45…	EPlTAEG00000010044;EPlTAEG00000010079;TRAES3BF012100010CFD_g;TRAES3BF013900010CFD_g;TRAES3BF020100130CFD_g;TRAES3BF023800040CFD_g;TRAES3BF023900030CFD_g;TRAES3BF031100030CFD_g;TRAES3BF073600050CFD_g;TRAES3BF101100080CFD_g;TRAES3BF151800020CFD_g;Traes_1AL_2CB1F6DC2;Traes_1AL_A37AB3144;Traes_1AS_386CFD490;Traes_1AS_944BE15E2;Traes_1BL_84EEAC5D5;Traes_1BL_A257DE671;Traes_1BL_DED873B03;Traes_1BS_A796…
Biological Process	primary metabolic process	GO:0044238	0.000737486	0.599973	0.480773	0.684539	0.778004	0.559354	6	1	EPlTAEG00000010007;TRAES3BF039300010CFD_g;TRAES3BF053500090CFD_g;TRAES3BF096900150CFD_g;Traes_1AL_A5860C535;Traes_1AS_0A92A2224;Traes_1AS_2787B96B5;Traes_1AS_9EC8AB796;Traes_1BL_EA40F9ABE;Traes_1BS_0A92A2224;Traes_1BS_131057B0F;Traes_1DL_F88E5106B;Traes_1DS_1EB6E04F8;Traes_2AL_024B0565B;Traes_2AL_0A92A2224;Traes_2AL_0C8275227;Traes_2AL_3BAFCC8C5;Traes_2AL_723E42163;Traes_2AL_E2B960C41;Traes_2AS_1…	EPlTAEG00000010025;TRAES3BF012100010CFD_g;TRAES3BF080100010CFD_g;TRAES3BF093200230CFD_g;TRAES3BF171600010CFD_g;TRAES3BF274200020CFD_g;Traes_1AL_5321917F4;Traes_1AS_3B57A5261;Traes_1AS_D6DB96973;Traes_1AS_D8E37233E;Traes_1BL_0D5375344;Traes_1BL_56BFDECCE;Traes_1BL_5763093BF;Traes_1BL_78992C9A0;Traes_1BL_A8F40C64A;Traes_1BS_131057B0F;Traes_1BS_DD122AEA6;Traes_1BS_DD370D1C7;Traes_1BS_EF67E5A24;Traes…	Traes_1AL_D1AF9EF20;Traes_1BL_28B2386DF;Traes_1BL_49BF78501;Traes_1BS_1182C63E2;Traes_2BL_8495512BD1;Traes_2BL_9D381711E;Traes_2BS_E9B276FE4;Traes_3AL_DABE7199F;Traes_3B_6ACAF6BA4;Traes_3DS_747E90A65;Traes_3DS_8F1805C84;Traes_4AL_761FA7038;Traes_4AS_50F2C4B5D;Traes_4BS_913A67B0E;Traes_5BL_65E9B8484;Traes_5BL_D6C9D200D1;Traes_5BL_DE8427D23;Traes_5DL_5E2AECAD6;Traes_5DL_CEBA87E3F;Traes_5DL_DF4EA7BE…	EPlTAEG00000010136;TRAES3BF059600040CFD_g;Traes_1BL_5AD1617A8;Traes_1BL_A2A76A427;Traes_1DS_C09B774C7;Traes_2AL_3BAFCC8C5;Traes_2AL_E2B960C41;Traes_2AS_A18A69CB0;Traes_2BL_24878587D;Traes_2BL_33410A32A;Traes_2BL_FD1569D04;Traes_2BS_9B34A7A43;Traes_2BS_E9B276FE4;Traes_2DS_F7D244C5A;Traes_3AL_1DF1A2927;Traes_3AL_DABE7199F;Traes_3B_EC9D0FC5F;Traes_4AL_3742AB62C;Traes_4AL_84CD4FDBD;Traes_4AL_96EF1A5F…	TRAES3BF012100010CFD_g;TRAES3BF060600150CFD_g;Traes_1AL_D5664FB85;Traes_1BL_A2A76A427;Traes_2AL_3BAFCC8C5;Traes_2AL_6162A036E;Traes_2AL_E2B960C41;Traes_2BL_2D440C559;Traes_2BS_E9B276FE4;Traes_2DL_61C443C56;Traes_3AL_DABE7199F;Traes_3AS_075D3EB21;Traes_3DL_F5560745B;Traes_3DS_B7D1D3B9D;Traes_4AL_3742AB62C;Traes_4DL_BD352CF07;Traes_5BS_BD107D52D;Traes_5DL_C443AF5DD;Traes_6BL_EDDFF9D8B;Traes_6DL_E45…	EPlTAEG00000010044;EPlTAEG00000010079;TRAES3BF012100010CFD_g;TRAES3BF013900010CFD_g;TRAES3BF020100130CFD_g;TRAES3BF023800040CFD_g;TRAES3BF023900030CFD_g;TRAES3BF031100030CFD_g;TRAES3BF073600050CFD_g;TRAES3BF101100080CFD_g;TRAES3BF151800020CFD_g;Traes_1AL_2CB1F6DC2;Traes_1AL_A37AB3144;Traes_1AS_386CFD490;Traes_1AS_944BE15E2;Traes_1BL_84EEAC5D5;Traes_1BL_A257DE671;Traes_1BL_DED873B03;Traes_1BS_A796…
Biological Process	response to abiotic stimulus	GO:0009628	0.712996	0.0737504	0.783408	0.00503207	0.105009	0.869566	6	1	Traes_4DL_8AA84000C;XLOC_028369;XLOC_080288;XLOC_116169	Traes_1BL_D391EB3FA;Traes_2BL_CE1674DC5;Traes_2BL_E3222439E;Traes_3AS_22DCCA460;Traes_6BL_B83BBF4B2;Traes_6DS_6E660008E;XLOC_000237;XLOC_008551;XLOC_077879;XLOC_108420	Traes_6AL_E2BFEA5F4	Traes_2BL_33410A32A;Traes_4DL_8AA84000C;Traes_6AL_E2BFEA5F4;Traes_6DL_134445958;Traes_6DS_6E660008E;XLOC_088009;XLOC_117160	Traes_6AL_E2BFEA5F4;XLOC_080285;XLOC_080288	Traes_4DL_E0847FBC5;XLOC_026369;XLOC_085790;XLOC_096180;XLOC_133185
Biological Process	response to external stimulus	GO:0009605	0.927842	0.393764	0.197472	0.103632	0.0236986	0.219978	6	1	Traes_6AL_141339B48	Traes_3AS_22DCCA460;XLOC_000237;XLOC_008551;XLOC_108420	Traes_2BL_B399BCCAC;Traes_2BS_E9B276FE4	Traes_2AS_647C2FAA9;Traes_2BS_E9B276FE4;XLOC_117160	Traes_2AS_96D993ED0;Traes_2BS_E9B276FE4;Traes_7BL_DD88849AE	Traes_1AL_0912DED70;Traes_2AS_96D993ED0;Traes_2BS_E9B276FE4;Traes_4AL_BE1AD302B;Traes_4DL_E0847FBC5;Traes_7AS_8FC2D827A
Biological Process	biosynthetic process	GO:0009058	0.956933	0.860117	0.894427	0.779354	0.947771	0.943097	6	0	Traes_1AL_A5860C535;Traes_1BL_EA40F9ABE;Traes_1BS_131057B0F;Traes_1DS_1EB6E04F8;Traes_2AL_723E42163;Traes_2AS_172B21BF7;Traes_2AS_C411984C9;Traes_2DL_03E388B44;Traes_3AL_148573198;Traes_3AS_3216E0032;Traes_4AL_A10FB6994;Traes_4AL_D7702A458;Traes_4BS_6BEA71161;Traes_5BL_20921892A;Traes_5BL_DB38D1FC7;Traes_5BL_F1C371F46;Traes_5BS_8AAC93AED;Traes_5DL_A95A73FFE;Traes_5DS_436DB5B2B;Traes_6AL_14CC00300…	EPlTAEG00000010025;TRAES3BF171600010CFD_g;Traes_1AL_5321917F4;Traes_1BL_56BFDECCE;Traes_1BL_A8F40C64A;Traes_1BL_CC9CF3F5F;Traes_1BS_131057B0F;Traes_1BS_DD122AEA6;Traes_1BS_EF67E5A24;Traes_1DL_CD211C1E2;Traes_1DS_DABE8C075;Traes_2AL_0DDC60D6E;Traes_2AL_2317306B7;Traes_2AL_4DEC7A6BC;Traes_2AS_3953901E4;Traes_2AS_C3EF3A27F;Traes_2AS_EC4ADE04E;Traes_2BL_E3222439E;Traes_2BS_23E094F33;Traes_2BS_ADC2F0E…	Traes_2BS_E9B276FE4;Traes_4AS_50F2C4B5D;Traes_4BL_7E9FC4E29;Traes_4BS_913A67B0E;Traes_5BL_65E9B8484;Traes_5BL_D6C9D200D1;Traes_5BL_DB38D1FC7;Traes_5DL_CEBA87E3F;Traes_5DL_DF4EA7BE9;Traes_6BL_30EFB4704;Traes_6DL_5C536D720;Traes_6DS_F62660D19;XLOC_102294;XLOC_102774	EPlTAEG00000010136;TRAES3BF059600040CFD_g;Traes_1BL_A2A76A427;Traes_2BL_33410A32A;Traes_2BS_9B34A7A43;Traes_2BS_E9B276FE4;Traes_3AL_1DF1A2927;Traes_4AL_3742AB62C;Traes_4AL_96EF1A5FF;Traes_4DL_259779FAE;Traes_4DL_6AE4D9044;Traes_5BL_5FE09CFB2;Traes_5BL_DB38D1FC7;Traes_5BS_5B2E99702;XLOC_015157;XLOC_052780;XLOC_063499;XLOC_077043;XLOC_089462;XLOC_114936;XLOC_114976;XLOC_117160	Traes_1AL_D5664FB85;Traes_1BL_A2A76A427;Traes_2BS_E9B276FE4;Traes_2DL_61C443C56;Traes_3DL_F5560745B;Traes_4AL_3742AB62C;Traes_4DL_BD352CF07;XLOC_050482;XLOC_075260	EPlTAEG00000010079;TRAES3BF020100130CFD_g;TRAES3BF073600050CFD_g;TRAES3BF101100080CFD_g;Traes_1AL_2CB1F6DC2;Traes_1AL_A37AB3144;Traes_1AS_386CFD490;Traes_1AS_87B7A8114;Traes_1BL_DED873B03;Traes_1DL_F06343530;Traes_2AL_910204334;Traes_2AL_DFE14F538;Traes_2AS_3B7BE6FDC;Traes_2BL_896F783DF;Traes_2BL_A0786494A;Traes_2BL_E4D78CECE;Traes_2BS_9B34A7A43;Traes_2BS_E9B276FE4;Traes_2DL_76460989D;Traes_2DL_8…
Biological Process	catabolic process	GO:0009056	0.573	0.0777808	0.835743	0.938079	0.699107	0.717624	6	0	Traes_2DL_03E388B44;Traes_3DS_0166803C6;Traes_4BL_FA7EB1648;Traes_5BL_DB38D1FC7;Traes_6DL_2E37AE82C;XLOC_017127;XLOC_032257;XLOC_053041;XLOC_098939;XLOC_119290	Traes_1AS_3B57A5261;Traes_1DS_427E0E3C7;Traes_2AL_0DDC60D6E;Traes_2AS_EC4ADE04E;Traes_2BS_A1909D302;Traes_4BL_1BBF712A1;Traes_4DL_2FA43439B;Traes_4DL_614C6B143;Traes_5BL_5089BFA5B;Traes_6AL_07D3EB2D3;Traes_6AL_4048F89A6;Traes_6AS_8ED966774;Traes_7BL_ABEAC99C8;Traes_7DS_381B5358F;XLOC_027085;XLOC_027185;XLOC_043130;XLOC_098939	Traes_5BL_DB38D1FC7;Traes_7BS_995DAE6FC	Traes_5BL_DB38D1FC7;Traes_7BS_995DAE6FC	Traes_2AL_6162A036E;Traes_2BL_2D440C559	Traes_1AS_4A6E603D3;Traes_1BS_A2F5A3F39;Traes_1DS_FEFAE4EB7;Traes_2AL_DB64E18A1;Traes_3AS_7AD9A30D2;Traes_4BS_D12DBE6D3;Traes_4DS_F311D64BE;Traes_5AL_385C6E426;Traes_6DL_B3E48A6B1;Traes_7AL_1BC53C605;Traes_7AS_8FC2D827A;Traes_7DL_57C54F1BB;XLOC_116329;XLOC_133185
Biological Process	cell communication	GO:0007154	0.698772	0.596475	0.83635	0.453601	0.434814	0.0782341	6	0	Traes_7DL_B76848797;XLOC_007964;XLOC_028369;XLOC_033606;XLOC_041284;XLOC_109927;XLOC_116339;XLOC_118402;XLOC_130148	Traes_1AL_2428A86D0;Traes_1AL_ED2F30785;Traes_1DL_5C1D8768F;Traes_1DL_C774A8BC6;Traes_2BL_88C68B86E;Traes_2BL_BD5F3380A;Traes_3DL_E1485757F;Traes_4AS_CAC6C49E0;Traes_4BS_9285C0809;Traes_5BL_A8CB3ACF6;XLOC_037912;XLOC_130148	Traes_2BS_E9B276FE4;Traes_4AL_761FA7038	Traes_2BL_24878587D;Traes_2BL_FD1569D04;Traes_2BS_E9B276FE4;XLOC_041282;XLOC_130148	Traes_2AS_96D993ED0;Traes_2BS_E9B276FE4;Traes_7BL_DD88849AE	TRAES3BF073600050CFD_g;TRAES3BF101100080CFD_g;Traes_1AL_0912DED70;Traes_2AS_96D993ED0;Traes_2BS_E9B276FE4;Traes_4BL_E03AA7A05;Traes_4BS_9285C0809;Traes_4DL_E0847FBC5;Traes_5AL_10F82280C;Traes_5BL_12214988F;Traes_5DL_502C1AC95;Traes_6AS_A42E71A00;Traes_7AL_FDC2E2F77;Traes_7BL_4B72B69C3;Traes_7BS_143144578;Traes_7DL_57C54F1BB;Traes_7DL_C5116E2D4;XLOC_040283;XLOC_041298;XLOC_042892;XLOC_109843;XLOC_…
Biological Process	cellular macromolecule biosynthetic process	GO:0034645	0.295394	0.707018	0.679832	0.608114	0.971099	0.968022	6	0	Traes_1AL_A5860C535;Traes_5DS_436DB5B2B;Traes_6AL_F8B86A41E;Traes_7DL_83B926810;XLOC_007964;XLOC_028369;XLOC_028468;XLOC_033140;XLOC_033606;XLOC_038196;XLOC_043782;XLOC_063499;XLOC_073134;XLOC_073355;XLOC_073512;XLOC_116339;XLOC_118402	Traes_1BS_DD122AEA6;Traes_1DS_DABE8C075;Traes_2DL_2FC93A5E5;Traes_2DS_8318AD213;Traes_4AL_2EC6083D7;Traes_6DS_DABE8C075;Traes_7DL_DABE8C075;XLOC_020576;XLOC_037912;XLOC_063499;XLOC_073512;XLOC_086083;XLOC_086177;XLOC_118108;XLOC_125791;XLOC_130005	Traes_5BL_D6C9D200D1;Traes_5DL_CEBA87E3F;Traes_5DL_DF4EA7BE9;Traes_6BL_30EFB4704	EPlTAEG00000010136;Traes_3AL_1DF1A2927;Traes_4DL_6AE4D9044;XLOC_015157;XLOC_063499;XLOC_077043	XLOC_075260	Traes_2AL_910204334;Traes_2BL_E4D78CECE;Traes_4AL_BE1AD302B;Traes_4DS_4C3C95D2E;Traes_5AL_4C3C95D2E;Traes_5BL_D6C9D200D1;Traes_7BL_41C34373C;Traes_7DL_8D073D6DD;XLOC_055922;XLOC_069996;XLOC_077043;XLOC_118543;XLOC_118687;XLOC_120407;XLOC_133176
Biological Process	cellular nitrogen compound metabolic process	GO:0034641	0.160664	0.999946	0.881544	0.951375	0.988737	0.996579	6	0	TRAES3BF096900150CFD_g;Traes_1AL_A5860C535;Traes_1AS_2787B96B5;Traes_1AS_9EC8AB796;Traes_1BS_131057B0F;Traes_1DL_F88E5106B;Traes_2AL_723E42163;Traes_2AS_172B21BF7;Traes_2AS_C411984C9;Traes_3AL_148573198;Traes_3AS_768E72E33;Traes_3DS_0166803C6;Traes_4AL_D7702A458;Traes_4BL_042C2D5EC;Traes_4BL_FA7EB1648;Traes_4BS_6BEA71161;Traes_5BL_20921892A;Traes_5BL_3D9D39158;Traes_5BL_F1C371F46;Traes_5BS_8AAC93…	EPlTAEG00000010025;TRAES3BF171600010CFD_g;Traes_1AL_5321917F4;Traes_1BL_56BFDECCE;Traes_1BL_A8F40C64A;Traes_1BS_131057B0F;Traes_1BS_DD122AEA6;Traes_1BS_EF67E5A24;Traes_1DS_DABE8C075;Traes_2AL_2317306B7;Traes_2AL_4DEC7A6BC;Traes_2BL_E3222439E;Traes_2BS_B65714572;Traes_2DL_2FC93A5E5;Traes_2DL_409B54C93;Traes_2DS_8318AD213;Traes_3B_224A6B7E5;Traes_3B_990298FF5;Traes_3DL_F5560745B;Traes_3DS_52FA7014B…	Traes_1BS_1182C63E2;Traes_2BL_9D381711E;Traes_2BS_E9B276FE4;Traes_3DS_747E90A65;Traes_4AS_50F2C4B5D;Traes_5BL_D6C9D200D1;Traes_5DL_CEBA87E3F;Traes_5DL_DF4EA7BE9;Traes_6BL_30EFB4704;Traes_6DL_212F37739;Traes_6DL_996A9FA5E;Traes_6DS_F62660D19;Traes_7BS_995DAE6FC;XLOC_102774	EPlTAEG00000010136;Traes_1DS_C09B774C7;Traes_2BL_33410A32A;Traes_2BS_E9B276FE4;Traes_3AL_1DF1A2927;Traes_4AL_3742AB62C;Traes_4BL_DFEFB5034;Traes_4BS_A3D28FB0E;Traes_4DL_6AE4D9044;Traes_5BL_5FE09CFB2;Traes_5BS_5B2E99702;Traes_7AS_BE3419D5C;Traes_7BS_995DAE6FC;XLOC_015157;XLOC_052780;XLOC_063499;XLOC_083943;XLOC_130148	Traes_1AL_D5664FB85;Traes_2BS_E9B276FE4;Traes_2DL_61C443C56;Traes_3DL_F5560745B;Traes_4AL_3742AB62C;Traes_6DL_E4582581B;XLOC_125681	EPlTAEG00000010079;TRAES3BF020100130CFD_g;TRAES3BF023800040CFD_g;TRAES3BF023900030CFD_g;TRAES3BF073600050CFD_g;TRAES3BF151800020CFD_g;Traes_1AS_386CFD490;Traes_1BL_DED873B03;Traes_1BS_A796D1236;Traes_1DL_65E1F2414;Traes_1DL_F06343530;Traes_2AL_910204334;Traes_2AS_3B7BE6FDC;Traes_2BL_A0786494A;Traes_2BL_E4D78CECE;Traes_2BS_E9B276FE4;Traes_2DL_8F24AEC6D;Traes_4AL_BE1AD302B;Traes_4AL_F52F9F1BE;Traes…
Biological Process	developmental process	GO:0032502	0.219355	0.308141	0.685171	0.630535	0.832985	0.189351	6	0	Traes_6DL_A3DCB5C33;XLOC_010785;XLOC_022996;XLOC_027861;XLOC_035608;XLOC_072096;XLOC_072519;XLOC_073134;XLOC_114051;XLOC_130148	Traes_1BL_D391EB3FA;Traes_2BL_E3222439E;Traes_4AL_2EC6083D7;Traes_4DL_C48B2CF26;Traes_6BL_B83BBF4B2;Traes_7DS_E1211276E;XLOC_000237;XLOC_020576;XLOC_072790;XLOC_108420;XLOC_130148	XLOC_084615;XLOC_084616	Traes_5BS_5B2E99702;XLOC_052780;XLOC_130148	Traes_2DL_61C443C56	Traes_2BL_E4D78CECE;Traes_3AL_E743F0C11;Traes_4AL_F52F9F1BE;Traes_4AS_6B9C879AF;Traes_4BL_5D316DD23;Traes_4DL_23BF1E242;Traes_5BL_FFAC25A88;Traes_7AS_04B7C0B3F;Traes_7DL_57C54F1BB;Traes_7DL_70C90198F;XLOC_002217;XLOC_026369;XLOC_082229;XLOC_096180;XLOC_133176
Biological Process	macromolecule biosynthetic process	GO:0009059	0.306346	0.718383	0.685799	0.615753	0.971911	0.970519	6	0	Traes_1AL_A5860C535;Traes_5DS_436DB5B2B;Traes_6AL_F8B86A41E;Traes_7DL_83B926810;XLOC_007964;XLOC_028369;XLOC_028468;XLOC_033140;XLOC_033606;XLOC_038196;XLOC_043782;XLOC_063499;XLOC_073134;XLOC_073355;XLOC_073512;XLOC_116339;XLOC_118402	Traes_1BS_DD122AEA6;Traes_1DS_DABE8C075;Traes_2DL_2FC93A5E5;Traes_2DS_8318AD213;Traes_4AL_2EC6083D7;Traes_6DS_DABE8C075;Traes_7DL_DABE8C075;XLOC_020576;XLOC_037912;XLOC_063499;XLOC_073512;XLOC_086083;XLOC_086177;XLOC_118108;XLOC_125791;XLOC_130005	Traes_5BL_D6C9D200D1;Traes_5DL_CEBA87E3F;Traes_5DL_DF4EA7BE9;Traes_6BL_30EFB4704	EPlTAEG00000010136;Traes_3AL_1DF1A2927;Traes_4DL_6AE4D9044;XLOC_015157;XLOC_063499;XLOC_077043	XLOC_075260	Traes_2AL_910204334;Traes_2BL_E4D78CECE;Traes_4AL_BE1AD302B;Traes_4DS_4C3C95D2E;Traes_5AL_4C3C95D2E;Traes_5BL_D6C9D200D1;Traes_7BL_41C34373C;Traes_7DL_8D073D6DD;XLOC_055922;XLOC_069996;XLOC_077043;XLOC_118543;XLOC_118687;XLOC_120407;XLOC_133176
Biological Process	nitrogen compound metabolic process	GO:0006807	0.0647953	0.999958	0.887704	0.8859	0.989489	0.997238	6	0	TRAES3BF096900150CFD_g;Traes_1AL_A5860C535;Traes_1AS_2787B96B5;Traes_1AS_9EC8AB796;Traes_1BS_131057B0F;Traes_1DL_F88E5106B;Traes_2AL_723E42163;Traes_2AS_172B21BF7;Traes_2AS_C411984C9;Traes_3AL_148573198;Traes_3AS_768E72E33;Traes_3DS_0166803C6;Traes_4AL_D7702A458;Traes_4BL_042C2D5EC;Traes_4BL_FA7EB1648;Traes_4BS_6BEA71161;Traes_5BL_20921892A;Traes_5BL_3D9D39158;Traes_5BL_F1C371F46;Traes_5BS_8AAC93…	EPlTAEG00000010025;TRAES3BF171600010CFD_g;Traes_1AL_5321917F4;Traes_1BL_56BFDECCE;Traes_1BL_A8F40C64A;Traes_1BS_131057B0F;Traes_1BS_DD122AEA6;Traes_1BS_EF67E5A24;Traes_1DS_DABE8C075;Traes_2AL_2317306B7;Traes_2AL_4DEC7A6BC;Traes_2BL_E3222439E;Traes_2BS_B65714572;Traes_2DL_2FC93A5E5;Traes_2DL_409B54C93;Traes_2DS_8318AD213;Traes_3B_224A6B7E5;Traes_3B_990298FF5;Traes_3DL_F5560745B;Traes_3DS_52FA7014B…	Traes_1BS_1182C63E2;Traes_2BL_9D381711E;Traes_2BS_E9B276FE4;Traes_3DS_747E90A65;Traes_4AS_50F2C4B5D;Traes_5BL_D6C9D200D1;Traes_5DL_CEBA87E3F;Traes_5DL_DF4EA7BE9;Traes_6BL_30EFB4704;Traes_6DL_212F37739;Traes_6DL_996A9FA5E;Traes_6DS_F62660D19;Traes_7BS_995DAE6FC;XLOC_102774	EPlTAEG00000010136;Traes_1DS_C09B774C7;Traes_2BL_33410A32A;Traes_2BS_E9B276FE4;Traes_3AL_1DF1A2927;Traes_4AL_3742AB62C;Traes_4BL_DFEFB5034;Traes_4BS_A3D28FB0E;Traes_4DL_6AE4D9044;Traes_5BL_5FE09CFB2;Traes_5BS_5B2E99702;Traes_7AS_BE3419D5C;Traes_7BS_995DAE6FC;XLOC_015157;XLOC_052780;XLOC_063499;XLOC_083943;XLOC_114936;XLOC_117160;XLOC_130148	Traes_1AL_D5664FB85;Traes_2BS_E9B276FE4;Traes_2DL_61C443C56;Traes_3DL_F5560745B;Traes_4AL_3742AB62C;Traes_6DL_E4582581B;XLOC_125681	EPlTAEG00000010079;TRAES3BF020100130CFD_g;TRAES3BF023800040CFD_g;TRAES3BF023900030CFD_g;TRAES3BF073600050CFD_g;TRAES3BF151800020CFD_g;Traes_1AS_386CFD490;Traes_1BL_DED873B03;Traes_1BS_A796D1236;Traes_1DL_65E1F2414;Traes_1DL_F06343530;Traes_2AL_910204334;Traes_2AS_3B7BE6FDC;Traes_2BL_A0786494A;Traes_2BL_E4D78CECE;Traes_2BS_E9B276FE4;Traes_2DL_8F24AEC6D;Traes_4AL_BE1AD302B;Traes_4AL_F52F9F1BE;Traes…
Biological Process	single-organism developmental process	GO:0044767	0.398028	0.47961	0.6471	0.806832	0.810977	0.19793	6	0	Traes_6DL_A3DCB5C33;XLOC_010785;XLOC_022996;XLOC_027861;XLOC_035608;XLOC_072096;XLOC_114051;XLOC_130148	Traes_1BL_D391EB3FA;Traes_2BL_E3222439E;Traes_4AL_2EC6083D7;Traes_4DL_C48B2CF26;Traes_6BL_B83BBF4B2;Traes_7DS_E1211276E;XLOC_000237;XLOC_072790;XLOC_130148	XLOC_084615;XLOC_084616	Traes_5BS_5B2E99702;XLOC_130148	Traes_2DL_61C443C56	Traes_2BL_E4D78CECE;Traes_3AL_E743F0C11;Traes_4AL_F52F9F1BE;Traes_4AS_6B9C879AF;Traes_4BL_5D316DD23;Traes_4DL_23BF1E242;Traes_5BL_FFAC25A88;Traes_7AS_04B7C0B3F;Traes_7DL_57C54F1BB;Traes_7DL_70C90198F;XLOC_026369;XLOC_082229;XLOC_096180;XLOC_133176
Biological Process	carboxylic acid metabolic process	GO:0019752	3.41e-07	0.268139	NA	0.0261844	0.00512158	0.195986	5	3	XLOC_006908;XLOC_017127;XLOC_028369;XLOC_028514;XLOC_033140;XLOC_073134;XLOC_080288;XLOC_089462;XLOC_116169;XLOC_119770;XLOC_129696	XLOC_000237;XLOC_008551;XLOC_119770	NA	XLOC_089462;XLOC_114936;XLOC_117160	XLOC_073778;XLOC_080285;XLOC_080288	XLOC_063231;XLOC_068617;XLOC_104800;XLOC_133185
Biological Process	ion transport	GO:0006811	9.18e-06	0.588158	0.00157062	0.039334	NA	0.309146	5	3	XLOC_020144;XLOC_031844;XLOC_033140;XLOC_041585;XLOC_043782;XLOC_052797;XLOC_116169	XLOC_118108	XLOC_080945;XLOC_084615;XLOC_084616	XLOC_080945;XLOC_126647	NA	XLOC_052246;XLOC_104800
Biological Process	organic acid metabolic process	GO:0006082	4.58e-07	0.282835	NA	0.0282576	0.00556184	0.210176	5	3	XLOC_006908;XLOC_017127;XLOC_028369;XLOC_028514;XLOC_033140;XLOC_073134;XLOC_080288;XLOC_089462;XLOC_116169;XLOC_119770;XLOC_129696	XLOC_000237;XLOC_008551;XLOC_119770	NA	XLOC_089462;XLOC_114936;XLOC_117160	XLOC_073778;XLOC_080285;XLOC_080288	XLOC_063231;XLOC_068617;XLOC_104800;XLOC_133185
Biological Process	oxoacid metabolic process	GO:0043436	4.58e-07	0.282835	NA	0.0282576	0.00556184	0.210176	5	3	XLOC_006908;XLOC_017127;XLOC_028369;XLOC_028514;XLOC_033140;XLOC_073134;XLOC_080288;XLOC_089462;XLOC_116169;XLOC_119770;XLOC_129696	XLOC_000237;XLOC_008551;XLOC_119770	NA	XLOC_089462;XLOC_114936;XLOC_117160	XLOC_073778;XLOC_080285;XLOC_080288	XLOC_063231;XLOC_068617;XLOC_104800;XLOC_133185
Biological Process	regulation of gene expression	GO:0010468	3.12e-08	0.276605	NA	0.0047868	0.207427	0.00444683	5	3	Traes_6DL_A3DCB5C33;XLOC_007964;XLOC_010785;XLOC_027861;XLOC_033140;XLOC_033606;XLOC_042006;XLOC_043782;XLOC_062495;XLOC_068120;XLOC_071664;XLOC_083659;XLOC_086320;XLOC_111258;XLOC_116339;XLOC_118402;XLOC_123492;XLOC_130148	XLOC_028390;XLOC_037912;XLOC_046473;XLOC_118108;XLOC_125791;XLOC_130148	NA	Traes_4AL_3742AB62C;Traes_5BS_5B2E99702;XLOC_023376;XLOC_077043;XLOC_120829;XLOC_130148	Traes_4AL_3742AB62C;XLOC_075260	Traes_4BS_7CB794B52;Traes_7DL_70C90198F;XLOC_026369;XLOC_042660;XLOC_055922;XLOC_069996;XLOC_077043;XLOC_096180;XLOC_096547;XLOC_104800;XLOC_118543;XLOC_118687;XLOC_123492
Biological Process	regulation of macromolecule metabolic process	GO:0060255	6.82e-08	0.317261	NA	0.00614023	0.224121	0.000107807	5	3	Traes_6DL_A3DCB5C33;XLOC_007964;XLOC_010785;XLOC_027861;XLOC_033140;XLOC_033606;XLOC_042006;XLOC_043782;XLOC_062495;XLOC_068120;XLOC_071664;XLOC_083659;XLOC_086320;XLOC_111258;XLOC_116339;XLOC_118402;XLOC_123492;XLOC_130148	XLOC_028390;XLOC_037912;XLOC_046473;XLOC_118108;XLOC_125791;XLOC_130148	NA	Traes_4AL_3742AB62C;Traes_5BS_5B2E99702;XLOC_023376;XLOC_077043;XLOC_120829;XLOC_130148	Traes_4AL_3742AB62C;XLOC_075260	Traes_4BS_7CB794B52;Traes_7DL_70C90198F;XLOC_009007;XLOC_026369;XLOC_034856;XLOC_042660;XLOC_047228;XLOC_055922;XLOC_069996;XLOC_077043;XLOC_096180;XLOC_096547;XLOC_104800;XLOC_104904;XLOC_118543;XLOC_118687;XLOC_123492
Biological Process	regulation of metabolic process	GO:0019222	2.73e-08	0.358763	NA	0.00775383	0.240923	0.000193635	5	3	Traes_6DL_A3DCB5C33;XLOC_007964;XLOC_010785;XLOC_027861;XLOC_031844;XLOC_033140;XLOC_033606;XLOC_042006;XLOC_043782;XLOC_062495;XLOC_068120;XLOC_071664;XLOC_083659;XLOC_086320;XLOC_111258;XLOC_116339;XLOC_118402;XLOC_123492;XLOC_130148	XLOC_028390;XLOC_037912;XLOC_046473;XLOC_118108;XLOC_125791;XLOC_130148	NA	Traes_4AL_3742AB62C;Traes_5BS_5B2E99702;XLOC_023376;XLOC_077043;XLOC_120829;XLOC_130148	Traes_4AL_3742AB62C;XLOC_075260	Traes_4BS_7CB794B52;Traes_7DL_70C90198F;XLOC_009007;XLOC_026369;XLOC_034856;XLOC_042660;XLOC_047228;XLOC_055922;XLOC_069996;XLOC_077043;XLOC_096180;XLOC_096547;XLOC_104800;XLOC_104904;XLOC_118543;XLOC_118687;XLOC_123492
Biological Process	response to chemical	GO:0042221	2.47e-05	0.0545232	0.305963	0.0140578	NA	0.00235766	5	3	XLOC_007964;XLOC_017127;XLOC_033606;XLOC_107844;XLOC_116169;XLOC_116339;XLOC_118402;XLOC_130148	XLOC_008551;XLOC_028454;XLOC_037912;XLOC_130148	XLOC_108150	XLOC_049199;XLOC_107844;XLOC_130148	NA	XLOC_002217;XLOC_026369;XLOC_065903;XLOC_096180;XLOC_096547;XLOC_118687;XLOC_133185
Biological Process	single-organism localization	GO:1902578	8.52e-07	0.588026	0.000161931	0.00541079	NA	0.242667	5	3	XLOC_020144;XLOC_028468;XLOC_031844;XLOC_033140;XLOC_040101;XLOC_041585;XLOC_043782;XLOC_052797;XLOC_086091;XLOC_107844;XLOC_116169	XLOC_008551;XLOC_118108	XLOC_080945;XLOC_084615;XLOC_084616;XLOC_108150;XLOC_116469	XLOC_080945;XLOC_107844;XLOC_117133;XLOC_126647	NA	XLOC_052246;XLOC_104800;XLOC_107465;XLOC_133185
Biological Process	single-organism transport	GO:0044765	6.48e-07	0.57281	0.000142194	0.00490607	NA	0.227897	5	3	XLOC_020144;XLOC_028468;XLOC_031844;XLOC_033140;XLOC_040101;XLOC_041585;XLOC_043782;XLOC_052797;XLOC_086091;XLOC_107844;XLOC_116169	XLOC_008551;XLOC_118108	XLOC_080945;XLOC_084615;XLOC_084616;XLOC_108150;XLOC_116469	XLOC_080945;XLOC_107844;XLOC_117133;XLOC_126647	NA	XLOC_052246;XLOC_104800;XLOC_107465;XLOC_133185
Biological Process	anion transport	GO:0006820	0.000189917	0.292515	9.99e-05	0.114987	NA	0.0712968	5	2	XLOC_031844;XLOC_043782;XLOC_052797;XLOC_116169	XLOC_118108	XLOC_080945;XLOC_084615;XLOC_084616	XLOC_080945	NA	XLOC_052246;XLOC_104800
Biological Process	heterocycle biosynthetic process	GO:0018130	4.44e-08	0.000239847	0.198633	0.262555	NA	0.666033	5	2	XLOC_013460;XLOC_028369;XLOC_028468;XLOC_033140;XLOC_041585;XLOC_072096;XLOC_102774;XLOC_103142;XLOC_119770	XLOC_000237;XLOC_011483;XLOC_013460;XLOC_102774;XLOC_119770;XLOC_125791	XLOC_102774	XLOC_052780	NA	XLOC_118543
Biological Process	monocarboxylic acid metabolic process	GO:0032787	0.0444165	0.0715073	NA	0.28747	0.000856974	0.122612	5	2	XLOC_006908;XLOC_080288;XLOC_119770	XLOC_000237;XLOC_008551;XLOC_119770	NA	XLOC_117160	XLOC_073778;XLOC_080285;XLOC_080288	XLOC_063231;XLOC_068617;XLOC_133185
Biological Process	nucleobase-containing compound biosynthetic process	GO:0034654	9.33e-08	0.00473704	0.158898	0.211799	NA	0.575579	5	2	XLOC_013460;XLOC_028369;XLOC_028468;XLOC_033140;XLOC_041585;XLOC_072096;XLOC_102774;XLOC_103142	XLOC_011483;XLOC_013460;XLOC_102774;XLOC_125791	XLOC_102774	XLOC_052780	NA	XLOC_118543
Biological Process	nucleobase-containing small molecule metabolic process	GO:0055086	1.49e-06	0.00473704	0.158898	0.211799	NA	0.210036	5	2	XLOC_013460;XLOC_028369;XLOC_033140;XLOC_041585;XLOC_072096;XLOC_102774;XLOC_103142	XLOC_011483;XLOC_013460;XLOC_077879;XLOC_102774	XLOC_102774	XLOC_052780	NA	XLOC_115476;XLOC_133185
Biological Process	nucleoside phosphate metabolic process	GO:0006753	8.98e-07	0.0248775	0.148332	0.198149	NA	0.548509	5	2	XLOC_013460;XLOC_028369;XLOC_033140;XLOC_041585;XLOC_072096;XLOC_102774;XLOC_103142	XLOC_013460;XLOC_077879;XLOC_102774	XLOC_102774	XLOC_052780	NA	XLOC_133185
Biological Process	organelle organization	GO:0006996	4.15e-16	0.0490617	NA	0.154486	0.317428	0.458289	5	2	XLOC_007964;XLOC_010785;XLOC_025117;XLOC_027861;XLOC_028170;XLOC_028369;XLOC_028468;XLOC_033140;XLOC_040101;XLOC_043782;XLOC_050318;XLOC_071664;XLOC_072519;XLOC_073134;XLOC_111258;XLOC_114051;XLOC_118402;XLOC_122894;XLOC_129696;XLOC_130148	XLOC_008551;XLOC_063887;XLOC_077879;XLOC_118108;XLOC_130148	NA	XLOC_116591;XLOC_130148	XLOC_125681	XLOC_118687;XLOC_122894;XLOC_133185
Biological Process	organic anion transport	GO:0015711	4.24e-05	0.210789	3.18e-05	0.0801677	NA	0.259853	5	2	XLOC_031844;XLOC_043782;XLOC_052797;XLOC_116169	XLOC_118108	XLOC_080945;XLOC_084615;XLOC_084616	XLOC_080945	NA	XLOC_052246
Biological Process	organic substance transport	GO:0071702	1.7e-05	0.152072	2.65e-05	0.37906	NA	0.0928598	5	2	XLOC_031844;XLOC_042006;XLOC_043535;XLOC_043782;XLOC_052797;XLOC_102774;XLOC_103142;XLOC_116169	XLOC_102679;XLOC_102774;XLOC_118108	XLOC_080945;XLOC_084615;XLOC_084616;XLOC_102774;XLOC_116469	XLOC_080945	NA	XLOC_009134;XLOC_052246;XLOC_082229;XLOC_107465
Biological Process	organophosphate metabolic process	GO:0019637	8.95e-09	0.0165487	0.220848	0.290526	NA	0.348372	5	2	XLOC_013460;XLOC_028369;XLOC_033140;XLOC_041585;XLOC_072096;XLOC_073134;XLOC_102774;XLOC_103142;XLOC_118326;XLOC_119770	XLOC_013460;XLOC_077879;XLOC_102774;XLOC_119770	XLOC_102774	XLOC_052780	NA	XLOC_104800;XLOC_133185
Biological Process	regulation of cellular process	GO:0050794	0.00018907	0.104073	0.95875	0.429601	NA	0.000461366	5	2	Traes_7DL_B76848797;XLOC_007964;XLOC_010785;XLOC_022412;XLOC_027861;XLOC_028369;XLOC_028468;XLOC_031844;XLOC_033140;XLOC_033606;XLOC_041284;XLOC_043782;XLOC_050766;XLOC_052797;XLOC_062495;XLOC_068120;XLOC_071664;XLOC_109927;XLOC_111258;XLOC_116339;XLOC_118402;XLOC_123492;XLOC_130148	Traes_1AL_2428A86D0;Traes_1AL_ED2F30785;Traes_1DL_5C1D8768F;Traes_1DL_C774A8BC6;Traes_2BL_88C68B86E;Traes_2BL_BD5F3380A;Traes_3DL_E1485757F;Traes_4AS_CAC6C49E0;Traes_4BS_9285C0809;Traes_5BL_A8CB3ACF6;XLOC_008551;XLOC_028390;XLOC_037912;XLOC_108420;XLOC_118108;XLOC_125791;XLOC_130148	Traes_4AL_761FA7038	Traes_2BL_24878587D;Traes_2BL_FD1569D04;XLOC_041282;XLOC_117160;XLOC_130148	NA	TRAES3BF073600050CFD_g;TRAES3BF101100080CFD_g;Traes_4BL_E03AA7A05;Traes_4BS_9285C0809;Traes_4DL_E0847FBC5;Traes_5AL_10F82280C;Traes_5BL_12214988F;Traes_5DL_502C1AC95;Traes_6AS_A42E71A00;Traes_7AL_FDC2E2F77;Traes_7BL_4B72B69C3;Traes_7BS_143144578;Traes_7DL_57C54F1BB;Traes_7DL_C5116E2D4;XLOC_009007;XLOC_026369;XLOC_034856;XLOC_040283;XLOC_041298;XLOC_042892;XLOC_047228;XLOC_052246;XLOC_096180;XLOC_…
Biological Process	regulation of gene expression, epigenetic	GO:0040029	0.0110122	0.802941	NA	0.0198897	0.268452	0.609508	5	2	Traes_6DL_A3DCB5C33;XLOC_010785;XLOC_027861;XLOC_111258;XLOC_130148	XLOC_130148	NA	Traes_4AL_3742AB62C;Traes_5BS_5B2E99702;XLOC_130148	Traes_4AL_3742AB62C	Traes_4BS_7CB794B52;Traes_7DL_70C90198F
Biological Process	RNA metabolic process	GO:0016070	4.31e-11	0.111909	0.376046	0.136835	NA	0.0847809	5	1	XLOC_022996;XLOC_028369;XLOC_028468;XLOC_033140;XLOC_034933;XLOC_059634;XLOC_071664;XLOC_073134;XLOC_082227;XLOC_102774;XLOC_103142;XLOC_106867;XLOC_113369;XLOC_124947;XLOC_130148	XLOC_077879;XLOC_102774;XLOC_125791;XLOC_130148	XLOC_102774	XLOC_052780;XLOC_130148	NA	XLOC_004845;XLOC_082229;XLOC_115476;XLOC_118543;XLOC_131339
Biological Process	RNA processing	GO:0006396	2.07e-07	0.170864	0.174505	0.231845	NA	0.0695421	5	1	XLOC_033140;XLOC_034933;XLOC_059634;XLOC_082227;XLOC_102774;XLOC_103142;XLOC_113369;XLOC_130148	XLOC_102774;XLOC_130148	XLOC_102774	XLOC_130148	NA	XLOC_082229;XLOC_115476;XLOC_131339
Biological Process	cellular response to stimulus	GO:0051716	0.0432441	0.230604	0.946475	0.361108	NA	0.0796	5	1	Traes_7DL_B76848797;XLOC_007964;XLOC_027861;XLOC_028369;XLOC_031115;XLOC_033606;XLOC_041284;XLOC_042006;XLOC_050766;XLOC_072354;XLOC_077033;XLOC_109927;XLOC_116339;XLOC_118402;XLOC_130148	Traes_1AL_2428A86D0;Traes_1AL_ED2F30785;Traes_1DL_5C1D8768F;Traes_1DL_C774A8BC6;Traes_2BL_88C68B86E;Traes_2BL_BD5F3380A;Traes_3DL_E1485757F;Traes_4AS_CAC6C49E0;Traes_4BS_9285C0809;Traes_5BL_A8CB3ACF6;XLOC_008551;XLOC_037912;XLOC_108420;XLOC_130148	Traes_4AL_761FA7038	Traes_2BL_24878587D;Traes_2BL_FD1569D04;XLOC_041282;XLOC_083943;XLOC_130148	NA	TRAES3BF073600050CFD_g;TRAES3BF101100080CFD_g;Traes_4BL_E03AA7A05;Traes_4BS_9285C0809;Traes_4DL_E0847FBC5;Traes_5AL_10F82280C;Traes_5BL_12214988F;Traes_5DL_502C1AC95;Traes_6AS_A42E71A00;Traes_7AL_FDC2E2F77;Traes_7BL_4B72B69C3;Traes_7BS_143144578;Traes_7DL_57C54F1BB;Traes_7DL_C5116E2D4;XLOC_040283;XLOC_041298;XLOC_042892;XLOC_085790;XLOC_109843;XLOC_118687
Biological Process	chromosome organization	GO:0051276	2.45e-14	0.0964747	NA	0.320372	0.189867	0.403006	5	1	XLOC_007964;XLOC_010785;XLOC_025117;XLOC_027861;XLOC_028170;XLOC_028369;XLOC_028468;XLOC_033140;XLOC_043782;XLOC_050318;XLOC_072519;XLOC_111258;XLOC_118402;XLOC_122894;XLOC_130148	XLOC_063887;XLOC_118108;XLOC_130148	NA	XLOC_130148	XLOC_125681	XLOC_118687;XLOC_122894
Biological Process	nucleotide metabolic process	GO:0009117	6.17e-06	0.103396	0.130881	0.175465	NA	0.500799	5	1	XLOC_028369;XLOC_033140;XLOC_041585;XLOC_072096;XLOC_102774;XLOC_103142	XLOC_077879;XLOC_102774	XLOC_102774	XLOC_052780	NA	XLOC_133185
Biological Process	response to radiation	GO:0009314	0.126399	0.52918	NA	0.233492	0.00932197	0.616158	5	1	XLOC_028369;XLOC_080288	XLOC_077879	NA	XLOC_117160	XLOC_080285;XLOC_080288	XLOC_085790
Biological Process	amide biosynthetic process	GO:0043604	0.989365	0.989071	0.574317	0.807868	NA	0.999319	5	0	Traes_1AL_A5860C535;Traes_5DS_436DB5B2B;Traes_6AL_F8B86A41E;Traes_7DL_83B926810;XLOC_033140;XLOC_073134	Traes_1BS_DD122AEA6;Traes_1DS_DABE8C075;Traes_2DL_2FC93A5E5;Traes_2DS_8318AD213;Traes_4AL_2EC6083D7;Traes_6DS_DABE8C075;Traes_7DL_DABE8C075;XLOC_020576	Traes_5BL_D6C9D200D1;Traes_5DL_CEBA87E3F;Traes_5DL_DF4EA7BE9;Traes_6BL_30EFB4704	EPlTAEG00000010136;Traes_3AL_1DF1A2927;Traes_4DL_6AE4D9044;XLOC_015157	NA	Traes_2AL_910204334;Traes_2BL_E4D78CECE;Traes_4AL_BE1AD302B;Traes_4DS_4C3C95D2E;Traes_5AL_4C3C95D2E;Traes_5BL_D6C9D200D1;Traes_7BL_41C34373C;Traes_7DL_8D073D6DD
Biological Process	cellular amide metabolic process	GO:0043603	0.989543	0.976194	0.57587	0.809077	NA	0.999337	5	0	Traes_1AL_A5860C535;Traes_5DS_436DB5B2B;Traes_6AL_F8B86A41E;Traes_7DL_83B926810;XLOC_033140;XLOC_073134	Traes_1BS_DD122AEA6;Traes_1DS_DABE8C075;Traes_2DL_2FC93A5E5;Traes_2DS_8318AD213;Traes_4AL_2EC6083D7;Traes_6DS_DABE8C075;Traes_7DL_DABE8C075;XLOC_000237;XLOC_020576	Traes_5BL_D6C9D200D1;Traes_5DL_CEBA87E3F;Traes_5DL_DF4EA7BE9;Traes_6BL_30EFB4704	EPlTAEG00000010136;Traes_3AL_1DF1A2927;Traes_4DL_6AE4D9044;XLOC_015157	NA	Traes_2AL_910204334;Traes_2BL_E4D78CECE;Traes_4AL_BE1AD302B;Traes_4DS_4C3C95D2E;Traes_5AL_4C3C95D2E;Traes_5BL_D6C9D200D1;Traes_7BL_41C34373C;Traes_7DL_8D073D6DD
Biological Process	cellular homeostasis	GO:0019725	0.665792	0.767206	0.512269	0.627504	NA	0.686354	5	0	XLOC_000135;XLOC_043535	Traes_2AL_2317306B7;Traes_2BL_72E0001A8	Traes_2BL_72E0001A8	Traes_2BL_72E0001A8	NA	TRAES3BF060400030CFD_g;Traes_2AS_F5A655E78;Traes_2DS_5A8D0F48E
Biological Process	cellular nitrogen compound biosynthetic process	GO:0044271	0.583621	0.835824	0.411484	0.691137	NA	0.998991	5	0	Traes_1AL_A5860C535;Traes_5DS_436DB5B2B;Traes_6AL_F8B86A41E;Traes_7DL_83B926810;XLOC_013460;XLOC_028369;XLOC_028468;XLOC_033140;XLOC_041585;XLOC_072096;XLOC_073134;XLOC_102774;XLOC_103142	Traes_1BS_DD122AEA6;Traes_1DS_DABE8C075;Traes_2DL_2FC93A5E5;Traes_2DS_8318AD213;Traes_4AL_2EC6083D7;Traes_6DS_DABE8C075;Traes_7DL_DABE8C075;XLOC_000237;XLOC_011483;XLOC_013460;XLOC_020576;XLOC_102774;XLOC_125791	Traes_5BL_D6C9D200D1;Traes_5DL_CEBA87E3F;Traes_5DL_DF4EA7BE9;Traes_6BL_30EFB4704;XLOC_102774	EPlTAEG00000010136;Traes_3AL_1DF1A2927;Traes_4DL_6AE4D9044;XLOC_015157;XLOC_052780	NA	Traes_2AL_910204334;Traes_2BL_E4D78CECE;Traes_4AL_BE1AD302B;Traes_4DS_4C3C95D2E;Traes_5AL_4C3C95D2E;Traes_5BL_D6C9D200D1;Traes_7BL_41C34373C;Traes_7DL_8D073D6DD;XLOC_118543
Biological Process	multicellular organism development	GO:0007275	0.336042	0.408725	NA	0.778745	0.791188	0.144741	5	0	Traes_6DL_A3DCB5C33;XLOC_010785;XLOC_022996;XLOC_027861;XLOC_035608;XLOC_072096;XLOC_114051;XLOC_130148	Traes_1BL_D391EB3FA;Traes_2BL_E3222439E;Traes_4AL_2EC6083D7;Traes_4DL_C48B2CF26;Traes_6BL_B83BBF4B2;Traes_7DS_E1211276E;XLOC_000237;XLOC_072790;XLOC_130148	NA	Traes_5BS_5B2E99702;XLOC_130148	Traes_2DL_61C443C56	Traes_2BL_E4D78CECE;Traes_3AL_E743F0C11;Traes_4AL_F52F9F1BE;Traes_4AS_6B9C879AF;Traes_4BL_5D316DD23;Traes_4DL_23BF1E242;Traes_5BL_FFAC25A88;Traes_7AS_04B7C0B3F;Traes_7DL_57C54F1BB;Traes_7DL_70C90198F;XLOC_026369;XLOC_082229;XLOC_096180;XLOC_133176
Biological Process	multicellular organismal process	GO:0032501	0.110813	0.186556	NA	0.865238	0.853885	0.365969	5	0	Traes_6DL_A3DCB5C33;XLOC_000135;XLOC_010785;XLOC_022996;XLOC_027861;XLOC_032257;XLOC_033140;XLOC_035608;XLOC_072096;XLOC_098939;XLOC_114051;XLOC_130148	Traes_1BL_D391EB3FA;Traes_2BL_E3222439E;Traes_4AL_2EC6083D7;Traes_4DL_C48B2CF26;Traes_6BL_B83BBF4B2;Traes_7DS_E1211276E;XLOC_000237;XLOC_027085;XLOC_027185;XLOC_072790;XLOC_086177;XLOC_098939;XLOC_130148	NA	Traes_5BS_5B2E99702;XLOC_130148	Traes_2DL_61C443C56	Traes_2BL_E4D78CECE;Traes_3AL_E743F0C11;Traes_4AL_F52F9F1BE;Traes_4AS_6B9C879AF;Traes_4BL_5D316DD23;Traes_4DL_23BF1E242;Traes_5BL_FFAC25A88;Traes_7AS_04B7C0B3F;Traes_7DL_57C54F1BB;Traes_7DL_70C90198F;XLOC_026369;XLOC_082229;XLOC_096180;XLOC_133176
Biological Process	organonitrogen compound biosynthetic process	GO:1901566	0.864855	0.966775	0.410239	0.520002	NA	0.99897	5	0	Traes_1AL_A5860C535;Traes_5DS_436DB5B2B;Traes_6AL_F8B86A41E;Traes_7DL_83B926810;XLOC_028369;XLOC_033140;XLOC_041585;XLOC_073134;XLOC_102774;XLOC_103142	Traes_1BS_DD122AEA6;Traes_1DS_DABE8C075;Traes_2DL_2FC93A5E5;Traes_2DS_8318AD213;Traes_4AL_2EC6083D7;Traes_6DS_DABE8C075;Traes_7DL_DABE8C075;XLOC_000237;XLOC_020576;XLOC_102774	Traes_5BL_D6C9D200D1;Traes_5DL_CEBA87E3F;Traes_5DL_DF4EA7BE9;Traes_6BL_30EFB4704;XLOC_102774	EPlTAEG00000010136;Traes_3AL_1DF1A2927;Traes_4DL_6AE4D9044;XLOC_015157;XLOC_052780;XLOC_114936	NA	Traes_2AL_910204334;Traes_2BL_E4D78CECE;Traes_4AL_BE1AD302B;Traes_4DS_4C3C95D2E;Traes_5AL_4C3C95D2E;Traes_5BL_D6C9D200D1;Traes_7BL_41C34373C;Traes_7DL_8D073D6DD;XLOC_133185
Biological Process	organonitrogen compound metabolic process	GO:1901564	0.41943	0.92051	0.443732	0.393542	NA	0.99628	5	0	Traes_1AL_A5860C535;Traes_5DS_436DB5B2B;Traes_6AL_F8B86A41E;Traes_7DL_83B926810;XLOC_013460;XLOC_017127;XLOC_028369;XLOC_033140;XLOC_041585;XLOC_073134;XLOC_082482;XLOC_102774;XLOC_103142;XLOC_116169;XLOC_129696	Traes_1BS_DD122AEA6;Traes_1DS_DABE8C075;Traes_2DL_2FC93A5E5;Traes_2DS_8318AD213;Traes_4AL_2EC6083D7;Traes_6DS_DABE8C075;Traes_7DL_DABE8C075;XLOC_000237;XLOC_013460;XLOC_020576;XLOC_077879;XLOC_102774	Traes_5BL_D6C9D200D1;Traes_5DL_CEBA87E3F;Traes_5DL_DF4EA7BE9;Traes_6BL_30EFB4704;XLOC_102774	EPlTAEG00000010136;Traes_3AL_1DF1A2927;Traes_4DL_6AE4D9044;XLOC_015157;XLOC_052780;XLOC_114936;XLOC_117160	NA	Traes_2AL_910204334;Traes_2BL_E4D78CECE;Traes_4AL_BE1AD302B;Traes_4DS_4C3C95D2E;Traes_5AL_4C3C95D2E;Traes_5BL_D6C9D200D1;Traes_7BL_41C34373C;Traes_7DL_8D073D6DD;XLOC_063231;XLOC_115476;XLOC_133185
Biological Process	peptide biosynthetic process	GO:0043043	0.989257	0.988947	0.573383	0.807141	NA	0.999308	5	0	Traes_1AL_A5860C535;Traes_5DS_436DB5B2B;Traes_6AL_F8B86A41E;Traes_7DL_83B926810;XLOC_033140;XLOC_073134	Traes_1BS_DD122AEA6;Traes_1DS_DABE8C075;Traes_2DL_2FC93A5E5;Traes_2DS_8318AD213;Traes_4AL_2EC6083D7;Traes_6DS_DABE8C075;Traes_7DL_DABE8C075;XLOC_020576	Traes_5BL_D6C9D200D1;Traes_5DL_CEBA87E3F;Traes_5DL_DF4EA7BE9;Traes_6BL_30EFB4704	EPlTAEG00000010136;Traes_3AL_1DF1A2927;Traes_4DL_6AE4D9044;XLOC_015157	NA	Traes_2AL_910204334;Traes_2BL_E4D78CECE;Traes_4AL_BE1AD302B;Traes_4DS_4C3C95D2E;Traes_5AL_4C3C95D2E;Traes_5BL_D6C9D200D1;Traes_7BL_41C34373C;Traes_7DL_8D073D6DD
Biological Process	peptide metabolic process	GO:0006518	0.989329	0.975702	0.574006	0.807626	NA	0.999315	5	0	Traes_1AL_A5860C535;Traes_5DS_436DB5B2B;Traes_6AL_F8B86A41E;Traes_7DL_83B926810;XLOC_033140;XLOC_073134	Traes_1BS_DD122AEA6;Traes_1DS_DABE8C075;Traes_2DL_2FC93A5E5;Traes_2DS_8318AD213;Traes_4AL_2EC6083D7;Traes_6DS_DABE8C075;Traes_7DL_DABE8C075;XLOC_000237;XLOC_020576	Traes_5BL_D6C9D200D1;Traes_5DL_CEBA87E3F;Traes_5DL_DF4EA7BE9;Traes_6BL_30EFB4704	EPlTAEG00000010136;Traes_3AL_1DF1A2927;Traes_4DL_6AE4D9044;XLOC_015157	NA	Traes_2AL_910204334;Traes_2BL_E4D78CECE;Traes_4AL_BE1AD302B;Traes_4DS_4C3C95D2E;Traes_5AL_4C3C95D2E;Traes_5BL_D6C9D200D1;Traes_7BL_41C34373C;Traes_7DL_8D073D6DD
Biological Process	regulation of biological quality	GO:0065008	0.721016	0.815556	0.549847	0.666397	NA	0.552031	5	0	XLOC_000135;XLOC_043535	Traes_2AL_2317306B7;Traes_2BL_72E0001A8	Traes_2BL_72E0001A8	Traes_2BL_72E0001A8	NA	TRAES3BF060400030CFD_g;Traes_2AS_F5A655E78;Traes_2DS_5A8D0F48E;XLOC_063231
Biological Process	response to biotic stimulus	GO:0009607	0.857238	0.0894473	0.456457	0.203337	NA	0.577709	5	0	Traes_6AL_141339B48	Traes_1BL_533D05ED2;Traes_3AS_22DCCA460;XLOC_000237;XLOC_008551;XLOC_108420	Traes_2BL_B399BCCAC	Traes_2AS_647C2FAA9;XLOC_117160	NA	Traes_4AL_BE1AD302B;Traes_4DL_E0847FBC5;Traes_7AS_8FC2D827A
Biological Process	signal transduction	GO:0007165	0.48327	0.349327	0.934516	0.504709	NA	0.074768	5	0	Traes_7DL_B76848797;XLOC_007964;XLOC_028369;XLOC_033606;XLOC_041284;XLOC_109927;XLOC_116339;XLOC_118402;XLOC_130148	Traes_1AL_2428A86D0;Traes_1AL_ED2F30785;Traes_1DL_5C1D8768F;Traes_1DL_C774A8BC6;Traes_2BL_88C68B86E;Traes_2BL_BD5F3380A;Traes_3DL_E1485757F;Traes_4AS_CAC6C49E0;Traes_4BS_9285C0809;Traes_5BL_A8CB3ACF6;XLOC_037912;XLOC_130148	Traes_4AL_761FA7038	Traes_2BL_24878587D;Traes_2BL_FD1569D04;XLOC_041282;XLOC_130148	NA	TRAES3BF073600050CFD_g;TRAES3BF101100080CFD_g;Traes_4BL_E03AA7A05;Traes_4BS_9285C0809;Traes_4DL_E0847FBC5;Traes_5AL_10F82280C;Traes_5BL_12214988F;Traes_5DL_502C1AC95;Traes_6AS_A42E71A00;Traes_7AL_FDC2E2F77;Traes_7BL_4B72B69C3;Traes_7BS_143144578;Traes_7DL_57C54F1BB;Traes_7DL_C5116E2D4;XLOC_040283;XLOC_041298;XLOC_042892;XLOC_109843;XLOC_118687
Biological Process	signaling	GO:0023052	0.494349	0.360937	0.936183	0.511992	NA	0.0800744	5	0	Traes_7DL_B76848797;XLOC_007964;XLOC_028369;XLOC_033606;XLOC_041284;XLOC_109927;XLOC_116339;XLOC_118402;XLOC_130148	Traes_1AL_2428A86D0;Traes_1AL_ED2F30785;Traes_1DL_5C1D8768F;Traes_1DL_C774A8BC6;Traes_2BL_88C68B86E;Traes_2BL_BD5F3380A;Traes_3DL_E1485757F;Traes_4AS_CAC6C49E0;Traes_4BS_9285C0809;Traes_5BL_A8CB3ACF6;XLOC_037912;XLOC_130148	Traes_4AL_761FA7038	Traes_2BL_24878587D;Traes_2BL_FD1569D04;XLOC_041282;XLOC_130148	NA	TRAES3BF073600050CFD_g;TRAES3BF101100080CFD_g;Traes_4BL_E03AA7A05;Traes_4BS_9285C0809;Traes_4DL_E0847FBC5;Traes_5AL_10F82280C;Traes_5BL_12214988F;Traes_5DL_502C1AC95;Traes_6AS_A42E71A00;Traes_7AL_FDC2E2F77;Traes_7BL_4B72B69C3;Traes_7BS_143144578;Traes_7DL_57C54F1BB;Traes_7DL_C5116E2D4;XLOC_040283;XLOC_041298;XLOC_042892;XLOC_109843;XLOC_118687
Biological Process	single organism signaling	GO:0044700	0.494349	0.360937	0.936183	0.511992	NA	0.0800744	5	0	Traes_7DL_B76848797;XLOC_007964;XLOC_028369;XLOC_033606;XLOC_041284;XLOC_109927;XLOC_116339;XLOC_118402;XLOC_130148	Traes_1AL_2428A86D0;Traes_1AL_ED2F30785;Traes_1DL_5C1D8768F;Traes_1DL_C774A8BC6;Traes_2BL_88C68B86E;Traes_2BL_BD5F3380A;Traes_3DL_E1485757F;Traes_4AS_CAC6C49E0;Traes_4BS_9285C0809;Traes_5BL_A8CB3ACF6;XLOC_037912;XLOC_130148	Traes_4AL_761FA7038	Traes_2BL_24878587D;Traes_2BL_FD1569D04;XLOC_041282;XLOC_130148	NA	TRAES3BF073600050CFD_g;TRAES3BF101100080CFD_g;Traes_4BL_E03AA7A05;Traes_4BS_9285C0809;Traes_4DL_E0847FBC5;Traes_5AL_10F82280C;Traes_5BL_12214988F;Traes_5DL_502C1AC95;Traes_6AS_A42E71A00;Traes_7AL_FDC2E2F77;Traes_7BL_4B72B69C3;Traes_7BS_143144578;Traes_7DL_57C54F1BB;Traes_7DL_C5116E2D4;XLOC_040283;XLOC_041298;XLOC_042892;XLOC_109843;XLOC_118687
Biological Process	single-multicellular organism process	GO:0044707	0.0809877	0.0749285	NA	0.794385	0.802157	0.172528	5	0	Traes_6DL_A3DCB5C33;XLOC_000135;XLOC_010785;XLOC_022996;XLOC_027861;XLOC_032257;XLOC_035608;XLOC_072096;XLOC_098939;XLOC_114051;XLOC_130148	Traes_1BL_D391EB3FA;Traes_2BL_E3222439E;Traes_4AL_2EC6083D7;Traes_4DL_C48B2CF26;Traes_6BL_B83BBF4B2;Traes_7DS_E1211276E;XLOC_000237;XLOC_027085;XLOC_027185;XLOC_072790;XLOC_086177;XLOC_098939;XLOC_130148	NA	Traes_5BS_5B2E99702;XLOC_130148	Traes_2DL_61C443C56	Traes_2BL_E4D78CECE;Traes_3AL_E743F0C11;Traes_4AL_F52F9F1BE;Traes_4AS_6B9C879AF;Traes_4BL_5D316DD23;Traes_4DL_23BF1E242;Traes_5BL_FFAC25A88;Traes_7AS_04B7C0B3F;Traes_7DL_57C54F1BB;Traes_7DL_70C90198F;XLOC_026369;XLOC_082229;XLOC_096180;XLOC_133176
Biological Process	translation	GO:0006412	0.989257	0.988947	0.573383	0.807141	NA	0.999308	5	0	Traes_1AL_A5860C535;Traes_5DS_436DB5B2B;Traes_6AL_F8B86A41E;Traes_7DL_83B926810;XLOC_033140;XLOC_073134	Traes_1BS_DD122AEA6;Traes_1DS_DABE8C075;Traes_2DL_2FC93A5E5;Traes_2DS_8318AD213;Traes_4AL_2EC6083D7;Traes_6DS_DABE8C075;Traes_7DL_DABE8C075;XLOC_020576	Traes_5BL_D6C9D200D1;Traes_5DL_CEBA87E3F;Traes_5DL_DF4EA7BE9;Traes_6BL_30EFB4704	EPlTAEG00000010136;Traes_3AL_1DF1A2927;Traes_4DL_6AE4D9044;XLOC_015157	NA	Traes_2AL_910204334;Traes_2BL_E4D78CECE;Traes_4AL_BE1AD302B;Traes_4DS_4C3C95D2E;Traes_5AL_4C3C95D2E;Traes_5BL_D6C9D200D1;Traes_7BL_41C34373C;Traes_7DL_8D073D6DD
Biological Process	glycosyl compound metabolic process	GO:1901657	0.000255829	0.000456817	0.0381924	NA	NA	0.175405	4	3	XLOC_102774;XLOC_103142;XLOC_119770	XLOC_000237;XLOC_102774;XLOC_119770	XLOC_102774	NA	NA	XLOC_115476
Biological Process	ncRNA processing	GO:0034470	0.000129148	0.114297	0.0306709	NA	NA	0.0102094	4	3	XLOC_059634;XLOC_102774;XLOC_103142	XLOC_102774	XLOC_102774	NA	NA	XLOC_115476;XLOC_131339
Biological Process	polysaccharide metabolic process	GO:0005976	0.000373083	0.00659843	0.173215	NA	0.00903594	NA	4	3	XLOC_043782;XLOC_080288;XLOC_102294;XLOC_116105;XLOC_116169	XLOC_000237;XLOC_114485;XLOC_117990;XLOC_130005	XLOC_102294	NA	XLOC_080285;XLOC_080288	NA
Biological Process	purine nucleoside metabolic process	GO:0042278	0.000672755	0.0473842	0.0123817	NA	NA	0.0598406	4	3	XLOC_102774;XLOC_103142	XLOC_102774	XLOC_102774	NA	NA	XLOC_115476
Biological Process	purine ribonucleoside metabolic process	GO:0046128	0.000672755	0.0473842	0.0123817	NA	NA	0.0598406	4	3	XLOC_102774;XLOC_103142	XLOC_102774	XLOC_102774	NA	NA	XLOC_115476
Biological Process	purine-containing compound metabolic process	GO:0072521	9.03e-08	0.00848563	0.0351907	NA	NA	0.162581	4	3	XLOC_013460;XLOC_033140;XLOC_041585;XLOC_102774;XLOC_103142	XLOC_013460;XLOC_102774	XLOC_102774	NA	NA	XLOC_115476
Biological Process	regulation of RNA biosynthetic process	GO:2001141	8.43e-06	0.0201641	NA	0.184264	NA	0.0370986	4	3	XLOC_010785;XLOC_027861;XLOC_043782;XLOC_071664;XLOC_111258;XLOC_130148	XLOC_118108;XLOC_125791;XLOC_130148	NA	XLOC_130148	NA	XLOC_026369;XLOC_096180;XLOC_096547
Biological Process	regulation of RNA metabolic process	GO:0051252	8.43e-06	0.0201641	NA	0.184264	NA	0.0370986	4	3	XLOC_010785;XLOC_027861;XLOC_043782;XLOC_071664;XLOC_111258;XLOC_130148	XLOC_118108;XLOC_125791;XLOC_130148	NA	XLOC_130148	NA	XLOC_026369;XLOC_096180;XLOC_096547
Biological Process	regulation of biosynthetic process	GO:0009889	4.82e-11	0.0422458	NA	0.238414	NA	0.00308662	4	3	XLOC_010785;XLOC_027861;XLOC_031844;XLOC_033140;XLOC_043782;XLOC_062495;XLOC_068120;XLOC_071664;XLOC_111258;XLOC_123492;XLOC_130148	XLOC_118108;XLOC_125791;XLOC_130148	NA	XLOC_130148	NA	XLOC_026369;XLOC_096180;XLOC_096547;XLOC_104800;XLOC_123492
Biological Process	regulation of cellular biosynthetic process	GO:0031326	5e-10	0.0359245	NA	0.22522	NA	0.00233029	4	3	XLOC_010785;XLOC_027861;XLOC_033140;XLOC_043782;XLOC_062495;XLOC_068120;XLOC_071664;XLOC_111258;XLOC_123492;XLOC_130148	XLOC_118108;XLOC_125791;XLOC_130148	NA	XLOC_130148	NA	XLOC_026369;XLOC_096180;XLOC_096547;XLOC_104800;XLOC_123492
Biological Process	regulation of cellular macromolecule biosynthetic process	GO:2000112	3.88e-10	0.0336899	NA	0.220214	NA	0.00208494	4	3	XLOC_010785;XLOC_027861;XLOC_033140;XLOC_043782;XLOC_062495;XLOC_068120;XLOC_071664;XLOC_111258;XLOC_123492;XLOC_130148	XLOC_118108;XLOC_125791;XLOC_130148	NA	XLOC_130148	NA	XLOC_026369;XLOC_096180;XLOC_096547;XLOC_104800;XLOC_123492
Biological Process	regulation of macromolecule biosynthetic process	GO:0010556	5.9e-10	0.0374556	NA	0.228539	NA	0.0025051	4	3	XLOC_010785;XLOC_027861;XLOC_033140;XLOC_043782;XLOC_062495;XLOC_068120;XLOC_071664;XLOC_111258;XLOC_123492;XLOC_130148	XLOC_118108;XLOC_125791;XLOC_130148	NA	XLOC_130148	NA	XLOC_026369;XLOC_096180;XLOC_096547;XLOC_104800;XLOC_123492
Biological Process	regulation of nitrogen compound metabolic process	GO:0051171	8.79e-10	0.0414271	NA	0.236777	NA	0.00298355	4	3	XLOC_010785;XLOC_027861;XLOC_033140;XLOC_043782;XLOC_062495;XLOC_068120;XLOC_071664;XLOC_111258;XLOC_123492;XLOC_130148	XLOC_118108;XLOC_125791;XLOC_130148	NA	XLOC_130148	NA	XLOC_026369;XLOC_096180;XLOC_096547;XLOC_104800;XLOC_123492
Biological Process	regulation of nucleic acid-templated transcription	GO:1903506	7.01e-06	0.0185364	NA	0.178996	NA	0.0342219	4	3	XLOC_010785;XLOC_027861;XLOC_043782;XLOC_071664;XLOC_111258;XLOC_130148	XLOC_118108;XLOC_125791;XLOC_130148	NA	XLOC_130148	NA	XLOC_026369;XLOC_096180;XLOC_096547
Biological Process	regulation of nucleobase-containing compound metabolic process	GO:0019219	1.16e-06	0.0274375	NA	0.205003	NA	0.0497922	4	3	XLOC_010785;XLOC_027861;XLOC_033140;XLOC_043782;XLOC_071664;XLOC_111258;XLOC_130148	XLOC_118108;XLOC_125791;XLOC_130148	NA	XLOC_130148	NA	XLOC_026369;XLOC_096180;XLOC_096547
Biological Process	regulation of transcription, DNA-templated	GO:0006355	7.01e-06	0.0185364	NA	0.178996	NA	0.0342219	4	3	XLOC_010785;XLOC_027861;XLOC_043782;XLOC_071664;XLOC_111258;XLOC_130148	XLOC_118108;XLOC_125791;XLOC_130148	NA	XLOC_130148	NA	XLOC_026369;XLOC_096180;XLOC_096547
Biological Process	response to organic substance	GO:0010033	5.49e-06	0.0490857	NA	0.0341216	NA	0.277992	4	3	XLOC_007964;XLOC_017127;XLOC_033606;XLOC_116169;XLOC_116339;XLOC_118402;XLOC_130148	XLOC_028454;XLOC_037912;XLOC_130148	NA	XLOC_049199;XLOC_130148	NA	XLOC_118687;XLOC_133185
Biological Process	ribonucleoprotein complex biogenesis	GO:0022613	3.81e-09	0.151144	0.0411848	NA	NA	0.0182065	4	3	XLOC_040101;XLOC_059634;XLOC_062495;XLOC_102774;XLOC_103142;XLOC_123492	XLOC_102774	XLOC_102774	NA	NA	XLOC_123492;XLOC_131339
Biological Process	secondary metabolic process	GO:0019748	0.00119727	0.0145628	NA	NA	0.24046	0.0358285	4	3	Traes_2DL_03E388B44;Traes_6DL_2E37AE82C;XLOC_043535;XLOC_119770;XLOC_130767;XLOC_131367	Traes_2AL_0DDC60D6E;Traes_2AS_EC4ADE04E;Traes_2BL_E3222439E;XLOC_000237;XLOC_119770	NA	NA	XLOC_050482	Traes_1AS_4A6E603D3;Traes_1BS_A2F5A3F39;Traes_1DS_FEFAE4EB7;Traes_5BL_D5FFA0E4D;Traes_6DS_2F7DE1EAB
Biological Process	DNA replication	GO:0006260	0.0337668	0.0483015	NA	0.116883	NA	0.36083	4	2	XLOC_063499;XLOC_073512	XLOC_063499;XLOC_073512	NA	XLOC_063499	NA	XLOC_120407
Biological Process	amino acid transport	GO:0006865	0.0810668	NA	2.43e-06	0.0357623	NA	0.122902	4	2	XLOC_052797	NA	XLOC_080945;XLOC_084615;XLOC_084616	XLOC_080945	NA	XLOC_052246
Biological Process	carbohydrate derivative metabolic process	GO:1901135	3.58e-07	0.00223066	0.130881	NA	NA	0.500799	4	2	XLOC_028369;XLOC_033140;XLOC_041585;XLOC_072096;XLOC_102774;XLOC_103142;XLOC_119770	XLOC_000237;XLOC_086177;XLOC_102774;XLOC_119770	XLOC_102774	NA	NA	XLOC_115476
Biological Process	carboxylic acid transport	GO:0046942	0.00681858	NA	8.14e-06	0.0521502	NA	0.175405	4	2	XLOC_052797;XLOC_116169	NA	XLOC_080945;XLOC_084615;XLOC_084616	XLOC_080945	NA	XLOC_052246
Biological Process	cellular component biogenesis	GO:0044085	3.24e-08	0.117024	0.140321	NA	NA	0.0390831	4	2	XLOC_027861;XLOC_040101;XLOC_059634;XLOC_062495;XLOC_102774;XLOC_103142;XLOC_116169;XLOC_123492	XLOC_077879;XLOC_102774	XLOC_102774	NA	NA	XLOC_123492;XLOC_131339;XLOC_133185
Biological Process	cellular lipid metabolic process	GO:0044255	6.98e-05	0.567616	NA	0.00331151	NA	0.286506	4	2	XLOC_006908;XLOC_073134;XLOC_089462;XLOC_114976;XLOC_118326;XLOC_119770	XLOC_119770	NA	XLOC_089462;XLOC_114976;XLOC_117160	NA	XLOC_068617;XLOC_104800
Biological Process	cellular localization	GO:0051641	2.74e-06	0.650569	0.000160434	NA	NA	0.14878	4	2	XLOC_028468;XLOC_031844;XLOC_040101;XLOC_042006;XLOC_043535;XLOC_052797;XLOC_102774;XLOC_103142	XLOC_102774	XLOC_084615;XLOC_084616;XLOC_102774;XLOC_116469	NA	NA	XLOC_009134;XLOC_052246;XLOC_082229
Biological Process	cellular macromolecule localization	GO:0070727	0.000359231	0.520511	0.0154022	NA	NA	0.0669047	4	2	XLOC_031844;XLOC_043535;XLOC_052797;XLOC_102774;XLOC_103142	XLOC_102774	XLOC_102774;XLOC_116469	NA	NA	XLOC_009134;XLOC_052246;XLOC_082229
Biological Process	cellular protein localization	GO:0034613	0.000359231	0.520511	0.0154022	NA	NA	0.0669047	4	2	XLOC_031844;XLOC_043535;XLOC_052797;XLOC_102774;XLOC_103142	XLOC_102774	XLOC_102774;XLOC_116469	NA	NA	XLOC_009134;XLOC_052246;XLOC_082229
Biological Process	establishment of localization in cell	GO:0051649	1.76e-06	0.628637	0.000127654	NA	NA	0.131137	4	2	XLOC_028468;XLOC_031844;XLOC_040101;XLOC_042006;XLOC_043535;XLOC_052797;XLOC_102774;XLOC_103142	XLOC_102774	XLOC_084615;XLOC_084616;XLOC_102774;XLOC_116469	NA	NA	XLOC_009134;XLOC_052246;XLOC_082229
Biological Process	establishment of protein localization	GO:0045184	0.00197549	0.290349	0.0312538	NA	NA	0.156042	4	2	XLOC_031844;XLOC_043535;XLOC_052797;XLOC_102774;XLOC_103142	XLOC_102679;XLOC_102774	XLOC_102774;XLOC_116469	NA	NA	XLOC_009134;XLOC_052246;XLOC_082229
Biological Process	intracellular protein transport	GO:0006886	0.000251341	0.493536	0.0133064	NA	NA	0.055627	4	2	XLOC_031844;XLOC_043535;XLOC_052797;XLOC_102774;XLOC_103142	XLOC_102774	XLOC_102774;XLOC_116469	NA	NA	XLOC_009134;XLOC_052246;XLOC_082229
Biological Process	intracellular transport	GO:0046907	1.76e-06	0.628637	0.000127654	NA	NA	0.131137	4	2	XLOC_028468;XLOC_031844;XLOC_040101;XLOC_042006;XLOC_043535;XLOC_052797;XLOC_102774;XLOC_103142	XLOC_102774	XLOC_084615;XLOC_084616;XLOC_102774;XLOC_116469	NA	NA	XLOC_009134;XLOC_052246;XLOC_082229
Biological Process	macromolecule localization	GO:0033036	1.54e-05	0.147809	0.0459488	NA	NA	0.0894336	4	2	XLOC_028468;XLOC_031844;XLOC_042006;XLOC_043535;XLOC_043782;XLOC_052797;XLOC_102774;XLOC_103142	XLOC_102679;XLOC_102774;XLOC_118108	XLOC_102774;XLOC_116469	NA	NA	XLOC_009134;XLOC_052246;XLOC_082229;XLOC_116329
Biological Process	negative regulation of biological process	GO:0048519	4.28e-06	0.546053	NA	0.243304	NA	0.00341123	4	2	XLOC_007964;XLOC_010785;XLOC_027861;XLOC_042006;XLOC_111258;XLOC_118402;XLOC_130148	XLOC_130148	NA	XLOC_130148	NA	XLOC_009007;XLOC_034856;XLOC_047228;XLOC_104904;XLOC_118687
Biological Process	negative regulation of cellular metabolic process	GO:0031324	6.27e-05	0.229728	NA	0.0880208	NA	0.000334211	4	2	XLOC_010785;XLOC_027861;XLOC_111258;XLOC_130148	XLOC_130148	NA	XLOC_130148	NA	XLOC_009007;XLOC_034856;XLOC_047228;XLOC_104904
Biological Process	negative regulation of cellular process	GO:0048523	0.000122983	0.266256	NA	0.103528	NA	0.000644844	4	2	XLOC_010785;XLOC_027861;XLOC_111258;XLOC_130148	XLOC_130148	NA	XLOC_130148	NA	XLOC_009007;XLOC_034856;XLOC_047228;XLOC_104904
Biological Process	negative regulation of macromolecule metabolic process	GO:0010605	1.4e-06	0.487339	NA	0.210106	NA	0.00165149	4	2	XLOC_007964;XLOC_010785;XLOC_027861;XLOC_042006;XLOC_111258;XLOC_118402;XLOC_130148	XLOC_130148	NA	XLOC_130148	NA	XLOC_009007;XLOC_034856;XLOC_047228;XLOC_104904;XLOC_118687
Biological Process	negative regulation of metabolic process	GO:0009892	2.37e-06	0.514643	NA	0.22522	NA	0.00233029	4	2	XLOC_007964;XLOC_010785;XLOC_027861;XLOC_042006;XLOC_111258;XLOC_118402;XLOC_130148	XLOC_130148	NA	XLOC_130148	NA	XLOC_009007;XLOC_034856;XLOC_047228;XLOC_104904;XLOC_118687
Biological Process	nitrogen compound transport	GO:0071705	0.0256763	NA	6.75e-05	0.101604	NA	0.0566495	4	2	XLOC_043535;XLOC_052797	NA	XLOC_080945;XLOC_084615;XLOC_084616	XLOC_080945	NA	XLOC_009134;XLOC_052246
Biological Process	nucleoside metabolic process	GO:0009116	0.00107415	0.0588764	0.0154534	NA	NA	0.074234	4	2	XLOC_102774;XLOC_103142	XLOC_102774	XLOC_102774	NA	NA	XLOC_115476
Biological Process	nucleoside phosphate biosynthetic process	GO:1901293	8.63e-09	0.0410605	0.0792595	0.107364	NA	NA	4	2	XLOC_013460;XLOC_028369;XLOC_033140;XLOC_041585;XLOC_072096;XLOC_102774;XLOC_103142	XLOC_013460;XLOC_102774	XLOC_102774	XLOC_052780	NA	NA
Biological Process	organic acid transport	GO:0015849	0.00681858	NA	8.14e-06	0.0521502	NA	0.175405	4	2	XLOC_052797;XLOC_116169	NA	XLOC_080945;XLOC_084615;XLOC_084616	XLOC_080945	NA	XLOC_052246
Biological Process	posttranscriptional regulation of gene expression	GO:0010608	0.000132715	0.0396661	NA	0.105448	NA	0.0607161	4	2	XLOC_062495;XLOC_068120;XLOC_123492;XLOC_130148	XLOC_037912;XLOC_130148	NA	XLOC_130148	NA	XLOC_104800;XLOC_123492
Biological Process	protein localization	GO:0008104	0.000575914	0.350054	0.0404514	NA	NA	0.0732539	4	2	XLOC_028468;XLOC_031844;XLOC_043535;XLOC_052797;XLOC_102774;XLOC_103142	XLOC_102679;XLOC_102774	XLOC_102774;XLOC_116469	NA	NA	XLOC_009134;XLOC_052246;XLOC_082229;XLOC_116329
Biological Process	protein transport	GO:0015031	0.00157254	0.270246	0.0284001	NA	NA	0.139864	4	2	XLOC_031844;XLOC_043535;XLOC_052797;XLOC_102774;XLOC_103142	XLOC_102679;XLOC_102774	XLOC_102774;XLOC_116469	NA	NA	XLOC_009134;XLOC_052246;XLOC_082229
Biological Process	rRNA metabolic process	GO:0016072	8.2e-06	0.043904	0.0821257	NA	NA	0.066996	4	2	XLOC_059634;XLOC_071664;XLOC_102774;XLOC_103142;XLOC_124947	XLOC_077879;XLOC_102774	XLOC_102774	NA	NA	XLOC_082229;XLOC_131339
Biological Process	rRNA processing	GO:0006364	2.57e-05	0.0702303	0.0185157	NA	NA	0.0884076	4	2	XLOC_059634;XLOC_102774;XLOC_103142	XLOC_102774	XLOC_102774	NA	NA	XLOC_131339
Biological Process	regulation of cellular metabolic process	GO:0031323	8.95e-09	0.0736412	NA	0.290526	NA	4.63e-06	4	2	XLOC_010785;XLOC_027861;XLOC_033140;XLOC_043782;XLOC_062495;XLOC_068120;XLOC_071664;XLOC_111258;XLOC_123492;XLOC_130148	XLOC_118108;XLOC_125791;XLOC_130148	NA	XLOC_130148	NA	XLOC_009007;XLOC_026369;XLOC_034856;XLOC_047228;XLOC_096180;XLOC_096547;XLOC_104800;XLOC_104904;XLOC_123492
Biological Process	regulation of primary metabolic process	GO:0080090	7.02e-09	0.0694019	NA	0.284402	NA	3.76e-06	4	2	XLOC_010785;XLOC_027861;XLOC_033140;XLOC_043782;XLOC_062495;XLOC_068120;XLOC_071664;XLOC_111258;XLOC_123492;XLOC_130148	XLOC_118108;XLOC_125791;XLOC_130148	NA	XLOC_130148	NA	XLOC_009007;XLOC_026369;XLOC_034856;XLOC_047228;XLOC_096180;XLOC_096547;XLOC_104800;XLOC_104904;XLOC_123492
Biological Process	response to extracellular stimulus	GO:0009991	NA	NA	0.140321	0.187757	0.000206054	0.0390831	4	2	NA	NA	Traes_2BS_E9B276FE4	Traes_2BS_E9B276FE4	Traes_2AS_96D993ED0;Traes_2BS_E9B276FE4;Traes_7BL_DD88849AE	Traes_1AL_0912DED70;Traes_2AS_96D993ED0;Traes_2BS_E9B276FE4
Biological Process	ribonucleoside metabolic process	GO:0009119	0.000862139	0.0531477	0.0139187	NA	NA	0.067065	4	2	XLOC_102774;XLOC_103142	XLOC_102774	XLOC_102774	NA	NA	XLOC_115476
Biological Process	ribosome biogenesis	GO:0042254	5.69e-07	0.0814476	0.0215685	NA	NA	0.102365	4	2	XLOC_040101;XLOC_059634;XLOC_102774;XLOC_103142	XLOC_102774	XLOC_102774	NA	NA	XLOC_131339
Biological Process	single-organism carbohydrate metabolic process	GO:0044723	0.124749	0.00678841	0.015886	NA	NA	0.243915	4	2	XLOC_114728;XLOC_116105	XLOC_000237;XLOC_086177;XLOC_114485;XLOC_130005	XLOC_084615;XLOC_084616	NA	NA	XLOC_039764;XLOC_133185
Biological Process	DNA alkylation	GO:0006305	1.46e-05	0.166463	NA	0.0622522	NA	0.206615	4	1	XLOC_007964;XLOC_027861;XLOC_118402;XLOC_130148	XLOC_130148	NA	XLOC_130148	NA	XLOC_118687
Biological Process	DNA modification	GO:0006304	2.16e-05	0.181508	NA	0.0682621	NA	0.224772	4	1	XLOC_007964;XLOC_027861;XLOC_118402;XLOC_130148	XLOC_130148	NA	XLOC_130148	NA	XLOC_118687
Biological Process	cell cycle	GO:0007049	0.0160278	0.849378	0.703607	NA	NA	0.938025	4	1	Traes_1AS_2787B96B5;Traes_2AS_172B21BF7;XLOC_027861;XLOC_028369;XLOC_028468;XLOC_033140;XLOC_043782;XLOC_077670;XLOC_111258	Traes_3B_8FCD39B95;Traes_4BL_2934F4CCF;XLOC_118108	Traes_1BL_49BF78501	NA	NA	Traes_5AL_385C6E426;Traes_6BL_578569624;Traes_7DL_70C90198F
Biological Process	cellular amino acid metabolic process	GO:0006520	8.83e-05	0.583116	NA	0.265716	NA	0.303497	4	1	XLOC_017127;XLOC_028369;XLOC_033140;XLOC_073134;XLOC_116169;XLOC_129696	XLOC_000237	NA	XLOC_114936	NA	XLOC_063231;XLOC_133185
Biological Process	cellular response to chemical stimulus	GO:0070887	2.88e-05	0.0690323	NA	0.141163	NA	0.421881	4	1	XLOC_007964;XLOC_033606;XLOC_116339;XLOC_118402;XLOC_130148	XLOC_037912;XLOC_130148	NA	XLOC_130148	NA	XLOC_118687
Biological Process	cellular response to organic substance	GO:0071310	2.5e-05	0.0656784	NA	0.137471	NA	0.412882	4	1	XLOC_007964;XLOC_033606;XLOC_116339;XLOC_118402;XLOC_130148	XLOC_037912;XLOC_130148	NA	XLOC_130148	NA	XLOC_118687
Biological Process	cellular response to stress	GO:0033554	0.000186068	0.133108	NA	0.201583	NA	0.555434	4	1	XLOC_027861;XLOC_031115;XLOC_042006;XLOC_072354;XLOC_077033	XLOC_008551;XLOC_108420	NA	XLOC_083943	NA	XLOC_085790
Biological Process	chromatin organization	GO:0006325	1.17e-11	0.221174	NA	0.268864	NA	0.676207	4	1	XLOC_007964;XLOC_010785;XLOC_027861;XLOC_028369;XLOC_028468;XLOC_033140;XLOC_043782;XLOC_050318;XLOC_072519;XLOC_111258;XLOC_118402;XLOC_130148	XLOC_118108;XLOC_130148	NA	XLOC_130148	NA	XLOC_118687
Biological Process	gene silencing	GO:0016458	3.86e-07	0.424567	NA	0.177232	NA	0.504641	4	1	XLOC_007964;XLOC_010785;XLOC_027861;XLOC_042006;XLOC_111258;XLOC_118402;XLOC_130148	XLOC_130148	NA	XLOC_130148	NA	XLOC_118687
Biological Process	macromolecular complex subunit organization	GO:0043933	8.13e-12	0.152072	NA	0.37906	NA	0.243789	4	1	XLOC_007964;XLOC_010785;XLOC_027861;XLOC_028369;XLOC_028468;XLOC_033140;XLOC_043782;XLOC_050318;XLOC_062495;XLOC_072519;XLOC_111258;XLOC_118402;XLOC_123492;XLOC_130148	XLOC_077879;XLOC_118108;XLOC_130148	NA	XLOC_130148	NA	XLOC_118687;XLOC_123492;XLOC_133185
Biological Process	ncRNA metabolic process	GO:0034660	1.23e-07	0.153853	0.164132	NA	NA	0.0592771	4	1	XLOC_028369;XLOC_033140;XLOC_059634;XLOC_071664;XLOC_073134;XLOC_102774;XLOC_103142;XLOC_124947	XLOC_077879;XLOC_102774	XLOC_102774	NA	NA	XLOC_082229;XLOC_115476;XLOC_131339
Biological Process	negative regulation of gene expression	GO:0010629	4.16e-07	0.428054	NA	0.178996	NA	0.508454	4	1	XLOC_007964;XLOC_010785;XLOC_027861;XLOC_042006;XLOC_111258;XLOC_118402;XLOC_130148	XLOC_130148	NA	XLOC_130148	NA	XLOC_118687
Biological Process	nucleotide biosynthetic process	GO:0009165	1.45e-07	0.252765	0.0720553	0.0977439	NA	NA	4	1	XLOC_028369;XLOC_033140;XLOC_041585;XLOC_072096;XLOC_102774;XLOC_103142	XLOC_102774	XLOC_102774	XLOC_052780	NA	NA
Biological Process	organophosphate biosynthetic process	GO:0090407	6.25e-08	0.0673484	0.103343	0.139319	NA	NA	4	1	XLOC_013460;XLOC_028369;XLOC_033140;XLOC_041585;XLOC_072096;XLOC_102774;XLOC_103142	XLOC_013460;XLOC_102774	XLOC_102774	XLOC_052780	NA	NA
Biological Process	pyruvate metabolic process	GO:0006090	0.318289	0.0115331	NA	NA	0.0860518	0.448062	4	1	XLOC_119770	XLOC_000237;XLOC_008551;XLOC_119770	NA	NA	XLOC_073778	XLOC_133185
Biological Process	small molecule biosynthetic process	GO:0044283	0.38599	0.119006	NA	0.0188663	NA	0.530723	4	1	XLOC_119770	XLOC_000237;XLOC_119770	NA	XLOC_114936;XLOC_117160	NA	XLOC_133185
Biological Process	anatomical structure development	GO:0048856	0.601606	0.576809	NA	0.539194	NA	0.0623802	4	0	Traes_6DL_A3DCB5C33;XLOC_027861;XLOC_114051;XLOC_130148	Traes_2BL_E3222439E;Traes_4AL_2EC6083D7;Traes_7DS_E1211276E;XLOC_000237;XLOC_130148	NA	Traes_5BS_5B2E99702;XLOC_130148	NA	Traes_2BL_E4D78CECE;Traes_3AL_E743F0C11;Traes_4AL_F52F9F1BE;Traes_4AS_6B9C879AF;Traes_4DL_23BF1E242;Traes_5BL_FFAC25A88;Traes_7AS_04B7C0B3F;Traes_7DL_70C90198F;XLOC_026369;XLOC_096180;XLOC_133176
Biological Process	cofactor metabolic process	GO:0051186	0.379842	0.11505	NA	0.186012	NA	0.523414	4	0	XLOC_119770	XLOC_077879;XLOC_119770	NA	XLOC_117160	NA	XLOC_133185
Biological Process	developmental process involved in reproduction	GO:0003006	0.159854	0.115382	NA	0.229176	NA	0.227241	4	0	XLOC_027861;XLOC_072519;XLOC_073134;XLOC_114051	Traes_7DS_E1211276E;XLOC_000237;XLOC_020576;XLOC_072790;XLOC_108420	NA	Traes_5BS_5B2E99702;XLOC_052780	NA	Traes_2BL_E4D78CECE;Traes_3AL_E743F0C11;Traes_4AS_6B9C879AF;XLOC_002217;XLOC_133176
Biological Process	flower development	GO:0009908	0.758536	0.823434	NA	0.457804	NA	0.374845	4	0	XLOC_027861	Traes_7DS_E1211276E	NA	Traes_5BS_5B2E99702	NA	Traes_2BL_E4D78CECE;Traes_3AL_E743F0C11;Traes_4AS_6B9C879AF
Biological Process	post-embryonic development	GO:0009791	0.841891	0.214085	NA	0.760001	NA	0.140379	4	0	Traes_6DL_A3DCB5C33;XLOC_027861	Traes_1BL_D391EB3FA;Traes_2BL_E3222439E;Traes_4AL_2EC6083D7;Traes_6BL_B83BBF4B2;Traes_7DS_E1211276E;XLOC_000237	NA	Traes_5BS_5B2E99702	NA	Traes_2BL_E4D78CECE;Traes_3AL_E743F0C11;Traes_4AS_6B9C879AF;Traes_4DL_23BF1E242;Traes_5BL_FFAC25A88;Traes_7DL_57C54F1BB;Traes_7DL_70C90198F;XLOC_133176
Biological Process	reproduction	GO:0000003	0.518374	0.362361	NA	0.611322	NA	0.457811	4	0	XLOC_027861;XLOC_033140;XLOC_072519;XLOC_073134;XLOC_114051	Traes_4DL_C48B2CF26;Traes_6BL_B83BBF4B2;Traes_7DS_E1211276E;XLOC_000237;XLOC_020576;XLOC_072790;XLOC_108420	NA	Traes_5BS_5B2E99702;XLOC_052780	NA	Traes_2BL_E4D78CECE;Traes_3AL_E743F0C11;Traes_4AS_6B9C879AF;Traes_6BL_578569624;Traes_7DL_57C54F1BB;Traes_7DL_70C90198F;XLOC_002217;XLOC_133176
Biological Process	reproductive process	GO:0022414	0.280604	0.432682	NA	0.45208	NA	0.641553	4	0	XLOC_027861;XLOC_033140;XLOC_072519;XLOC_073134;XLOC_114051	Traes_7DS_E1211276E;XLOC_000237;XLOC_020576;XLOC_072790;XLOC_108420	NA	Traes_5BS_5B2E99702;XLOC_052780	NA	Traes_2BL_E4D78CECE;Traes_3AL_E743F0C11;Traes_4AS_6B9C879AF;XLOC_002217;XLOC_133176
Biological Process	reproductive shoot system development	GO:0090567	0.77146	0.535743	NA	0.4705	NA	0.397588	4	0	XLOC_027861	Traes_7DS_E1211276E;XLOC_000237	NA	Traes_5BS_5B2E99702	NA	Traes_2BL_E4D78CECE;Traes_3AL_E743F0C11;Traes_4AS_6B9C879AF
Biological Process	reproductive structure development	GO:0048608	0.797314	0.577927	NA	0.497187	NA	0.232795	4	0	XLOC_027861	Traes_7DS_E1211276E;XLOC_000237	NA	Traes_5BS_5B2E99702	NA	Traes_2BL_E4D78CECE;Traes_3AL_E743F0C11;Traes_4AS_6B9C879AF;XLOC_133176
Biological Process	reproductive system development	GO:0061458	0.797314	0.577927	NA	0.497187	NA	0.232795	4	0	XLOC_027861	Traes_7DS_E1211276E;XLOC_000237	NA	Traes_5BS_5B2E99702	NA	Traes_2BL_E4D78CECE;Traes_3AL_E743F0C11;Traes_4AS_6B9C879AF;XLOC_133176
Biological Process	shoot system development	GO:0048367	0.787979	0.562441	NA	0.487339	NA	0.428222	4	0	XLOC_027861	Traes_7DS_E1211276E;XLOC_000237	NA	Traes_5BS_5B2E99702	NA	Traes_2BL_E4D78CECE;Traes_3AL_E743F0C11;Traes_4AS_6B9C879AF
Biological Process	single organism reproductive process	GO:0044702	0.783341	0.866659	NA	0.712685	NA	0.6513	4	0	XLOC_027861;XLOC_033140	Traes_7DS_E1211276E;XLOC_000237	NA	Traes_5BS_5B2E99702	NA	Traes_2BL_E4D78CECE;Traes_3AL_E743F0C11;Traes_4AS_6B9C879AF;XLOC_133176
Biological Process	system development	GO:0048731	0.535758	0.373243	NA	0.18094	NA	0.301809	4	0	XLOC_027861;XLOC_130148	Traes_7DS_E1211276E;XLOC_000237;XLOC_130148	NA	Traes_5BS_5B2E99702;XLOC_130148	NA	Traes_2BL_E4D78CECE;Traes_3AL_E743F0C11;Traes_4AS_6B9C879AF;XLOC_133176
Biological Process	AMP biosynthetic process	GO:0006167	7.33e-05	0.0180383	0.004661	NA	NA	NA	3	3	XLOC_102774;XLOC_103142	XLOC_102774	XLOC_102774	NA	NA	NA
Biological Process	AMP metabolic process	GO:0046033	7.33e-05	0.0180383	0.004661	NA	NA	NA	3	3	XLOC_102774;XLOC_103142	XLOC_102774	XLOC_102774	NA	NA	NA
Biological Process	aging	GO:0007568	0.0196932	0.0239787	NA	0.00853113	NA	NA	3	3	XLOC_130148	XLOC_130148	NA	XLOC_130148	NA	NA
Biological Process	cellular carbohydrate metabolic process	GO:0044262	0.00148194	0.00303698	NA	NA	0.0059238	NA	3	3	XLOC_043782;XLOC_080288;XLOC_116105;XLOC_116169	XLOC_000237;XLOC_114485;XLOC_117990;XLOC_130005	NA	NA	XLOC_080285;XLOC_080288	NA
Biological Process	cellular glucan metabolic process	GO:0006073	0.00072887	0.0132171	NA	NA	0.00408972	NA	3	3	XLOC_043782;XLOC_080288;XLOC_116105;XLOC_116169	XLOC_000237;XLOC_114485;XLOC_117990	NA	NA	XLOC_080285;XLOC_080288	NA
Biological Process	cellular polysaccharide metabolic process	GO:0044264	0.000873427	0.00180976	NA	NA	0.00449281	NA	3	3	XLOC_043782;XLOC_080288;XLOC_116105;XLOC_116169	XLOC_000237;XLOC_114485;XLOC_117990;XLOC_130005	NA	NA	XLOC_080285;XLOC_080288	NA
Biological Process	glucan metabolic process	GO:0044042	0.000835549	0.0145672	NA	NA	0.00439038	NA	3	3	XLOC_043782;XLOC_080288;XLOC_116105;XLOC_116169	XLOC_000237;XLOC_114485;XLOC_117990	NA	NA	XLOC_080285;XLOC_080288	NA
Biological Process	glycosyl compound biosynthetic process	GO:1901659	0.000150121	0.000268934	0.0321799	NA	NA	NA	3	3	XLOC_102774;XLOC_103142;XLOC_119770	XLOC_000237;XLOC_102774;XLOC_119770	XLOC_102774	NA	NA	NA
Biological Process	maturation of 5.8S rRNA	GO:0000460	7.33e-05	0.0180383	0.004661	NA	NA	NA	3	3	XLOC_102774;XLOC_103142	XLOC_102774	XLOC_102774	NA	NA	NA
Biological Process	maturation of LSU-rRNA	GO:0000470	7.33e-05	0.0180383	0.004661	NA	NA	NA	3	3	XLOC_102774;XLOC_103142	XLOC_102774	XLOC_102774	NA	NA	NA
Biological Process	nucleoside biosynthetic process	GO:0009163	0.000362777	0.0357523	0.00930055	NA	NA	NA	3	3	XLOC_102774;XLOC_103142	XLOC_102774	XLOC_102774	NA	NA	NA
Biological Process	nucleoside monophosphate biosynthetic process	GO:0009124	1.93e-05	0.00193509	0.0169857	NA	NA	NA	3	3	XLOC_013460;XLOC_102774;XLOC_103142	XLOC_013460;XLOC_102774	XLOC_102774	NA	NA	NA
Biological Process	nucleoside monophosphate metabolic process	GO:0009123	1.93e-05	0.00193509	0.0169857	NA	NA	NA	3	3	XLOC_013460;XLOC_102774;XLOC_103142	XLOC_013460;XLOC_102774	XLOC_102774	NA	NA	NA
Biological Process	organ senescence	GO:0010260	0.00495993	0.00604917	NA	0.00213958	NA	NA	3	3	XLOC_130148	XLOC_130148	NA	XLOC_130148	NA	NA
Biological Process	purine nucleoside biosynthetic process	GO:0042451	0.000242646	0.0298833	0.00775641	NA	NA	NA	3	3	XLOC_102774;XLOC_103142	XLOC_102774	XLOC_102774	NA	NA	NA
Biological Process	purine nucleoside monophosphate biosynthetic process	GO:0009127	2.39e-06	0.000538422	0.00930055	NA	NA	NA	3	3	XLOC_013460;XLOC_102774;XLOC_103142	XLOC_013460;XLOC_102774	XLOC_102774	NA	NA	NA
Biological Process	purine nucleoside monophosphate metabolic process	GO:0009126	2.39e-06	0.000538422	0.00930055	NA	NA	NA	3	3	XLOC_013460;XLOC_102774;XLOC_103142	XLOC_013460;XLOC_102774	XLOC_102774	NA	NA	NA
Biological Process	purine ribonucleoside biosynthetic process	GO:0046129	0.000242646	0.0298833	0.00775641	NA	NA	NA	3	3	XLOC_102774;XLOC_103142	XLOC_102774	XLOC_102774	NA	NA	NA
Biological Process	purine ribonucleoside monophosphate biosynthetic process	GO:0009168	0.000242646	0.0298833	0.00775641	NA	NA	NA	3	3	XLOC_102774;XLOC_103142	XLOC_102774	XLOC_102774	NA	NA	NA
Biological Process	purine ribonucleoside monophosphate metabolic process	GO:0009167	0.000242646	0.0298833	0.00775641	NA	NA	NA	3	3	XLOC_102774;XLOC_103142	XLOC_102774	XLOC_102774	NA	NA	NA
Biological Process	ribonucleoside biosynthetic process	GO:0042455	0.000362777	0.0357523	0.00930055	NA	NA	NA	3	3	XLOC_102774;XLOC_103142	XLOC_102774	XLOC_102774	NA	NA	NA
Biological Process	ribonucleoside monophosphate biosynthetic process	GO:0009156	0.000362777	0.0357523	0.00930055	NA	NA	NA	3	3	XLOC_102774;XLOC_103142	XLOC_102774	XLOC_102774	NA	NA	NA
Biological Process	ribonucleoside monophosphate metabolic process	GO:0009161	0.000362777	0.0357523	0.00930055	NA	NA	NA	3	3	XLOC_102774;XLOC_103142	XLOC_102774	XLOC_102774	NA	NA	NA
Biological Process	ribosomal large subunit biogenesis	GO:0042273	7.33e-05	0.0180383	0.004661	NA	NA	NA	3	3	XLOC_102774;XLOC_103142	XLOC_102774	XLOC_102774	NA	NA	NA
Biological Process	RNA interference	GO:0016246	0.0485109	0.0588764	NA	0.0211928	NA	NA	3	2	XLOC_130148	XLOC_130148	NA	XLOC_130148	NA	NA
Biological Process	RNA modification	GO:0009451	0.0247288	NA	NA	0.0996761	NA	0.00638405	3	2	XLOC_059634;XLOC_106867	NA	NA	XLOC_052780	NA	XLOC_082229;XLOC_115476;XLOC_131339
Biological Process	carbohydrate derivative biosynthetic process	GO:1901137	7.53e-07	0.00059073	0.0935027	NA	NA	NA	3	2	XLOC_028369;XLOC_033140;XLOC_041585;XLOC_102774;XLOC_103142;XLOC_119770	XLOC_000237;XLOC_086177;XLOC_102774;XLOC_119770	XLOC_102774	NA	NA	NA
Biological Process	cellular catabolic process	GO:0044248	0.00126825	0.0165487	NA	NA	NA	0.348372	3	2	XLOC_017127;XLOC_032257;XLOC_053041;XLOC_098939;XLOC_119290	XLOC_027085;XLOC_027185;XLOC_043130;XLOC_098939	NA	NA	NA	XLOC_116329;XLOC_133185
Biological Process	cellular macromolecule catabolic process	GO:0044265	0.00379211	0.0075844	NA	NA	NA	0.624959	3	2	XLOC_032257;XLOC_053041;XLOC_098939;XLOC_119290	XLOC_027085;XLOC_027185;XLOC_043130;XLOC_098939	NA	NA	NA	XLOC_133185
Biological Process	cellular protein catabolic process	GO:0044257	0.00257392	0.00520425	NA	NA	NA	0.585308	3	2	XLOC_032257;XLOC_053041;XLOC_098939;XLOC_119290	XLOC_027085;XLOC_027185;XLOC_043130;XLOC_098939	NA	NA	NA	XLOC_133185
Biological Process	cellular response to endogenous stimulus	GO:0071495	0.00119995	0.0267873	NA	0.0860638	NA	NA	3	2	XLOC_033606;XLOC_116339;XLOC_130148	XLOC_037912;XLOC_130148	NA	XLOC_130148	NA	NA
Biological Process	cellular response to hormone stimulus	GO:0032870	0.00119995	0.0267873	NA	0.0860638	NA	NA	3	2	XLOC_033606;XLOC_116339;XLOC_130148	XLOC_037912;XLOC_130148	NA	XLOC_130148	NA	NA
Biological Process	cytoplasmic transport	GO:0016482	0.000203195	NA	0.00373537	NA	NA	0.0734802	3	2	XLOC_040101;XLOC_042006;XLOC_043535;XLOC_052797	NA	XLOC_084615;XLOC_084616	NA	NA	XLOC_009134;XLOC_052246
Biological Process	defense response	GO:0006952	0.212411	0.00310033	NA	0.000153656	NA	NA	3	2	XLOC_130148	XLOC_000237;XLOC_008551;XLOC_130148	NA	XLOC_058970;XLOC_117160;XLOC_130148	NA	NA
Biological Process	drug transport	GO:0015893	0.0810668	NA	0.0261302	0.0357623	NA	NA	3	2	XLOC_107844	NA	XLOC_108150	XLOC_107844	NA	NA
Biological Process	hormone-mediated signaling pathway	GO:0009755	0.00119995	0.0267873	NA	0.0860638	NA	NA	3	2	XLOC_033606;XLOC_116339;XLOC_130148	XLOC_037912;XLOC_130148	NA	XLOC_130148	NA	NA
Biological Process	immune response	GO:0006955	0.147141	0.0160526	NA	0.00215756	NA	NA	3	2	XLOC_130148	XLOC_008551;XLOC_130148	NA	XLOC_058970;XLOC_130148	NA	NA
Biological Process	immune system process	GO:0002376	0.168096	0.0211329	NA	0.00287692	NA	NA	3	2	XLOC_130148	XLOC_008551;XLOC_130148	NA	XLOC_058970;XLOC_130148	NA	NA
Biological Process	isoprenoid metabolic process	GO:0006720	0.0160934	NA	NA	0.00319199	NA	0.259853	3	2	XLOC_089462;XLOC_114976	NA	NA	XLOC_089462;XLOC_114976	NA	XLOC_104800
Biological Process	lipid biosynthetic process	GO:0008610	0.000375192	NA	0.100542	0.000431596	NA	NA	3	2	XLOC_089462;XLOC_102294;XLOC_114976;XLOC_116169	NA	XLOC_102294	XLOC_089462;XLOC_114976;XLOC_117160	NA	NA
Biological Process	macromolecule catabolic process	GO:0009057	0.00576383	0.0113756	NA	NA	NA	0.668606	3	2	XLOC_032257;XLOC_053041;XLOC_098939;XLOC_119290	XLOC_027085;XLOC_027185;XLOC_043130;XLOC_098939	NA	NA	NA	XLOC_133185
Biological Process	modification-dependent macromolecule catabolic process	GO:0043632	0.00184325	0.00375836	NA	NA	NA	0.551985	3	2	XLOC_032257;XLOC_053041;XLOC_098939;XLOC_119290	XLOC_027085;XLOC_027185;XLOC_043130;XLOC_098939	NA	NA	NA	XLOC_133185
Biological Process	modification-dependent protein catabolic process	GO:0019941	0.00184325	0.00375836	NA	NA	NA	0.551985	3	2	XLOC_032257;XLOC_053041;XLOC_098939;XLOC_119290	XLOC_027085;XLOC_027185;XLOC_043130;XLOC_098939	NA	NA	NA	XLOC_133185
Biological Process	monovalent inorganic cation transport	GO:0015672	0.00483564	NA	NA	0.0439911	NA	0.149557	3	2	XLOC_033140;XLOC_052797	NA	NA	XLOC_126647	NA	XLOC_052246
Biological Process	organic substance catabolic process	GO:1901575	0.00145276	0.0183086	NA	NA	NA	0.720468	3	2	XLOC_017127;XLOC_032257;XLOC_053041;XLOC_098939;XLOC_119290	XLOC_027085;XLOC_027185;XLOC_043130;XLOC_098939	NA	NA	NA	XLOC_133185
Biological Process	production of siRNA involved in RNA interference	GO:0030422	0.0485109	0.0588764	NA	0.0211928	NA	NA	3	2	XLOC_130148	XLOC_130148	NA	XLOC_130148	NA	NA
Biological Process	protein catabolic process	GO:0030163	0.00265643	0.00536659	NA	NA	NA	0.588501	3	2	XLOC_032257;XLOC_053041;XLOC_098939;XLOC_119290	XLOC_027085;XLOC_027185;XLOC_043130;XLOC_098939	NA	NA	NA	XLOC_133185
Biological Process	protein modification by small protein conjugation or removal	GO:0070647	0.0126253	0.0212916	NA	NA	NA	0.527082	3	2	XLOC_010785;XLOC_032257;XLOC_098939	XLOC_027085;XLOC_027185;XLOC_098939	NA	NA	NA	XLOC_002217
Biological Process	proteolysis	GO:0006508	0.0060502	0.011921	NA	NA	NA	0.306322	3	2	XLOC_032257;XLOC_053041;XLOC_098939;XLOC_119290	XLOC_027085;XLOC_027185;XLOC_043130;XLOC_098939	NA	NA	NA	XLOC_002217;XLOC_133185
Biological Process	proteolysis involved in cellular protein catabolic process	GO:0051603	0.00233695	0.00473704	NA	NA	NA	0.575579	3	2	XLOC_032257;XLOC_053041;XLOC_098939;XLOC_119290	XLOC_027085;XLOC_027185;XLOC_043130;XLOC_098939	NA	NA	NA	XLOC_133185
Biological Process	purine nucleotide biosynthetic process	GO:0006164	5.69e-07	0.0814476	0.0215685	NA	NA	NA	3	2	XLOC_033140;XLOC_041585;XLOC_102774;XLOC_103142	XLOC_102774	XLOC_102774	NA	NA	NA
Biological Process	purine nucleotide metabolic process	GO:0006163	2.16e-06	0.108904	0.0291597	NA	NA	NA	3	2	XLOC_033140;XLOC_041585;XLOC_102774;XLOC_103142	XLOC_102774	XLOC_102774	NA	NA	NA
Biological Process	purine ribonucleotide biosynthetic process	GO:0009152	5.69e-07	0.0814476	0.0215685	NA	NA	NA	3	2	XLOC_033140;XLOC_041585;XLOC_102774;XLOC_103142	XLOC_102774	XLOC_102774	NA	NA	NA
Biological Process	purine ribonucleotide metabolic process	GO:0009150	1.34e-06	0.0980212	0.0261302	NA	NA	NA	3	2	XLOC_033140;XLOC_041585;XLOC_102774;XLOC_103142	XLOC_102774	XLOC_102774	NA	NA	NA
Biological Process	purine-containing compound biosynthetic process	GO:0072522	5.69e-07	0.0814476	0.0215685	NA	NA	NA	3	2	XLOC_033140;XLOC_041585;XLOC_102774;XLOC_103142	XLOC_102774	XLOC_102774	NA	NA	NA
Biological Process	response to drug	GO:0042493	0.0810668	NA	0.0261302	0.0357623	NA	NA	3	2	XLOC_107844	NA	XLOC_108150	XLOC_107844	NA	NA
Biological Process	response to hormone	GO:0009725	0.00248169	0.0424733	NA	0.109276	NA	NA	3	2	XLOC_033606;XLOC_116339;XLOC_130148	XLOC_037912;XLOC_130148	NA	XLOC_130148	NA	NA
Biological Process	response to osmotic stress	GO:0006970	0.224083	0.0382901	NA	NA	NA	0.00713516	3	2	XLOC_116169	XLOC_000237;XLOC_008551	NA	NA	NA	XLOC_026369;XLOC_096180;XLOC_133185
Biological Process	ribonucleotide biosynthetic process	GO:0009260	1.41e-07	0.140775	0.0381924	NA	NA	NA	3	2	XLOC_028369;XLOC_033140;XLOC_041585;XLOC_102774;XLOC_103142	XLOC_102774	XLOC_102774	NA	NA	NA
Biological Process	ribonucleotide metabolic process	GO:0009259	2.58e-07	0.156281	0.0426775	NA	NA	NA	3	2	XLOC_028369;XLOC_033140;XLOC_041585;XLOC_102774;XLOC_103142	XLOC_102774	XLOC_102774	NA	NA	NA
Biological Process	ribose phosphate biosynthetic process	GO:0046390	1.41e-07	0.140775	0.0381924	NA	NA	NA	3	2	XLOC_028369;XLOC_033140;XLOC_041585;XLOC_102774;XLOC_103142	XLOC_102774	XLOC_102774	NA	NA	NA
Biological Process	ribose phosphate metabolic process	GO:0019693	2.58e-07	0.156281	0.0426775	NA	NA	NA	3	2	XLOC_028369;XLOC_033140;XLOC_041585;XLOC_102774;XLOC_103142	XLOC_102774	XLOC_102774	NA	NA	NA
Biological Process	secondary metabolite biosynthetic process	GO:0044550	0.103639	0.00777861	NA	NA	0.0253679	NA	3	2	XLOC_119770	XLOC_000237;XLOC_119770	NA	NA	XLOC_050482	NA
Biological Process	starch metabolic process	GO:0005982	0.0153176	0.205983	NA	NA	0.000916412	NA	3	2	XLOC_080288;XLOC_116105	XLOC_114485	NA	NA	XLOC_080285;XLOC_080288	NA
Biological Process	DNA repair	GO:0006281	4.15e-06	NA	NA	0.0977439	NA	0.309528	3	1	XLOC_027861;XLOC_031115;XLOC_042006;XLOC_072354;XLOC_077033	NA	NA	XLOC_083943	NA	XLOC_085790
Biological Process	RNA biosynthetic process	GO:0032774	0.0306289	0.283868	NA	NA	NA	0.345852	3	1	XLOC_028468;XLOC_033140	XLOC_125791	NA	NA	NA	XLOC_118543
Biological Process	animal organ development	GO:0048513	0.0138163	0.196281	NA	0.0742339	NA	NA	3	1	XLOC_027861;XLOC_130148	XLOC_130148	NA	XLOC_130148	NA	NA
Biological Process	carboxylic acid biosynthetic process	GO:0046394	NA	0.365802	NA	0.0113708	NA	0.439469	3	1	NA	XLOC_000237	NA	XLOC_114936;XLOC_117160	NA	XLOC_133185
Biological Process	cation transport	GO:0006812	7.65e-05	NA	NA	0.170141	NA	0.489094	3	1	XLOC_020144;XLOC_031844;XLOC_033140;XLOC_052797;XLOC_116169	NA	NA	XLOC_126647	NA	XLOC_052246
Biological Process	cellular component assembly	GO:0022607	0.00558956	0.354136	NA	NA	NA	0.106084	3	1	XLOC_027861;XLOC_062495;XLOC_123492	XLOC_077879	NA	NA	NA	XLOC_123492;XLOC_133185
Biological Process	cellular macromolecular complex assembly	GO:0034622	0.0306289	0.283868	NA	NA	NA	0.066996	3	1	XLOC_062495;XLOC_123492	XLOC_077879	NA	NA	NA	XLOC_123492;XLOC_133185
Biological Process	cellular response to DNA damage stimulus	GO:0006974	1.26e-05	NA	NA	0.120662	NA	0.370625	3	1	XLOC_027861;XLOC_031115;XLOC_042006;XLOC_072354;XLOC_077033	NA	NA	XLOC_083943	NA	XLOC_085790
Biological Process	cellular response to dsRNA	GO:0071359	0.090163	0.108904	NA	0.0398854	NA	NA	3	1	XLOC_130148	XLOC_130148	NA	XLOC_130148	NA	NA
Biological Process	cellular response to nitrogen compound	GO:1901699	0.090163	0.108904	NA	0.0398854	NA	NA	3	1	XLOC_130148	XLOC_130148	NA	XLOC_130148	NA	NA
Biological Process	chromatin silencing	GO:0006342	5.81e-06	0.135543	NA	0.0501169	NA	NA	3	1	XLOC_010785;XLOC_027861;XLOC_111258;XLOC_130148	XLOC_130148	NA	XLOC_130148	NA	NA
Biological Process	dsRNA fragmentation	GO:0031050	0.090163	0.108904	NA	0.0398854	NA	NA	3	1	XLOC_130148	XLOC_130148	NA	XLOC_130148	NA	NA
Biological Process	embryo development	GO:0009790	0.641684	0.714188	NA	NA	NA	0.00540641	3	1	Traes_6DL_A3DCB5C33	Traes_4AL_2EC6083D7	NA	NA	NA	Traes_2BL_E4D78CECE;Traes_4AL_F52F9F1BE;Traes_4DL_23BF1E242;Traes_5BL_FFAC25A88;Traes_7AS_04B7C0B3F;XLOC_133176
Biological Process	external encapsulating structure organization	GO:0045229	0.250652	0.2968	0.00373537	NA	NA	NA	3	1	XLOC_102294	XLOC_117990	XLOC_015081;XLOC_102294	NA	NA	NA
Biological Process	gene silencing by RNA	GO:0031047	0.0103645	0.171509	NA	0.0642598	NA	NA	3	1	XLOC_010785;XLOC_130148	XLOC_130148	NA	XLOC_130148	NA	NA
Biological Process	glycerolipid metabolic process	GO:0046486	0.00119995	0.225036	NA	NA	NA	0.276795	3	1	XLOC_073134;XLOC_118326;XLOC_119770	XLOC_119770	NA	NA	NA	XLOC_104800
Biological Process	glycerophospholipid metabolic process	GO:0006650	0.00119995	0.225036	NA	NA	NA	0.276795	3	1	XLOC_073134;XLOC_118326;XLOC_119770	XLOC_119770	NA	NA	NA	XLOC_104800
Biological Process	hexose metabolic process	GO:0019318	0.155585	0.186462	NA	NA	NA	0.0280949	3	1	XLOC_114728	XLOC_000237	NA	NA	NA	XLOC_039764;XLOC_133185
Biological Process	innate immune response	GO:0045087	0.142887	0.015109	NA	0.0642598	NA	NA	3	1	XLOC_130148	XLOC_008551;XLOC_130148	NA	XLOC_130148	NA	NA
Biological Process	intracellular signal transduction	GO:0035556	0.13305	NA	NA	0.240047	NA	0.0173826	3	1	XLOC_041284;XLOC_109927	NA	NA	XLOC_041282	NA	XLOC_040283;XLOC_041298;XLOC_042892;XLOC_109843
Biological Process	macromolecular complex assembly	GO:0065003	0.00334988	0.305291	NA	NA	NA	0.0779102	3	1	XLOC_027861;XLOC_062495;XLOC_123492	XLOC_077879	NA	NA	NA	XLOC_123492;XLOC_133185
Biological Process	monosaccharide metabolic process	GO:0005996	0.196575	0.234391	NA	NA	NA	0.0450696	3	1	XLOC_114728	XLOC_000237	NA	NA	NA	XLOC_039764;XLOC_133185
Biological Process	negative regulation of RNA biosynthetic process	GO:1902679	5.81e-06	0.135543	NA	0.0501169	NA	NA	3	1	XLOC_010785;XLOC_027861;XLOC_111258;XLOC_130148	XLOC_130148	NA	XLOC_130148	NA	NA
Biological Process	negative regulation of RNA metabolic process	GO:0051253	5.81e-06	0.135543	NA	0.0501169	NA	NA	3	1	XLOC_010785;XLOC_027861;XLOC_111258;XLOC_130148	XLOC_130148	NA	XLOC_130148	NA	NA
Biological Process	negative regulation of biosynthetic process	GO:0009890	6.89e-06	0.140775	NA	0.0521502	NA	NA	3	1	XLOC_010785;XLOC_027861;XLOC_111258;XLOC_130148	XLOC_130148	NA	XLOC_130148	NA	NA
Biological Process	negative regulation of cellular biosynthetic process	GO:0031327	6.89e-06	0.140775	NA	0.0521502	NA	NA	3	1	XLOC_010785;XLOC_027861;XLOC_111258;XLOC_130148	XLOC_130148	NA	XLOC_130148	NA	NA
Biological Process	negative regulation of cellular macromolecule biosynthetic process	GO:2000113	6.89e-06	0.140775	NA	0.0521502	NA	NA	3	1	XLOC_010785;XLOC_027861;XLOC_111258;XLOC_130148	XLOC_130148	NA	XLOC_130148	NA	NA
Biological Process	negative regulation of gene expression, epigenetic	GO:0045814	5.81e-06	0.135543	NA	0.0501169	NA	NA	3	1	XLOC_010785;XLOC_027861;XLOC_111258;XLOC_130148	XLOC_130148	NA	XLOC_130148	NA	NA
Biological Process	negative regulation of macromolecule biosynthetic process	GO:0010558	6.89e-06	0.140775	NA	0.0521502	NA	NA	3	1	XLOC_010785;XLOC_027861;XLOC_111258;XLOC_130148	XLOC_130148	NA	XLOC_130148	NA	NA
Biological Process	negative regulation of nitrogen compound metabolic process	GO:0051172	6.89e-06	0.140775	NA	0.0521502	NA	NA	3	1	XLOC_010785;XLOC_027861;XLOC_111258;XLOC_130148	XLOC_130148	NA	XLOC_130148	NA	NA
Biological Process	negative regulation of nucleic acid-templated transcription	GO:1903507	5.81e-06	0.135543	NA	0.0501169	NA	NA	3	1	XLOC_010785;XLOC_027861;XLOC_111258;XLOC_130148	XLOC_130148	NA	XLOC_130148	NA	NA
Biological Process	negative regulation of nucleobase-containing compound metabolic process	GO:0045934	6.89e-06	0.140775	NA	0.0521502	NA	NA	3	1	XLOC_010785;XLOC_027861;XLOC_111258;XLOC_130148	XLOC_130148	NA	XLOC_130148	NA	NA
Biological Process	negative regulation of transcription, DNA-templated	GO:0045892	5.81e-06	0.135543	NA	0.0501169	NA	NA	3	1	XLOC_010785;XLOC_027861;XLOC_111258;XLOC_130148	XLOC_130148	NA	XLOC_130148	NA	NA
Biological Process	organic acid biosynthetic process	GO:0016053	NA	0.365802	NA	0.0113708	NA	0.439469	3	1	NA	XLOC_000237	NA	XLOC_114936;XLOC_117160	NA	XLOC_133185
Biological Process	organophosphate ester transport	GO:0015748	7.79e-05	0.0980212	NA	NA	NA	0.122902	3	1	XLOC_031844;XLOC_043782;XLOC_052797	XLOC_118108	NA	NA	NA	XLOC_052246
Biological Process	phospholipid metabolic process	GO:0006644	0.00146706	0.239026	NA	NA	NA	0.293351	3	1	XLOC_073134;XLOC_118326;XLOC_119770	XLOC_119770	NA	NA	NA	XLOC_104800
Biological Process	posttranscriptional gene silencing	GO:0016441	0.103639	0.124984	NA	0.0460374	NA	NA	3	1	XLOC_130148	XLOC_130148	NA	XLOC_130148	NA	NA
Biological Process	posttranscriptional gene silencing by RNA	GO:0035194	0.090163	0.108904	NA	0.0398854	NA	NA	3	1	XLOC_130148	XLOC_130148	NA	XLOC_130148	NA	NA
Biological Process	production of small RNA involved in gene silencing by RNA	GO:0070918	0.090163	0.108904	NA	0.0398854	NA	NA	3	1	XLOC_130148	XLOC_130148	NA	XLOC_130148	NA	NA
Biological Process	reactive oxygen species metabolic process	GO:0072593	0.00850793	0.156281	NA	NA	NA	0.194275	3	1	XLOC_130767;XLOC_131367	XLOC_008551	NA	NA	NA	XLOC_104800
Biological Process	regulation of catalytic activity	GO:0050790	0.129998	0.156281	NA	NA	NA	6.07e-05	3	1	XLOC_043782	XLOC_118108	NA	NA	NA	XLOC_009007;XLOC_034856;XLOC_047228;XLOC_104904
Biological Process	regulation of cell death	GO:0010941	0.00578792	0.13028	NA	NA	NA	0.162581	3	1	XLOC_031844;XLOC_052797	XLOC_108420	NA	NA	NA	XLOC_052246
Biological Process	regulation of hydrolase activity	GO:0051336	0.112513	0.135543	NA	NA	NA	3.23e-05	3	1	XLOC_043782	XLOC_118108	NA	NA	NA	XLOC_009007;XLOC_034856;XLOC_047228;XLOC_104904
Biological Process	regulation of molecular function	GO:0065009	0.129998	0.156281	NA	NA	NA	6.07e-05	3	1	XLOC_043782	XLOC_118108	NA	NA	NA	XLOC_009007;XLOC_034856;XLOC_047228;XLOC_104904
Biological Process	regulation of programmed cell death	GO:0043067	0.00578792	0.13028	NA	NA	NA	0.162581	3	1	XLOC_031844;XLOC_052797	XLOC_108420	NA	NA	NA	XLOC_052246
Biological Process	response to dsRNA	GO:0043331	0.090163	0.108904	NA	0.0398854	NA	NA	3	1	XLOC_130148	XLOC_130148	NA	XLOC_130148	NA	NA
Biological Process	response to nitrogen compound	GO:1901698	0.147141	0.0160526	NA	0.0662631	NA	NA	3	1	XLOC_130148	XLOC_028454;XLOC_130148	NA	XLOC_130148	NA	NA
Biological Process	single-organism intracellular transport	GO:1902582	0.00159632	NA	0.144336	NA	NA	0.53792	3	1	XLOC_028468;XLOC_031844;XLOC_040101;XLOC_052797	NA	XLOC_116469	NA	NA	XLOC_052246
Biological Process	sulfur compound biosynthetic process	GO:0044272	0.208481	0.0329773	NA	NA	NA	0.304177	3	1	XLOC_119770	XLOC_000237;XLOC_119770	NA	NA	NA	XLOC_133185
Biological Process	sulfur compound metabolic process	GO:0006790	0.0438807	0.0623815	NA	NA	NA	0.403743	3	1	XLOC_043535;XLOC_119770	XLOC_000237;XLOC_119770	NA	NA	NA	XLOC_133185
Biological Process	anatomical structure morphogenesis	GO:0009653	0.737641	0.829564	NA	NA	NA	0.913871	3	0	XLOC_027861;XLOC_114051	Traes_2BL_E3222439E;Traes_7DS_E1211276E	NA	NA	NA	Traes_5BL_FFAC25A88;Traes_7DL_70C90198F
Biological Process	cellular amino acid biosynthetic process	GO:0008652	NA	0.305291	NA	0.120662	NA	0.370625	3	0	NA	XLOC_000237	NA	XLOC_114936	NA	XLOC_133185
Biological Process	cellular response to organic cyclic compound	GO:0071407	0.121299	0.145975	NA	0.0541792	NA	NA	3	0	XLOC_130148	XLOC_130148	NA	XLOC_130148	NA	NA
Biological Process	coenzyme metabolic process	GO:0006732	0.335054	0.0884159	NA	NA	NA	0.468973	3	0	XLOC_119770	XLOC_077879;XLOC_119770	NA	NA	NA	XLOC_133185
Biological Process	fluid transport	GO:0042044	0.0672524	0.0814476	NA	NA	NA	0.102365	3	0	XLOC_116169	XLOC_008551	NA	NA	NA	XLOC_133185
Biological Process	growth	GO:0040007	0.325182	0.416352	NA	0.396186	NA	NA	3	0	XLOC_028530;XLOC_116169	Traes_5BS_6F5708B40;Traes_5BS_6F5708B401	NA	XLOC_116020	NA	NA
Biological Process	protein targeting	GO:0006605	0.056246	NA	0.113078	NA	NA	0.448062	3	0	XLOC_031844;XLOC_052797	NA	XLOC_116469	NA	NA	XLOC_052246
Biological Process	response to light stimulus	GO:0009416	0.38599	0.448538	NA	0.189498	NA	NA	3	0	XLOC_028369	XLOC_077879	NA	XLOC_117160	NA	NA
Biological Process	DNA conformation change	GO:0071103	1.7e-08	NA	NA	NA	NA	0.00741949	2	2	XLOC_007964;XLOC_027861;XLOC_028170;XLOC_118402;XLOC_122894	NA	NA	NA	NA	XLOC_118687;XLOC_122894
Biological Process	DNA duplex unwinding	GO:0032508	0.000362777	NA	NA	NA	NA	0.0452239	2	2	XLOC_007964;XLOC_118402	NA	NA	NA	NA	XLOC_118687
Biological Process	DNA geometric change	GO:0032392	7.73e-07	NA	NA	NA	NA	0.00578662	2	2	XLOC_007964;XLOC_028170;XLOC_118402;XLOC_122894	NA	NA	NA	NA	XLOC_118687;XLOC_122894
Biological Process	beta-glucan metabolic process	GO:0051273	0.0153176	0.0222191	NA	NA	NA	NA	2	2	XLOC_043782;XLOC_116169	XLOC_000237;XLOC_117990	NA	NA	NA	NA
Biological Process	cell wall organization or biogenesis	GO:0071554	0.0176942	NA	0.00188498	NA	NA	NA	2	2	XLOC_102294;XLOC_116169	NA	XLOC_015081;XLOC_102294	NA	NA	NA
Biological Process	cellular ketone metabolic process	GO:0042180	0.039	0.0473842	NA	NA	NA	NA	2	2	XLOC_119770	XLOC_119770	NA	NA	NA	NA
Biological Process	diterpenoid metabolic process	GO:0016101	0.000862139	NA	NA	0.000161712	NA	NA	2	2	XLOC_089462;XLOC_114976	NA	NA	XLOC_089462;XLOC_114976	NA	NA
Biological Process	energy derivation by oxidation of organic compounds	GO:0015980	0.0293944	NA	NA	NA	NA	0.0452239	2	2	XLOC_116105	NA	NA	NA	NA	XLOC_133185
Biological Process	extracellular matrix organization	GO:0030198	0.0293944	NA	NA	0.0127696	NA	NA	2	2	XLOC_028530	NA	NA	XLOC_116020	NA	NA
Biological Process	extracellular structure organization	GO:0043062	0.0293944	NA	NA	0.0127696	NA	NA	2	2	XLOC_028530	NA	NA	XLOC_116020	NA	NA
Biological Process	gametophyte development	GO:0048229	0.0219756	NA	NA	NA	NA	0.00534972	2	2	XLOC_072096;XLOC_114051	NA	NA	NA	NA	XLOC_026369;XLOC_082229;XLOC_096180
Biological Process	gibberellin metabolic process	GO:0009685	0.0196932	NA	NA	0.00853113	NA	NA	2	2	XLOC_089462	NA	NA	XLOC_089462	NA	NA
Biological Process	inorganic anion transport	GO:0015698	0.0485109	NA	NA	NA	NA	0.00254374	2	2	XLOC_052797	NA	NA	NA	NA	XLOC_052246;XLOC_104800
Biological Process	isoprenoid biosynthetic process	GO:0008299	0.00483564	NA	NA	0.00092762	NA	NA	2	2	XLOC_089462;XLOC_114976	NA	NA	XLOC_089462;XLOC_114976	NA	NA
Biological Process	ketone biosynthetic process	GO:0042181	0.0148064	0.0180383	NA	NA	NA	NA	2	2	XLOC_119770	XLOC_119770	NA	NA	NA	NA
Biological Process	macromolecule methylation	GO:0043414	8.97e-06	NA	NA	NA	NA	0.00923413	2	2	XLOC_007964;XLOC_010785;XLOC_027861;XLOC_072519;XLOC_118402	NA	NA	NA	NA	XLOC_115476;XLOC_118687;XLOC_131339
Biological Process	methylation	GO:0032259	1.07e-05	NA	NA	NA	NA	0.010164	2	2	XLOC_007964;XLOC_010785;XLOC_027861;XLOC_072519;XLOC_118402	NA	NA	NA	NA	XLOC_115476;XLOC_118687;XLOC_131339
Biological Process	peptidyl-lysine modification	GO:0018205	3e-06	NA	NA	NA	NA	0.046932	2	2	XLOC_007964;XLOC_010785;XLOC_027861;XLOC_072519;XLOC_118402	NA	NA	NA	NA	XLOC_002217;XLOC_118687
Biological Process	plant-type cell wall organization	GO:0009664	0.039	NA	0.0123817	NA	NA	NA	2	2	XLOC_102294	NA	XLOC_102294	NA	NA	NA
Biological Process	plant-type cell wall organization or biogenesis	GO:0071669	0.0437673	NA	0.0139187	NA	NA	NA	2	2	XLOC_102294	NA	XLOC_102294	NA	NA	NA
Biological Process	positive regulation of biosynthetic process	GO:0009891	0.0245558	0.0298833	NA	NA	NA	NA	2	2	XLOC_031844	XLOC_125791	NA	NA	NA	NA
Biological Process	quinone biosynthetic process	GO:1901663	0.0148064	0.0180383	NA	NA	NA	NA	2	2	XLOC_119770	XLOC_119770	NA	NA	NA	NA
Biological Process	quinone metabolic process	GO:1901661	0.0342091	0.0415858	NA	NA	NA	NA	2	2	XLOC_119770	XLOC_119770	NA	NA	NA	NA
Biological Process	regulation of GTPase activity	GO:0043087	0.0342091	0.0415858	NA	NA	NA	NA	2	2	XLOC_043782	XLOC_118108	NA	NA	NA	NA
Biological Process	regulation of cellular amide metabolic process	GO:0034248	0.000173188	NA	NA	NA	NA	0.0122877	2	2	XLOC_062495;XLOC_068120;XLOC_123492	NA	NA	NA	NA	XLOC_104800;XLOC_123492
Biological Process	regulation of cellular protein metabolic process	GO:0032268	0.00275333	NA	NA	NA	NA	4.65e-06	2	2	XLOC_062495;XLOC_068120;XLOC_123492	NA	NA	NA	NA	XLOC_009007;XLOC_034856;XLOC_047228;XLOC_104800;XLOC_104904;XLOC_123492
Biological Process	regulation of protein metabolic process	GO:0051246	0.00275333	NA	NA	NA	NA	4.65e-06	2	2	XLOC_062495;XLOC_068120;XLOC_123492	NA	NA	NA	NA	XLOC_009007;XLOC_034856;XLOC_047228;XLOC_104800;XLOC_104904;XLOC_123492
Biological Process	regulation of translation	GO:0006417	0.000173188	NA	NA	NA	NA	0.0122877	2	2	XLOC_062495;XLOC_068120;XLOC_123492	NA	NA	NA	NA	XLOC_104800;XLOC_123492
Biological Process	steroid biosynthetic process	GO:0006694	0.00578792	NA	0.0351907	NA	NA	NA	2	2	XLOC_102294;XLOC_116169	NA	XLOC_102294	NA	NA	NA
Biological Process	steroid metabolic process	GO:0008202	0.00850793	NA	0.0426775	NA	NA	NA	2	2	XLOC_102294;XLOC_116169	NA	XLOC_102294	NA	NA	NA
Biological Process	terpene biosynthetic process	GO:0046246	7.33e-05	NA	NA	1.36e-05	NA	NA	2	2	XLOC_089462;XLOC_114976	NA	NA	XLOC_089462;XLOC_114976	NA	NA
Biological Process	terpene metabolic process	GO:0042214	0.000146067	NA	NA	2.71e-05	NA	NA	2	2	XLOC_089462;XLOC_114976	NA	NA	XLOC_089462;XLOC_114976	NA	NA
Biological Process	terpenoid metabolic process	GO:0006721	0.0110197	NA	NA	0.00215756	NA	NA	2	2	XLOC_089462;XLOC_114976	NA	NA	XLOC_089462;XLOC_114976	NA	NA
Biological Process	S-glycoside biosynthetic process	GO:0016144	0.07188	0.00363571	NA	NA	NA	NA	2	1	XLOC_119770	XLOC_000237;XLOC_119770	NA	NA	NA	NA
Biological Process	S-glycoside metabolic process	GO:0016143	0.0764848	0.00413856	NA	NA	NA	NA	2	1	XLOC_119770	XLOC_000237;XLOC_119770	NA	NA	NA	NA
Biological Process	alpha-amino acid metabolic process	GO:1901605	0.00384528	NA	NA	NA	NA	0.385038	2	1	XLOC_017127;XLOC_116169;XLOC_129696	NA	NA	NA	NA	XLOC_063231
Biological Process	carbohydrate mediated signaling	GO:0009756	0.00107415	NA	NA	NA	NA	0.074234	2	1	XLOC_007964;XLOC_118402	NA	NA	NA	NA	XLOC_118687
Biological Process	cell wall macromolecule metabolic process	GO:0044036	0.112513	NA	0.0366927	NA	NA	NA	2	1	XLOC_102294	NA	XLOC_102294	NA	NA	NA
Biological Process	cell wall organization	GO:0071555	0.0810668	NA	0.000320293	NA	NA	NA	2	1	XLOC_102294	NA	XLOC_015081;XLOC_102294	NA	NA	NA
Biological Process	cell wall polysaccharide metabolic process	GO:0010383	0.090163	NA	0.0291597	NA	NA	NA	2	1	XLOC_102294	NA	XLOC_102294	NA	NA	NA
Biological Process	cellular response to carbohydrate stimulus	GO:0071322	0.00107415	NA	NA	NA	NA	0.074234	2	1	XLOC_007964;XLOC_118402	NA	NA	NA	NA	XLOC_118687
Biological Process	cellular response to oxygen-containing compound	GO:1901701	0.00578792	NA	NA	NA	NA	0.162581	2	1	XLOC_007964;XLOC_118402	NA	NA	NA	NA	XLOC_118687
Biological Process	chromatin modification	GO:0016568	8.98e-07	NA	NA	NA	NA	0.548509	2	1	XLOC_007964;XLOC_010785;XLOC_027861;XLOC_028369;XLOC_033140;XLOC_072519;XLOC_118402	NA	NA	NA	NA	XLOC_118687
Biological Process	citrate metabolic process	GO:0006101	0.0485109	NA	NA	NA	NA	0.074234	2	1	XLOC_028514	NA	NA	NA	NA	XLOC_104800
Biological Process	covalent chromatin modification	GO:0016569	3.52e-05	NA	NA	NA	NA	0.435123	2	1	XLOC_007964;XLOC_010785;XLOC_027861;XLOC_072519;XLOC_118402	NA	NA	NA	NA	XLOC_118687
Biological Process	cytoskeleton organization	GO:0007010	0.0116926	NA	NA	0.0682621	NA	NA	2	1	XLOC_040101;XLOC_129696	NA	NA	XLOC_116591	NA	NA
Biological Process	glucose metabolic process	GO:0006006	NA	0.145975	NA	NA	NA	0.0169429	2	1	NA	XLOC_000237	NA	NA	NA	XLOC_039764;XLOC_133185
Biological Process	glycosinolate biosynthetic process	GO:0019758	0.07188	0.00363571	NA	NA	NA	NA	2	1	XLOC_119770	XLOC_000237;XLOC_119770	NA	NA	NA	NA
Biological Process	glycosinolate metabolic process	GO:0019757	0.0764848	0.00413856	NA	NA	NA	NA	2	1	XLOC_119770	XLOC_000237;XLOC_119770	NA	NA	NA	NA
Biological Process	histone lysine methylation	GO:0034968	1.27e-05	NA	NA	NA	NA	0.200469	2	1	XLOC_007964;XLOC_027861;XLOC_072519;XLOC_118402	NA	NA	NA	NA	XLOC_118687
Biological Process	histone methylation	GO:0016571	1.65e-06	NA	NA	NA	NA	0.265544	2	1	XLOC_007964;XLOC_010785;XLOC_027861;XLOC_072519;XLOC_118402	NA	NA	NA	NA	XLOC_118687
Biological Process	histone modification	GO:0016570	2.88e-05	NA	NA	NA	NA	0.421881	2	1	XLOC_007964;XLOC_010785;XLOC_027861;XLOC_072519;XLOC_118402	NA	NA	NA	NA	XLOC_118687
Biological Process	hydrogen transport	GO:0006818	0.0991694	NA	NA	0.0439911	NA	NA	2	1	XLOC_033140	NA	NA	XLOC_126647	NA	NA
Biological Process	lipid localization	GO:0010876	0.000862139	0.0531477	NA	NA	NA	NA	2	1	XLOC_031844;XLOC_043782	XLOC_118108	NA	NA	NA	NA
Biological Process	lipid transport	GO:0006869	0.000862139	0.0531477	NA	NA	NA	NA	2	1	XLOC_031844;XLOC_043782	XLOC_118108	NA	NA	NA	NA
Biological Process	membrane organization	GO:0061024	0.00304261	NA	0.0864085	NA	NA	NA	2	1	XLOC_071664;XLOC_073134;XLOC_114051	NA	XLOC_116469	NA	NA	NA
Biological Process	nuclear export	GO:0051168	0.00578792	NA	NA	NA	NA	0.162581	2	1	XLOC_040101;XLOC_043535	NA	NA	NA	NA	XLOC_009134
Biological Process	nuclear transport	GO:0051169	0.000255829	NA	NA	NA	NA	0.175405	2	1	XLOC_040101;XLOC_042006;XLOC_043535	NA	NA	NA	NA	XLOC_009134
Biological Process	nucleic acid-templated transcription	GO:0097659	0.0130911	0.191387	NA	NA	NA	NA	2	1	XLOC_028468;XLOC_033140	XLOC_125791	NA	NA	NA	NA
Biological Process	nucleocytoplasmic transport	GO:0006913	0.000255829	NA	NA	NA	NA	0.175405	2	1	XLOC_040101;XLOC_042006;XLOC_043535	NA	NA	NA	NA	XLOC_009134
Biological Process	oligosaccharide metabolic process	GO:0009311	NA	0.176523	0.00115057	NA	NA	NA	2	1	NA	XLOC_114485	XLOC_084615;XLOC_084616	NA	NA	NA
Biological Process	peptidyl-amino acid modification	GO:0018193	9.79e-06	NA	NA	NA	NA	0.0712968	2	1	XLOC_007964;XLOC_010785;XLOC_027861;XLOC_072519;XLOC_118402	NA	NA	NA	NA	XLOC_002217;XLOC_118687
Biological Process	peptidyl-lysine methylation	GO:0018022	3.72e-07	NA	NA	NA	NA	0.206615	2	1	XLOC_007964;XLOC_010785;XLOC_027861;XLOC_072519;XLOC_118402	NA	NA	NA	NA	XLOC_118687
Biological Process	phosphatidylglycerol metabolic process	GO:0046471	0.00107415	0.0588764	NA	NA	NA	NA	2	1	XLOC_073134;XLOC_119770	XLOC_119770	NA	NA	NA	NA
Biological Process	phospholipid transport	GO:0015914	0.000862139	0.0531477	NA	NA	NA	NA	2	1	XLOC_031844;XLOC_043782	XLOC_118108	NA	NA	NA	NA
Biological Process	positive regulation of biological process	GO:0048518	0.180423	0.0244591	NA	NA	NA	NA	2	1	XLOC_031844	XLOC_108420;XLOC_125791	NA	NA	NA	NA
Biological Process	protein alkylation	GO:0008213	1.87e-06	NA	NA	NA	NA	0.271191	2	1	XLOC_007964;XLOC_010785;XLOC_027861;XLOC_072519;XLOC_118402	NA	NA	NA	NA	XLOC_118687
Biological Process	protein methylation	GO:0006479	1.87e-06	NA	NA	NA	NA	0.271191	2	1	XLOC_007964;XLOC_010785;XLOC_027861;XLOC_072519;XLOC_118402	NA	NA	NA	NA	XLOC_118687
Biological Process	protein modification by small protein conjugation	GO:0032446	0.0628311	0.0136588	NA	NA	NA	NA	2	1	XLOC_032257;XLOC_098939	XLOC_027085;XLOC_027185;XLOC_098939	NA	NA	NA	NA
Biological Process	proton transport	GO:0015992	0.0810668	NA	NA	0.0357623	NA	NA	2	1	XLOC_033140	NA	NA	XLOC_126647	NA	NA
Biological Process	regulation of developmental process	GO:0050793	0.0359253	NA	NA	0.120662	NA	NA	2	1	XLOC_071664;XLOC_072519	NA	NA	XLOC_052780	NA	NA
Biological Process	regulation of localization	GO:0032879	0.0946774	NA	NA	NA	NA	0.0102094	2	1	XLOC_052797	NA	NA	NA	NA	XLOC_052246;XLOC_104800
Biological Process	regulation of transport	GO:0051049	0.0946774	NA	NA	NA	NA	0.0102094	2	1	XLOC_052797	NA	NA	NA	NA	XLOC_052246;XLOC_104800
Biological Process	response to carbohydrate	GO:0009743	2.16e-05	NA	NA	NA	NA	0.224772	2	1	XLOC_007964;XLOC_017127;XLOC_116169;XLOC_118402	NA	NA	NA	NA	XLOC_118687
Biological Process	response to external biotic stimulus	GO:0043207	NA	0.0050395	NA	0.114987	NA	NA	2	1	NA	XLOC_000237;XLOC_008551;XLOC_108420	NA	XLOC_117160	NA	NA
Biological Process	response to other organism	GO:0051707	NA	0.00455875	NA	0.111184	NA	NA	2	1	NA	XLOC_000237;XLOC_008551;XLOC_108420	NA	XLOC_117160	NA	NA
Biological Process	response to oxygen-containing compound	GO:1901700	0.000396741	NA	NA	NA	NA	0.412882	2	1	XLOC_007964;XLOC_017127;XLOC_116169;XLOC_118402	NA	NA	NA	NA	XLOC_118687
Biological Process	ribonucleoprotein complex assembly	GO:0022618	0.000506224	NA	NA	NA	NA	0.0525604	2	1	XLOC_062495;XLOC_123492	NA	NA	NA	NA	XLOC_123492
Biological Process	ribonucleoprotein complex subunit organization	GO:0071826	0.000506224	NA	NA	NA	NA	0.0525604	2	1	XLOC_062495;XLOC_123492	NA	NA	NA	NA	XLOC_123492
Biological Process	single-organism membrane organization	GO:0044802	0.00275333	NA	0.0835555	NA	NA	NA	2	1	XLOC_071664;XLOC_073134;XLOC_114051	NA	XLOC_116469	NA	NA	NA
Biological Process	single-organism organelle organization	GO:1902589	3.99e-07	NA	NA	NA	NA	0.644719	2	1	XLOC_007964;XLOC_010785;XLOC_027861;XLOC_033140;XLOC_072519;XLOC_114051;XLOC_118402;XLOC_129696	NA	NA	NA	NA	XLOC_118687
Biological Process	tRNA metabolic process	GO:0006399	0.00367549	NA	NA	NA	NA	0.380271	2	1	XLOC_028369;XLOC_033140;XLOC_073134	NA	NA	NA	NA	XLOC_115476
Biological Process	transcription, DNA-templated	GO:0006351	0.0103645	0.171509	NA	NA	NA	NA	2	1	XLOC_028468;XLOC_033140	XLOC_125791	NA	NA	NA	NA
Biological Process	tricarboxylic acid metabolic process	GO:0072350	0.0485109	NA	NA	NA	NA	0.074234	2	1	XLOC_028514	NA	NA	NA	NA	XLOC_104800
Biological Process	NADP metabolic process	GO:0006739	NA	0.145975	NA	NA	NA	0.181743	2	0	NA	XLOC_077879	NA	NA	NA	XLOC_133185
Biological Process	cell death	GO:0008219	NA	0.474718	NA	NA	0.116537	NA	2	0	NA	Traes_3AS_22DCCA460	NA	NA	Traes_2DL_61C443C56	NA
Biological Process	cell differentiation	GO:0030154	0.784773	0.55719	NA	NA	NA	NA	2	0	XLOC_022996	Traes_4DL_C48B2CF26;Traes_6BL_B83BBF4B2	NA	NA	NA	NA
Biological Process	cellular developmental process	GO:0048869	0.813844	0.606074	NA	NA	NA	NA	2	0	XLOC_022996	Traes_4DL_C48B2CF26;Traes_6BL_B83BBF4B2	NA	NA	NA	NA
Biological Process	cellular protein complex assembly	GO:0043623	NA	0.248213	NA	NA	NA	0.304177	2	0	NA	XLOC_077879	NA	NA	NA	XLOC_133185
Biological Process	cofactor biosynthetic process	GO:0051188	0.239378	0.283868	NA	NA	NA	NA	2	0	XLOC_119770	XLOC_119770	NA	NA	NA	NA
Biological Process	death	GO:0016265	NA	0.477902	NA	NA	0.11757	NA	2	0	NA	Traes_3AS_22DCCA460	NA	NA	Traes_2DL_61C443C56	NA
Biological Process	hydrogen peroxide metabolic process	GO:0042743	NA	0.135543	NA	NA	NA	0.169017	2	0	NA	XLOC_008551	NA	NA	NA	XLOC_104800
Biological Process	nicotinamide nucleotide metabolic process	GO:0046496	NA	0.156281	NA	NA	NA	0.194275	2	0	NA	XLOC_077879	NA	NA	NA	XLOC_133185
Biological Process	oxidation-reduction process	GO:0055114	0.103639	NA	NA	NA	NA	0.156094	2	0	XLOC_116105	NA	NA	NA	NA	XLOC_133185
Biological Process	oxidoreduction coenzyme metabolic process	GO:0006733	NA	0.176523	NA	NA	NA	0.218766	2	0	NA	XLOC_077879	NA	NA	NA	XLOC_133185
Biological Process	phosphatidylinositol metabolic process	GO:0046488	0.103639	NA	NA	NA	NA	0.156094	2	0	XLOC_118326	NA	NA	NA	NA	XLOC_104800
Biological Process	protein complex assembly	GO:0006461	NA	0.252765	NA	NA	NA	0.309528	2	0	NA	XLOC_077879	NA	NA	NA	XLOC_133185
Biological Process	protein complex biogenesis	GO:0070271	NA	0.252765	NA	NA	NA	0.309528	2	0	NA	XLOC_077879	NA	NA	NA	XLOC_133185
Biological Process	protein complex subunit organization	GO:0071822	NA	0.373463	NA	NA	NA	0.448062	2	0	NA	XLOC_077879	NA	NA	NA	XLOC_133185
Biological Process	pyridine nucleotide metabolic process	GO:0019362	NA	0.156281	NA	NA	NA	0.194275	2	0	NA	XLOC_077879	NA	NA	NA	XLOC_133185
Biological Process	pyridine-containing compound metabolic process	GO:0072524	NA	0.166463	NA	NA	NA	0.206615	2	0	NA	XLOC_077879	NA	NA	NA	XLOC_133185
Biological Process	regulation of cell cycle	GO:0051726	0.151374	0.181508	NA	NA	NA	NA	2	0	XLOC_027861	XLOC_028390	NA	NA	NA	NA
Biological Process	regulation of multicellular organismal development	GO:2000026	0.231768	NA	NA	0.107364	NA	NA	2	0	XLOC_072519	NA	NA	XLOC_052780	NA	NA
Biological Process	regulation of multicellular organismal process	GO:0051239	0.231768	NA	NA	0.107364	NA	NA	2	0	XLOC_072519	NA	NA	XLOC_052780	NA	NA
Biological Process	regulation of post-embryonic development	GO:0048580	0.200564	NA	NA	0.0919224	NA	NA	2	0	XLOC_072519	NA	NA	XLOC_052780	NA	NA
Biological Process	response to temperature stimulus	GO:0009266	NA	0.161388	NA	0.0602404	NA	NA	2	0	NA	XLOC_108420	NA	XLOC_088009	NA	NA
Biological Process	single-organism cellular localization	GO:1902580	0.151374	NA	0.050107	NA	NA	NA	2	0	XLOC_040101	NA	XLOC_116469	NA	NA	NA
Biological Process	'de novo' posttranslational protein folding	GO:0051084	0.00989536	NA	NA	NA	NA	NA	1	1	XLOC_114051	NA	NA	NA	NA	NA
Biological Process	'de novo' protein folding	GO:0006458	0.00989536	NA	NA	NA	NA	NA	1	1	XLOC_114051	NA	NA	NA	NA	NA
Biological Process	C4-dicarboxylate transport	GO:0015740	0.0148064	NA	NA	NA	NA	NA	1	1	XLOC_116169	NA	NA	NA	NA	NA
Biological Process	DNA ligation	GO:0006266	NA	NA	NA	NA	NA	0.00768303	1	1	NA	NA	NA	NA	NA	XLOC_085790
Biological Process	DNA packaging	GO:0006323	0.00989536	NA	NA	NA	NA	NA	1	1	XLOC_027861	NA	NA	NA	NA	NA
Biological Process	DNA recombination	GO:0006310	0.00792596	NA	NA	NA	NA	NA	1	1	XLOC_027861;XLOC_031115	NA	NA	NA	NA	NA
Biological Process	L-lysine catabolic process	GO:0019477	0.00495993	NA	NA	NA	NA	NA	1	1	XLOC_017127	NA	NA	NA	NA	NA
Biological Process	L-lysine metabolic process	GO:0046440	0.00495993	NA	NA	NA	NA	NA	1	1	XLOC_017127	NA	NA	NA	NA	NA
Biological Process	RNA methylation	GO:0001510	NA	NA	NA	NA	NA	0.00204537	1	1	NA	NA	NA	NA	NA	XLOC_115476;XLOC_131339
Biological Process	RNA phosphodiester bond hydrolysis	GO:0090501	0.00629356	NA	NA	NA	NA	NA	1	1	XLOC_033140;XLOC_059634	NA	NA	NA	NA	NA
Biological Process	acute inflammatory response	GO:0002526	NA	NA	NA	0.00213958	NA	NA	1	1	NA	NA	NA	XLOC_058970	NA	NA
Biological Process	acute inflammatory response to antigenic stimulus	GO:0002438	NA	NA	NA	0.00213958	NA	NA	1	1	NA	NA	NA	XLOC_058970	NA	NA
Biological Process	alpha-amino acid catabolic process	GO:1901606	0.0342091	NA	NA	NA	NA	NA	1	1	XLOC_017127	NA	NA	NA	NA	NA
Biological Process	amino acid activation	GO:0043038	0.000965773	NA	NA	NA	NA	NA	1	1	XLOC_028369;XLOC_033140;XLOC_073134	NA	NA	NA	NA	NA
Biological Process	anatomical structure formation involved in morphogenesis	GO:0048646	0.00530188	NA	NA	NA	NA	NA	1	1	XLOC_027861;XLOC_114051	NA	NA	NA	NA	NA
Biological Process	aspartate family amino acid catabolic process	GO:0009068	0.00495993	NA	NA	NA	NA	NA	1	1	XLOC_017127	NA	NA	NA	NA	NA
Biological Process	auxin metabolic process	GO:0009850	NA	NA	NA	NA	NA	0.0452239	1	1	NA	NA	NA	NA	NA	XLOC_063231
Biological Process	calcium ion homeostasis	GO:0055074	0.00989536	NA	NA	NA	NA	NA	1	1	XLOC_000135	NA	NA	NA	NA	NA
Biological Process	carbohydrate biosynthetic process	GO:0016051	NA	0.0357523	NA	NA	NA	NA	1	1	NA	XLOC_130005	NA	NA	NA	NA
Biological Process	carbohydrate transport	GO:0008643	NA	NA	NA	NA	NA	0.0303806	1	1	NA	NA	NA	NA	NA	XLOC_107465
Biological Process	cation homeostasis	GO:0055080	0.0245558	NA	NA	NA	NA	NA	1	1	XLOC_000135	NA	NA	NA	NA	NA
Biological Process	cation transmembrane transport	GO:0098655	0.0485109	NA	NA	NA	NA	NA	1	1	XLOC_033140	NA	NA	NA	NA	NA
Biological Process	cell cycle process	GO:0022402	0.000602105	NA	NA	NA	NA	NA	1	1	XLOC_027861;XLOC_033140;XLOC_077670;XLOC_111258	NA	NA	NA	NA	NA
Biological Process	cell wall biogenesis	GO:0042546	0.0342091	NA	NA	NA	NA	NA	1	1	XLOC_116169	NA	NA	NA	NA	NA
Biological Process	cellular amino acid catabolic process	GO:0009063	0.0342091	NA	NA	NA	NA	NA	1	1	XLOC_017127	NA	NA	NA	NA	NA
Biological Process	cellular calcium ion homeostasis	GO:0006874	0.00989536	NA	NA	NA	NA	NA	1	1	XLOC_000135	NA	NA	NA	NA	NA
Biological Process	cellular carbohydrate biosynthetic process	GO:0034637	NA	0.0239787	NA	NA	NA	NA	1	1	NA	XLOC_130005	NA	NA	NA	NA
Biological Process	cellular cation homeostasis	GO:0030003	0.00989536	NA	NA	NA	NA	NA	1	1	XLOC_000135	NA	NA	NA	NA	NA
Biological Process	cellular chemical homeostasis	GO:0055082	0.0196932	NA	NA	NA	NA	NA	1	1	XLOC_000135	NA	NA	NA	NA	NA
Biological Process	cellular divalent inorganic cation homeostasis	GO:0072503	0.00989536	NA	NA	NA	NA	NA	1	1	XLOC_000135	NA	NA	NA	NA	NA
Biological Process	cellular ion homeostasis	GO:0006873	0.0196932	NA	NA	NA	NA	NA	1	1	XLOC_000135	NA	NA	NA	NA	NA
Biological Process	cellular metal ion homeostasis	GO:0006875	0.00989536	NA	NA	NA	NA	NA	1	1	XLOC_000135	NA	NA	NA	NA	NA
Biological Process	cellular polysaccharide biosynthetic process	GO:0033692	NA	0.0239787	NA	NA	NA	NA	1	1	NA	XLOC_130005	NA	NA	NA	NA
Biological Process	cellular respiration	GO:0045333	NA	NA	NA	NA	NA	0.0228729	1	1	NA	NA	NA	NA	NA	XLOC_133185
Biological Process	cellularization	GO:0007349	0.0245558	NA	NA	NA	NA	NA	1	1	XLOC_114051	NA	NA	NA	NA	NA
Biological Process	cellulose metabolic process	GO:0030243	NA	0.00644911	NA	NA	NA	NA	1	1	NA	XLOC_000237;XLOC_117990	NA	NA	NA	NA
Biological Process	chromatin assembly	GO:0031497	0.00989536	NA	NA	NA	NA	NA	1	1	XLOC_027861	NA	NA	NA	NA	NA
Biological Process	chromatin assembly or disassembly	GO:0006333	0.00989536	NA	NA	NA	NA	NA	1	1	XLOC_027861	NA	NA	NA	NA	NA
Biological Process	chromatin remodeling	GO:0006338	0.00578792	NA	NA	NA	NA	NA	1	1	XLOC_028369;XLOC_033140	NA	NA	NA	NA	NA
Biological Process	cleavage involved in rRNA processing	GO:0000469	0.0148064	NA	NA	NA	NA	NA	1	1	XLOC_059634	NA	NA	NA	NA	NA
Biological Process	cotranslational protein targeting to membrane	GO:0006613	NA	NA	0.0169857	NA	NA	NA	1	1	NA	NA	XLOC_116469	NA	NA	NA
Biological Process	defense response to bacterium	GO:0042742	NA	0.0239787	NA	NA	NA	NA	1	1	NA	XLOC_000237	NA	NA	NA	NA
Biological Process	defense response to other organism	GO:0098542	NA	0.00523475	NA	NA	NA	NA	1	1	NA	XLOC_000237;XLOC_008551	NA	NA	NA	NA
Biological Process	dicarboxylic acid transport	GO:0006835	0.0148064	NA	NA	NA	NA	NA	1	1	XLOC_116169	NA	NA	NA	NA	NA
Biological Process	divalent inorganic cation homeostasis	GO:0072507	0.00989536	NA	NA	NA	NA	NA	1	1	XLOC_000135	NA	NA	NA	NA	NA
Biological Process	embryonic pattern specification	GO:0009880	NA	NA	NA	NA	NA	0.0303806	1	1	NA	NA	NA	NA	NA	XLOC_133176
Biological Process	energy coupled proton transmembrane transport, against electrochemical gradient	GO:0015988	0.0437673	NA	NA	NA	NA	NA	1	1	XLOC_033140	NA	NA	NA	NA	NA
Biological Process	energy reserve metabolic process	GO:0006112	0.0148064	NA	NA	NA	NA	NA	1	1	XLOC_116105	NA	NA	NA	NA	NA
Biological Process	establishment of organelle localization	GO:0051656	0.00495993	NA	NA	NA	NA	NA	1	1	XLOC_040101	NA	NA	NA	NA	NA
Biological Process	establishment of protein localization to membrane	GO:0090150	NA	NA	0.0306709	NA	NA	NA	1	1	NA	NA	XLOC_116469	NA	NA	NA
Biological Process	establishment of ribosome localization	GO:0033753	0.00495993	NA	NA	NA	NA	NA	1	1	XLOC_040101	NA	NA	NA	NA	NA
Biological Process	floral organ formation	GO:0048449	0.0485109	NA	NA	NA	NA	NA	1	1	XLOC_027861	NA	NA	NA	NA	NA
Biological Process	floral organ morphogenesis	GO:0048444	0.0485109	NA	NA	NA	NA	NA	1	1	XLOC_027861	NA	NA	NA	NA	NA
Biological Process	glutamate metabolic process	GO:0006536	0.039	NA	NA	NA	NA	NA	1	1	XLOC_116169	NA	NA	NA	NA	NA
Biological Process	glutathione metabolic process	GO:0006749	NA	0.0120619	NA	NA	NA	NA	1	1	NA	XLOC_000237	NA	NA	NA	NA
Biological Process	glycogen metabolic process	GO:0005977	0.0148064	NA	NA	NA	NA	NA	1	1	XLOC_116105	NA	NA	NA	NA	NA
Biological Process	guanosine-containing compound metabolic process	GO:1901068	NA	NA	NA	NA	NA	0.0228729	1	1	NA	NA	NA	NA	NA	XLOC_115476
Biological Process	histidine metabolic process	GO:0006547	0.0293944	NA	NA	NA	NA	NA	1	1	XLOC_129696	NA	NA	NA	NA	NA
Biological Process	hydrogen ion transmembrane transport	GO:1902600	0.0437673	NA	NA	NA	NA	NA	1	1	XLOC_033140	NA	NA	NA	NA	NA
Biological Process	hypersensitivity	GO:0002524	NA	NA	NA	0.00213958	NA	NA	1	1	NA	NA	NA	XLOC_058970	NA	NA
Biological Process	imidazole-containing compound metabolic process	GO:0052803	0.0293944	NA	NA	NA	NA	NA	1	1	XLOC_129696	NA	NA	NA	NA	NA
Biological Process	indole-containing compound biosynthetic process	GO:0042435	NA	0.0120619	NA	NA	NA	NA	1	1	NA	XLOC_000237	NA	NA	NA	NA
Biological Process	indoleacetic acid metabolic process	GO:0009683	NA	NA	NA	NA	NA	0.0303806	1	1	NA	NA	NA	NA	NA	XLOC_063231
Biological Process	inflammatory response	GO:0006954	NA	NA	NA	0.00213958	NA	NA	1	1	NA	NA	NA	XLOC_058970	NA	NA
Biological Process	inflammatory response to antigenic stimulus	GO:0002437	NA	NA	NA	0.00213958	NA	NA	1	1	NA	NA	NA	XLOC_058970	NA	NA
Biological Process	inorganic cation transmembrane transport	GO:0098662	0.0485109	NA	NA	NA	NA	NA	1	1	XLOC_033140	NA	NA	NA	NA	NA
Biological Process	inorganic ion homeostasis	GO:0098771	0.0245558	NA	NA	NA	NA	NA	1	1	XLOC_000135	NA	NA	NA	NA	NA
Biological Process	inorganic ion transmembrane transport	GO:0098660	0.0485109	NA	NA	NA	NA	NA	1	1	XLOC_033140	NA	NA	NA	NA	NA
Biological Process	ion homeostasis	GO:0050801	0.0437673	NA	NA	NA	NA	NA	1	1	XLOC_000135	NA	NA	NA	NA	NA
Biological Process	karyogamy	GO:0000741	0.0148064	NA	NA	NA	NA	NA	1	1	XLOC_114051	NA	NA	NA	NA	NA
Biological Process	lysine catabolic process	GO:0006554	0.00495993	NA	NA	NA	NA	NA	1	1	XLOC_017127	NA	NA	NA	NA	NA
Biological Process	lysine metabolic process	GO:0006553	0.0245558	NA	NA	NA	NA	NA	1	1	XLOC_017127	NA	NA	NA	NA	NA
Biological Process	malate transport	GO:0015743	0.00989536	NA	NA	NA	NA	NA	1	1	XLOC_116169	NA	NA	NA	NA	NA
Biological Process	membrane fusion	GO:0061025	0.00989536	NA	NA	NA	NA	NA	1	1	XLOC_114051	NA	NA	NA	NA	NA
Biological Process	metal ion homeostasis	GO:0055065	0.0196932	NA	NA	NA	NA	NA	1	1	XLOC_000135	NA	NA	NA	NA	NA
Biological Process	microtubule cytoskeleton organization	GO:0000226	0.0485109	NA	NA	NA	NA	NA	1	1	XLOC_129696	NA	NA	NA	NA	NA
Biological Process	microtubule-based process	GO:0007017	0.00111831	NA	NA	NA	NA	NA	1	1	XLOC_027861;XLOC_077670;XLOC_129696	NA	NA	NA	NA	NA
Biological Process	mitotic cell cycle	GO:0000278	0.0015637	NA	NA	NA	NA	NA	1	1	XLOC_027861;XLOC_028369;XLOC_028468	NA	NA	NA	NA	NA
Biological Process	negative regulation of catalytic activity	GO:0043086	NA	NA	NA	NA	NA	5.81e-06	1	1	NA	NA	NA	NA	NA	XLOC_009007;XLOC_034856;XLOC_047228;XLOC_104904
Biological Process	negative regulation of cellular protein metabolic process	GO:0032269	NA	NA	NA	NA	NA	9.64e-06	1	1	NA	NA	NA	NA	NA	XLOC_009007;XLOC_034856;XLOC_047228;XLOC_104904
Biological Process	negative regulation of hydrolase activity	GO:0051346	NA	NA	NA	NA	NA	5.81e-06	1	1	NA	NA	NA	NA	NA	XLOC_009007;XLOC_034856;XLOC_047228;XLOC_104904
Biological Process	negative regulation of molecular function	GO:0044092	NA	NA	NA	NA	NA	5.81e-06	1	1	NA	NA	NA	NA	NA	XLOC_009007;XLOC_034856;XLOC_047228;XLOC_104904
Biological Process	negative regulation of peptidase activity	GO:0010466	NA	NA	NA	NA	NA	5.81e-06	1	1	NA	NA	NA	NA	NA	XLOC_009007;XLOC_034856;XLOC_047228;XLOC_104904
Biological Process	negative regulation of protein metabolic process	GO:0051248	NA	NA	NA	NA	NA	9.64e-06	1	1	NA	NA	NA	NA	NA	XLOC_009007;XLOC_034856;XLOC_047228;XLOC_104904
Biological Process	negative regulation of proteolysis	GO:0045861	NA	NA	NA	NA	NA	7.55e-06	1	1	NA	NA	NA	NA	NA	XLOC_009007;XLOC_034856;XLOC_047228;XLOC_104904
Biological Process	nucleic acid phosphodiester bond hydrolysis	GO:0090305	0.000360406	NA	NA	NA	NA	NA	1	1	XLOC_028369;XLOC_033140;XLOC_059634	NA	NA	NA	NA	NA
Biological Process	nucleotide-sugar metabolic process	GO:0009225	0.039	NA	NA	NA	NA	NA	1	1	XLOC_072096	NA	NA	NA	NA	NA
Biological Process	organelle fusion	GO:0048284	0.0148064	NA	NA	NA	NA	NA	1	1	XLOC_114051	NA	NA	NA	NA	NA
Biological Process	organelle localization	GO:0051640	0.0148064	NA	NA	NA	NA	NA	1	1	XLOC_040101	NA	NA	NA	NA	NA
Biological Process	organelle membrane fusion	GO:0090174	0.00989536	NA	NA	NA	NA	NA	1	1	XLOC_114051	NA	NA	NA	NA	NA
Biological Process	oxaloacetate transport	GO:0015729	0.00989536	NA	NA	NA	NA	NA	1	1	XLOC_116169	NA	NA	NA	NA	NA
Biological Process	phenylpropanoid biosynthetic process	GO:0009699	NA	NA	NA	NA	0.00814123	NA	1	1	NA	NA	NA	NA	XLOC_050482	NA
Biological Process	phenylpropanoid metabolic process	GO:0009698	NA	NA	NA	NA	0.0104553	NA	1	1	NA	NA	NA	NA	XLOC_050482	NA
Biological Process	plastid membrane organization	GO:0009668	0.0123831	NA	NA	NA	NA	NA	1	1	XLOC_071664;XLOC_073134	NA	NA	NA	NA	NA
Biological Process	plastid organization	GO:0009657	0.0276147	NA	NA	NA	NA	NA	1	1	XLOC_071664;XLOC_073134	NA	NA	NA	NA	NA
Biological Process	pollen development	GO:0009555	NA	NA	NA	NA	NA	0.0102094	1	1	NA	NA	NA	NA	NA	XLOC_026369;XLOC_096180
Biological Process	polysaccharide biosynthetic process	GO:0000271	NA	0.0357523	NA	NA	NA	NA	1	1	NA	XLOC_130005	NA	NA	NA	NA
Biological Process	positive regulation of DNA-templated transcription, elongation	GO:0032786	NA	0.0120619	NA	NA	NA	NA	1	1	NA	XLOC_125791	NA	NA	NA	NA
Biological Process	positive regulation of RNA biosynthetic process	GO:1902680	NA	0.0120619	NA	NA	NA	NA	1	1	NA	XLOC_125791	NA	NA	NA	NA
Biological Process	positive regulation of RNA metabolic process	GO:0051254	NA	0.0120619	NA	NA	NA	NA	1	1	NA	XLOC_125791	NA	NA	NA	NA
Biological Process	positive regulation of cell death	GO:0010942	NA	0.0180383	NA	NA	NA	NA	1	1	NA	XLOC_108420	NA	NA	NA	NA
Biological Process	positive regulation of cellular biosynthetic process	GO:0031328	NA	0.0120619	NA	NA	NA	NA	1	1	NA	XLOC_125791	NA	NA	NA	NA
Biological Process	positive regulation of cellular metabolic process	GO:0031325	NA	0.0298833	NA	NA	NA	NA	1	1	NA	XLOC_125791	NA	NA	NA	NA
Biological Process	positive regulation of cellular process	GO:0048522	NA	0.00272246	NA	NA	NA	NA	1	1	NA	XLOC_108420;XLOC_125791	NA	NA	NA	NA
Biological Process	positive regulation of gene expression	GO:0010628	NA	0.0120619	NA	NA	NA	NA	1	1	NA	XLOC_125791	NA	NA	NA	NA
Biological Process	positive regulation of macromolecule biosynthetic process	GO:0010557	NA	0.0120619	NA	NA	NA	NA	1	1	NA	XLOC_125791	NA	NA	NA	NA
Biological Process	positive regulation of macromolecule metabolic process	GO:0010604	NA	0.0298833	NA	NA	NA	NA	1	1	NA	XLOC_125791	NA	NA	NA	NA
Biological Process	positive regulation of nitrogen compound metabolic process	GO:0051173	NA	0.0120619	NA	NA	NA	NA	1	1	NA	XLOC_125791	NA	NA	NA	NA
Biological Process	positive regulation of nucleic acid-templated transcription	GO:1903508	NA	0.0120619	NA	NA	NA	NA	1	1	NA	XLOC_125791	NA	NA	NA	NA
Biological Process	positive regulation of nucleobase-containing compound metabolic process	GO:0045935	NA	0.0120619	NA	NA	NA	NA	1	1	NA	XLOC_125791	NA	NA	NA	NA
Biological Process	positive regulation of programmed cell death	GO:0043068	NA	0.0180383	NA	NA	NA	NA	1	1	NA	XLOC_108420	NA	NA	NA	NA
Biological Process	positive regulation of transcription, DNA-templated	GO:0045893	NA	0.0120619	NA	NA	NA	NA	1	1	NA	XLOC_125791	NA	NA	NA	NA
Biological Process	post-embryonic organ morphogenesis	GO:0048563	0.0485109	NA	NA	NA	NA	NA	1	1	XLOC_027861	NA	NA	NA	NA	NA
Biological Process	protein folding	GO:0006457	0.0342091	NA	NA	NA	NA	NA	1	1	XLOC_114051	NA	NA	NA	NA	NA
Biological Process	protein localization to membrane	GO:0072657	NA	NA	0.0306709	NA	NA	NA	1	1	NA	NA	XLOC_116469	NA	NA	NA
Biological Process	protein targeting to membrane	GO:0006612	NA	NA	0.0169857	NA	NA	NA	1	1	NA	NA	XLOC_116469	NA	NA	NA
Biological Process	pyrimidine nucleotide biosynthetic process	GO:0006221	NA	NA	NA	0.0357623	NA	NA	1	1	NA	NA	NA	XLOC_052780	NA	NA
Biological Process	pyrimidine nucleotide metabolic process	GO:0006220	NA	NA	NA	0.0398854	NA	NA	1	1	NA	NA	NA	XLOC_052780	NA	NA
Biological Process	pyrimidine-containing compound biosynthetic process	GO:0072528	NA	NA	NA	0.0460374	NA	NA	1	1	NA	NA	NA	XLOC_052780	NA	NA
Biological Process	rRNA methylation	GO:0031167	NA	NA	NA	NA	NA	0.0153072	1	1	NA	NA	NA	NA	NA	XLOC_131339
Biological Process	rRNA modification	GO:0000154	NA	NA	NA	NA	NA	0.0303806	1	1	NA	NA	NA	NA	NA	XLOC_131339
Biological Process	rRNA-containing ribonucleoprotein complex export from nucleus	GO:0071428	0.00495993	NA	NA	NA	NA	NA	1	1	XLOC_040101	NA	NA	NA	NA	NA
Biological Process	recombinational repair	GO:0000725	0.0028087	NA	NA	NA	NA	NA	1	1	XLOC_027861;XLOC_031115	NA	NA	NA	NA	NA
Biological Process	regulation of ARF protein signal transduction	GO:0032012	0.0148064	NA	NA	NA	NA	NA	1	1	XLOC_022412	NA	NA	NA	NA	NA
Biological Process	regulation of DNA-templated transcription, elongation	GO:0032784	NA	0.0120619	NA	NA	NA	NA	1	1	NA	XLOC_125791	NA	NA	NA	NA
Biological Process	regulation of Ras protein signal transduction	GO:0046578	0.0148064	NA	NA	NA	NA	NA	1	1	XLOC_022412	NA	NA	NA	NA	NA
Biological Process	regulation of anatomical structure morphogenesis	GO:0022603	0.00989536	NA	NA	NA	NA	NA	1	1	XLOC_071664	NA	NA	NA	NA	NA
Biological Process	regulation of cell morphogenesis	GO:0022604	0.00989536	NA	NA	NA	NA	NA	1	1	XLOC_071664	NA	NA	NA	NA	NA
Biological Process	regulation of cellular component organization	GO:0051128	0.0123831	NA	NA	NA	NA	NA	1	1	XLOC_071664;XLOC_111258	NA	NA	NA	NA	NA
Biological Process	regulation of intracellular signal transduction	GO:1902531	0.0342091	NA	NA	NA	NA	NA	1	1	XLOC_022412	NA	NA	NA	NA	NA
Biological Process	regulation of peptidase activity	GO:0052547	NA	NA	NA	NA	NA	5.81e-06	1	1	NA	NA	NA	NA	NA	XLOC_009007;XLOC_034856;XLOC_047228;XLOC_104904
Biological Process	regulation of proteolysis	GO:0030162	NA	NA	NA	NA	NA	7.55e-06	1	1	NA	NA	NA	NA	NA	XLOC_009007;XLOC_034856;XLOC_047228;XLOC_104904
Biological Process	regulation of small GTPase mediated signal transduction	GO:0051056	0.0148064	NA	NA	NA	NA	NA	1	1	XLOC_022412	NA	NA	NA	NA	NA
Biological Process	response to acid chemical	GO:0001101	NA	NA	NA	NA	NA	4.59e-05	1	1	NA	NA	NA	NA	NA	XLOC_002217;XLOC_026369;XLOC_065903;XLOC_096180;XLOC_096547
Biological Process	response to cold	GO:0009409	NA	NA	NA	0.0439911	NA	NA	1	1	NA	NA	NA	XLOC_088009	NA	NA
Biological Process	response to fungus	GO:0009620	NA	0.00523475	NA	NA	NA	NA	1	1	NA	XLOC_000237;XLOC_108420	NA	NA	NA	NA
Biological Process	response to heat	GO:0009408	NA	0.0357523	NA	NA	NA	NA	1	1	NA	XLOC_108420	NA	NA	NA	NA
Biological Process	response to hexose	GO:0009746	0.0342091	NA	NA	NA	NA	NA	1	1	XLOC_116169	NA	NA	NA	NA	NA
Biological Process	response to insect	GO:0009625	NA	0.0120619	NA	NA	NA	NA	1	1	NA	XLOC_000237	NA	NA	NA	NA
Biological Process	response to monosaccharide	GO:0034284	0.0342091	NA	NA	NA	NA	NA	1	1	XLOC_116169	NA	NA	NA	NA	NA
Biological Process	ribonucleoprotein complex export from nucleus	GO:0071426	0.0293944	NA	NA	NA	NA	NA	1	1	XLOC_040101	NA	NA	NA	NA	NA
Biological Process	ribonucleoprotein complex localization	GO:0071166	0.0293944	NA	NA	NA	NA	NA	1	1	XLOC_040101	NA	NA	NA	NA	NA
Biological Process	ribosomal subunit export from nucleus	GO:0000054	0.00495993	NA	NA	NA	NA	NA	1	1	XLOC_040101	NA	NA	NA	NA	NA
Biological Process	ribosome localization	GO:0033750	0.00495993	NA	NA	NA	NA	NA	1	1	XLOC_040101	NA	NA	NA	NA	NA
Biological Process	single-organism membrane fusion	GO:0044801	0.00989536	NA	NA	NA	NA	NA	1	1	XLOC_114051	NA	NA	NA	NA	NA
Biological Process	sucrose metabolic process	GO:0005985	NA	0.0239787	NA	NA	NA	NA	1	1	NA	XLOC_114485	NA	NA	NA	NA
Biological Process	superoxide metabolic process	GO:0006801	0.000146067	NA	NA	NA	NA	NA	1	1	XLOC_130767;XLOC_131367	NA	NA	NA	NA	NA
Biological Process	tRNA aminoacylation	GO:0043039	0.000965773	NA	NA	NA	NA	NA	1	1	XLOC_028369;XLOC_033140;XLOC_073134	NA	NA	NA	NA	NA
Biological Process	tRNA aminoacylation for protein translation	GO:0006418	0.00910848	NA	NA	NA	NA	NA	1	1	XLOC_033140;XLOC_073134	NA	NA	NA	NA	NA
Biological Process	toxin metabolic process	GO:0009404	6.44e-05	NA	NA	NA	NA	NA	1	1	XLOC_043535;XLOC_130767;XLOC_131367	NA	NA	NA	NA	NA
Biological Process	amine metabolic process	GO:0009308	NA	NA	NA	NA	NA	0.156094	1	0	NA	NA	NA	NA	NA	XLOC_063231
Biological Process	aromatic amino acid family metabolic process	GO:0009072	NA	NA	NA	NA	NA	0.129643	1	0	NA	NA	NA	NA	NA	XLOC_063231
Biological Process	aspartate family amino acid metabolic process	GO:0009066	0.0532312	NA	NA	NA	NA	NA	1	0	XLOC_017127	NA	NA	NA	NA	NA
Biological Process	cell growth	GO:0016049	NA	0.254597	NA	NA	NA	NA	1	0	NA	Traes_5BS_6F5708B40;Traes_5BS_6F5708B401	NA	NA	NA	NA
Biological Process	cellular amine metabolic process	GO:0044106	NA	NA	NA	NA	NA	0.129643	1	0	NA	NA	NA	NA	NA	XLOC_063231
Biological Process	cellular biogenic amine metabolic process	GO:0006576	NA	NA	NA	NA	NA	0.129643	1	0	NA	NA	NA	NA	NA	XLOC_063231
Biological Process	chloroplast organization	GO:0009658	0.103639	NA	NA	NA	NA	NA	1	0	XLOC_071664	NA	NA	NA	NA	NA
Biological Process	defense response, incompatible interaction	GO:0009814	NA	0.0758559	NA	NA	NA	NA	1	0	NA	XLOC_008551	NA	NA	NA	NA
Biological Process	disaccharide metabolic process	GO:0005984	NA	0.145975	NA	NA	NA	NA	1	0	NA	XLOC_114485	NA	NA	NA	NA
Biological Process	embryo development ending in seed dormancy	GO:0009793	NA	NA	NA	NA	NA	0.109263	1	0	NA	NA	NA	NA	NA	XLOC_133176
Biological Process	floral organ development	GO:0048437	0.0856261	NA	NA	NA	NA	NA	1	0	XLOC_027861	NA	NA	NA	NA	NA
Biological Process	fruit development	GO:0010154	NA	NA	NA	NA	NA	0.162581	1	0	NA	NA	NA	NA	NA	XLOC_133176
Biological Process	glutamine family amino acid metabolic process	GO:0009064	0.0810668	NA	NA	NA	NA	NA	1	0	XLOC_116169	NA	NA	NA	NA	NA
Biological Process	glycosylation	GO:0070085	NA	0.135543	NA	NA	NA	NA	1	0	NA	XLOC_086177	NA	NA	NA	NA
Biological Process	nucleoside triphosphate metabolic process	GO:0009141	0.116917	NA	NA	NA	NA	NA	1	0	XLOC_028369	NA	NA	NA	NA	NA
Biological Process	nucleus organization	GO:0006997	0.0532312	NA	NA	NA	NA	NA	1	0	XLOC_114051	NA	NA	NA	NA	NA
Biological Process	organ morphogenesis	GO:0009887	0.138612	NA	NA	NA	NA	NA	1	0	XLOC_027861	NA	NA	NA	NA	NA
Biological Process	organonitrogen compound catabolic process	GO:1901565	0.07188	NA	NA	NA	NA	NA	1	0	XLOC_017127	NA	NA	NA	NA	NA
Biological Process	pattern specification process	GO:0007389	NA	NA	NA	NA	NA	0.156094	1	0	NA	NA	NA	NA	NA	XLOC_133176
Biological Process	phosphorylation	GO:0016310	0.103639	NA	NA	NA	NA	NA	1	0	XLOC_114728	NA	NA	NA	NA	NA
Biological Process	plant organ development	GO:0099402	0.184491	NA	NA	NA	NA	NA	1	0	XLOC_027861	NA	NA	NA	NA	NA
Biological Process	post-embryonic morphogenesis	GO:0009886	0.0810668	NA	NA	NA	NA	NA	1	0	XLOC_027861	NA	NA	NA	NA	NA
Biological Process	post-embryonic organ development	GO:0048569	0.0532312	NA	NA	NA	NA	NA	1	0	XLOC_027861	NA	NA	NA	NA	NA
Biological Process	pyrimidine nucleoside triphosphate biosynthetic process	GO:0009148	0.0579281	NA	NA	NA	NA	NA	1	0	XLOC_028369	NA	NA	NA	NA	NA
Biological Process	pyrimidine nucleoside triphosphate metabolic process	GO:0009147	0.090163	NA	NA	NA	NA	NA	1	0	XLOC_028369	NA	NA	NA	NA	NA
Biological Process	pyrimidine ribonucleoside triphosphate biosynthetic process	GO:0009209	0.0579281	NA	NA	NA	NA	NA	1	0	XLOC_028369	NA	NA	NA	NA	NA
Biological Process	pyrimidine ribonucleoside triphosphate metabolic process	GO:0009208	0.0579281	NA	NA	NA	NA	NA	1	0	XLOC_028369	NA	NA	NA	NA	NA
Biological Process	regulation of cell communication	GO:0010646	0.151374	NA	NA	NA	NA	NA	1	0	XLOC_022412	NA	NA	NA	NA	NA
Biological Process	regulation of hormone levels	GO:0010817	NA	NA	NA	NA	NA	0.116109	1	0	NA	NA	NA	NA	NA	XLOC_063231
Biological Process	regulation of ion transmembrane transport	GO:0034765	NA	NA	NA	NA	NA	0.074234	1	0	NA	NA	NA	NA	NA	XLOC_104800
Biological Process	regulation of ion transport	GO:0043269	NA	NA	NA	NA	NA	0.116109	1	0	NA	NA	NA	NA	NA	XLOC_104800
Biological Process	regulation of response to stimulus	GO:0048583	0.0946774	NA	NA	NA	NA	NA	1	0	XLOC_022412	NA	NA	NA	NA	NA
Biological Process	regulation of transmembrane transport	GO:0034762	NA	NA	NA	NA	NA	0.074234	1	0	NA	NA	NA	NA	NA	XLOC_104800
Biological Process	response to inorganic substance	GO:0010035	NA	0.166463	NA	NA	NA	NA	1	0	NA	XLOC_008551	NA	NA	NA	NA
Biological Process	response to metal ion	GO:0010038	NA	0.124984	NA	NA	NA	NA	1	0	NA	XLOC_008551	NA	NA	NA	NA
Biological Process	response to organonitrogen compound	GO:0010243	NA	0.0645705	NA	NA	NA	NA	1	0	NA	XLOC_028454	NA	NA	NA	NA
Biological Process	response to red or far red light	GO:0009639	NA	0.210789	NA	NA	NA	NA	1	0	NA	XLOC_077879	NA	NA	NA	NA
Biological Process	seed development	GO:0048316	NA	NA	NA	NA	NA	0.162581	1	0	NA	NA	NA	NA	NA	XLOC_133176
		NA indicate no enrichment.

## Sheet: Table S4B
Supplementary Table S4B. GO enrichment of DEGs (N0 VS N225) according to celluar component in wheat caryopsis during 10~35 DAA
			P-value								DEGs
Type	Term	GO ID	T1_N0-vs-T1_N225	T2_N0-vs-T2_N225	T3_N0-vs-T3_N225	T4_N0-vs-T4_N225	T5_N0-vs-T5_N225	T6_N0-vs-T6_N225	Number of enrichment stages	Number of enrichment stages (P<0.05)	T1_N0-vs-T1_N225	T2_N0-vs-T2_N225	T3_N0-vs-T3_N225	T4_N0-vs-T4_N225	T5_N0-vs-T5_N225	T6_N0-vs-T6_N225
Cellular Component	thylakoid	GO:0009579	2.46e-05	0.00547233	0.0984327	0.00767274	0.0561347	0.915559	6	3	EPlTAEG00000010007;Traes_1AS_0A92A2224;Traes_1BS_0A92A2224;Traes_1BS_9A6B90822;Traes_2AL_0A92A2224;Traes_2BS_0A92A2224;Traes_2DS_28E23A3D3;Traes_3AL_0A92A2224;Traes_3DL_0A92A2224;Traes_3DL_0A92A22241;Traes_3DS_B1E22853B;Traes_4AL_0A92A2224;Traes_4BL_0A92A2224;Traes_4DS_0A92A2224;Traes_5AS_0A92A2224;Traes_5BL_0A92A2224;Traes_5BS_0A92A2224;Traes_6AS_0A92A2224;Traes_6BS_0A92A2224;Traes_6DL_0A92A2224…	EPlTAEG00000010008;Traes_1AL_513ECD5EB;Traes_1BL_0D5375344;Traes_2AL_2317306B7;Traes_2AL_EE7CA0809;Traes_2BL_E3222439E;Traes_2BS_F10DFB01C;Traes_2DS_28E23A3D3;Traes_2DS_5814764C5;Traes_2DS_C2CFC5948;Traes_3DS_8F1805C84;Traes_4BL_95197062C;Traes_5BL_5081CE9EC;Traes_5DL_1F44EFC2C;Traes_5DL_2D0C11D58;Traes_5DL_C443AF5DD;Traes_6BS_D49FE8152;XLOC_077879	Traes_1BS_1182C63E2;Traes_2DS_28E23A3D3;Traes_3DS_8F1805C84;Traes_6BL_B51240ACF;Traes_7AS_D09F0C912	Traes_1AL_C42DE440F;Traes_1BL_5AD1617A8;Traes_2AS_A18A69CB0;Traes_2BS_F698CECA3;Traes_2DS_F7D244C5A;Traes_4AL_84CD4FDBD;Traes_4BS_A666283DF;Traes_5BL_E3BC16326;Traes_5DL_343F3EE59;Traes_7AS_D09F0C912;Traes_7DS_226F2DC27	Traes_3DL_463803781;Traes_3DS_B7D1D3B9D;Traes_5DL_C443AF5DD;Traes_7AS_D09F0C912	EPlTAEG00000010044;Traes_2DL_9515E6EE8;Traes_3AS_A71235CCD;Traes_4AL_BE1AD302B;Traes_5DL_343F3EE59;Traes_6BS_27AAE5E2A;Traes_6BS_D49FE8152
Cellular Component	intracellular membrane-bounded organelle	GO:0043231	1.31e-08	0.0242963	0.205221	0.181712	0.360591	0.0868618	6	2	EPlTAEG00000010007;Traes_1AS_0A92A2224;Traes_1AS_2787B96B5;Traes_1BS_0A92A2224;Traes_2AL_0A92A2224;Traes_2BS_0A92A2224;Traes_3AL_0A92A2224;Traes_3DL_0A92A2224;Traes_3DL_0A92A22241;Traes_3DL_B7E220606;Traes_4AL_0A92A2224;Traes_4BL_0A92A2224;Traes_4DL_ECEE169A7;Traes_4DS_0A92A2224;Traes_5AS_0A92A2224;Traes_5BL_01B2A4A96;Traes_5BL_0A92A2224;Traes_5BL_3D9D39158;Traes_5BL_DB38D1FC7;Traes_5BL_DCBA0D416…	EPlTAEG00000010008;EPlTAEG00000010025;TRAES3BF059100010CFD_g;TRAES3BF171600010CFD_g;Traes_1AL_2E829656F;Traes_1AL_738358449;Traes_1BL_0D5375344;Traes_1BL_56BFDECCE;Traes_1BL_A8F40C64A;Traes_2AL_2317306B7;Traes_2AL_4DEC7A6BC;Traes_2AL_EE7CA0809;Traes_2AS_3953901E4;Traes_2AS_C3EF3A27F;Traes_2BL_E3222439E;Traes_2BS_23E094F33;Traes_2BS_ADC2F0EB8;Traes_2DS_C2CFC5948;Traes_2DS_F6B4C05C5;Traes_2DS_FA532…	Traes_1BS_1182C63E2;Traes_1BS_D0D706E9B;Traes_3AL_294877B24;Traes_5BL_29F85D616;Traes_5BL_DB38D1FC7;Traes_6DL_5C536D720;Traes_7AL_A1F318992;Traes_7BS_995DAE6FC;XLOC_003011;XLOC_015081;XLOC_016788;XLOC_017402;XLOC_021563;XLOC_080945;XLOC_084615;XLOC_084616;XLOC_102774;XLOC_116159;XLOC_116190;XLOC_116469;XLOC_129566	EPlTAEG00000010136;Traes_1BL_5AD1617A8;Traes_1DS_C09B774C7;Traes_2AS_A18A69CB0;Traes_2BL_33410A32A;Traes_2DS_F7D244C5A;Traes_4AL_84CD4FDBD;Traes_4BS_A3D28FB0E;Traes_4BS_A666283DF;Traes_5BL_5FE09CFB2;Traes_5BL_DB38D1FC7;Traes_5BL_E3BC16326;Traes_5DL_0BF6684F3;Traes_5DL_343F3EE59;Traes_7AL_A1F318992;Traes_7BS_995DAE6FC;Traes_7DS_226F2DC27;XLOC_003884;XLOC_016788;XLOC_017402;XLOC_021824;XLOC_048134;…	Traes_2DL_61C443C56;Traes_4DL_BD352CF07;Traes_4DL_C32B898CF;Traes_5BL_775E720CC;XLOC_039721;XLOC_075260;XLOC_080285;XLOC_080288;XLOC_097847;XLOC_098749;XLOC_125681;XLOC_126653	EPlTAEG00000010044;EPlTAEG00000010079;TRAES3BF020100130CFD_g;TRAES3BF073600050CFD_g;Traes_1AS_386CFD490;Traes_1AS_6AA4114A2;Traes_1BS_A796D1236;Traes_2AL_F2A7A54AF;Traes_2BL_A0786494A;Traes_2BL_E4D78CECE;Traes_2DL_8F24AEC6D;Traes_3DL_9BDAB2EC2;Traes_3DL_BBA523C81;Traes_3DS_6D0BF0748;Traes_4AL_BE1AD302B;Traes_4AL_DB796F1F1;Traes_4AS_58DE58B00;Traes_4AS_58DE58B001;Traes_4AS_B5988C5A1;Traes_4BL_5D31…
Cellular Component	intracellular organelle part	GO:0044446	0.00026525	0.00513789	0.195045	0.797878	0.229633	0.651509	6	2	XLOC_000135;XLOC_017597;XLOC_028369;XLOC_033140;XLOC_054852;XLOC_059634;XLOC_073134;XLOC_080288;XLOC_089260;XLOC_102774;XLOC_103142;XLOC_108760;XLOC_116169;XLOC_119770;XLOC_130767;XLOC_131367	Traes_2AL_EE7CA0809;Traes_4BL_95197062C;Traes_5DL_2D0C11D58;XLOC_000237;XLOC_012637;XLOC_020424;XLOC_046468;XLOC_077879;XLOC_102129;XLOC_102679;XLOC_102774;XLOC_119770;XLOC_125791	XLOC_084615;XLOC_084616;XLOC_102774	Traes_5BL_5FE09CFB2;XLOC_052780	XLOC_080285;XLOC_080288	Traes_4AS_B5988C5A1;Traes_4DL_2362A8394;XLOC_020424;XLOC_104800;XLOC_116329;XLOC_133185
Cellular Component	membrane-bounded organelle	GO:0043227	1.4e-08	0.0249477	0.206881	0.18385	0.362279	0.0887911	6	2	EPlTAEG00000010007;Traes_1AS_0A92A2224;Traes_1AS_2787B96B5;Traes_1BS_0A92A2224;Traes_2AL_0A92A2224;Traes_2BS_0A92A2224;Traes_3AL_0A92A2224;Traes_3DL_0A92A2224;Traes_3DL_0A92A22241;Traes_3DL_B7E220606;Traes_4AL_0A92A2224;Traes_4BL_0A92A2224;Traes_4DL_ECEE169A7;Traes_4DS_0A92A2224;Traes_5AS_0A92A2224;Traes_5BL_01B2A4A96;Traes_5BL_0A92A2224;Traes_5BL_3D9D39158;Traes_5BL_DB38D1FC7;Traes_5BL_DCBA0D416…	EPlTAEG00000010008;EPlTAEG00000010025;TRAES3BF059100010CFD_g;TRAES3BF171600010CFD_g;Traes_1AL_2E829656F;Traes_1AL_738358449;Traes_1BL_0D5375344;Traes_1BL_56BFDECCE;Traes_1BL_A8F40C64A;Traes_2AL_2317306B7;Traes_2AL_4DEC7A6BC;Traes_2AL_EE7CA0809;Traes_2AS_3953901E4;Traes_2AS_C3EF3A27F;Traes_2BL_E3222439E;Traes_2BS_23E094F33;Traes_2BS_ADC2F0EB8;Traes_2DS_C2CFC5948;Traes_2DS_F6B4C05C5;Traes_2DS_FA532…	Traes_1BS_1182C63E2;Traes_1BS_D0D706E9B;Traes_3AL_294877B24;Traes_5BL_29F85D616;Traes_5BL_DB38D1FC7;Traes_6DL_5C536D720;Traes_7AL_A1F318992;Traes_7BS_995DAE6FC;XLOC_003011;XLOC_015081;XLOC_016788;XLOC_017402;XLOC_021563;XLOC_080945;XLOC_084615;XLOC_084616;XLOC_102774;XLOC_116159;XLOC_116190;XLOC_116469;XLOC_129566	EPlTAEG00000010136;Traes_1BL_5AD1617A8;Traes_1DS_C09B774C7;Traes_2AS_A18A69CB0;Traes_2BL_33410A32A;Traes_2DS_F7D244C5A;Traes_4AL_84CD4FDBD;Traes_4BS_A3D28FB0E;Traes_4BS_A666283DF;Traes_5BL_5FE09CFB2;Traes_5BL_DB38D1FC7;Traes_5BL_E3BC16326;Traes_5DL_0BF6684F3;Traes_5DL_343F3EE59;Traes_7AL_A1F318992;Traes_7BS_995DAE6FC;Traes_7DS_226F2DC27;XLOC_003884;XLOC_016788;XLOC_017402;XLOC_021824;XLOC_048134;…	Traes_2DL_61C443C56;Traes_4DL_BD352CF07;Traes_4DL_C32B898CF;Traes_5BL_775E720CC;XLOC_039721;XLOC_075260;XLOC_080285;XLOC_080288;XLOC_097847;XLOC_098749;XLOC_125681;XLOC_126653	EPlTAEG00000010044;EPlTAEG00000010079;TRAES3BF020100130CFD_g;TRAES3BF073600050CFD_g;Traes_1AS_386CFD490;Traes_1AS_6AA4114A2;Traes_1BS_A796D1236;Traes_2AL_F2A7A54AF;Traes_2BL_A0786494A;Traes_2BL_E4D78CECE;Traes_2DL_8F24AEC6D;Traes_3DL_9BDAB2EC2;Traes_3DL_BBA523C81;Traes_3DS_6D0BF0748;Traes_4AL_BE1AD302B;Traes_4AL_DB796F1F1;Traes_4AS_58DE58B00;Traes_4AS_58DE58B001;Traes_4AS_B5988C5A1;Traes_4BL_5D31…
Cellular Component	organelle part	GO:0044422	8.48e-05	0.00175918	0.236346	0.840788	0.264768	0.597165	6	2	XLOC_000135;XLOC_017597;XLOC_028369;XLOC_033140;XLOC_043782;XLOC_052797;XLOC_054852;XLOC_059634;XLOC_073134;XLOC_080288;XLOC_089260;XLOC_102774;XLOC_103142;XLOC_108760;XLOC_116169;XLOC_119770;XLOC_130767;XLOC_131367	Traes_2AL_EE7CA0809;Traes_4BL_95197062C;Traes_5DL_2D0C11D58;XLOC_000237;XLOC_012637;XLOC_020424;XLOC_046468;XLOC_077879;XLOC_102129;XLOC_102679;XLOC_102774;XLOC_118108;XLOC_119770;XLOC_125791;XLOC_130005	XLOC_084615;XLOC_084616;XLOC_102774	Traes_5BL_5FE09CFB2;XLOC_052780	XLOC_080285;XLOC_080288	Traes_4AS_B5988C5A1;Traes_4DL_2362A8394;XLOC_020424;XLOC_052246;XLOC_104800;XLOC_116329;XLOC_133185
Cellular Component	plastid	GO:0009536	1.77e-06	0.00319074	0.913831	0.133188	0.41824	0.979361	6	2	EPlTAEG00000010007;Traes_1AS_0A92A2224;Traes_1BS_0A92A2224;Traes_2AL_0A92A2224;Traes_2BS_0A92A2224;Traes_3AL_0A92A2224;Traes_3DL_0A92A2224;Traes_3DL_0A92A22241;Traes_4AL_0A92A2224;Traes_4BL_0A92A2224;Traes_4DL_ECEE169A7;Traes_4DS_0A92A2224;Traes_5AS_0A92A2224;Traes_5BL_0A92A2224;Traes_5BS_0A92A2224;Traes_6AS_0A92A2224;Traes_6BS_0A92A2224;Traes_6DL_0A92A2224;Traes_6DL_A3DCB5C33;Traes_7AL_0A92A2224…	EPlTAEG00000010008;EPlTAEG00000010025;Traes_1BL_0D5375344;Traes_2AL_2317306B7;Traes_2AL_EE7CA0809;Traes_2AS_3953901E4;Traes_2AS_C3EF3A27F;Traes_2BL_E3222439E;Traes_2BS_23E094F33;Traes_2BS_ADC2F0EB8;Traes_2DS_C2CFC5948;Traes_2DS_F6B4C05C5;Traes_2DS_FA532168A;Traes_4AL_2EC6083D7;Traes_4BL_95197062C;Traes_5BL_5081CE9EC;Traes_5DL_0F8668BC6;Traes_5DL_1F44EFC2C;Traes_5DL_2D0C11D58;XLOC_000237;XLOC_0204…	Traes_1BS_1182C63E2;Traes_6DL_5C536D720	Traes_1BL_5AD1617A8;Traes_2AS_A18A69CB0;Traes_2DS_F7D244C5A;Traes_4AL_84CD4FDBD;Traes_4BS_A666283DF;Traes_5BL_E3BC16326;Traes_5DL_343F3EE59;Traes_7DS_226F2DC27;XLOC_050459;XLOC_089462;XLOC_114936	Traes_4DL_C32B898CF;XLOC_080285;XLOC_080288	EPlTAEG00000010044;EPlTAEG00000010079;Traes_2BL_E4D78CECE;Traes_4AL_BE1AD302B;Traes_5AL_19F0D7F2A;Traes_5DL_343F3EE59;XLOC_010770;XLOC_020424;XLOC_063231;XLOC_133185
Cellular Component	cell	GO:0005623	0.0012385	0.0531935	0.375386	0.359144	0.136357	0.499245	6	1	EPlTAEG00000010007;Traes_1AS_0A92A2224;Traes_1AS_2787B96B5;Traes_1BS_0A92A2224;Traes_1BS_9A6B90822;Traes_1DL_F88E5106B;Traes_2AL_0A92A2224;Traes_2BS_0A92A2224;Traes_2DL_03E388B44;Traes_2DS_28E23A3D3;Traes_3AL_0A92A2224;Traes_3AL_148573198;Traes_3DL_0A92A2224;Traes_3DL_0A92A22241;Traes_3DL_B7E220606;Traes_3DS_B1E22853B;Traes_4AL_0A92A2224;Traes_4BL_0A92A2224;Traes_4DL_ECEE169A7;Traes_4DS_0A92A2224…	EPlTAEG00000010008;EPlTAEG00000010025;TRAES3BF059100010CFD_g;TRAES3BF171600010CFD_g;Traes_1AL_2E829656F;Traes_1AL_513ECD5EB;Traes_1AL_738358449;Traes_1BL_0D5375344;Traes_1BL_56BFDECCE;Traes_1BL_A8F40C64A;Traes_1BS_DD122AEA6;Traes_1DS_DABE8C075;Traes_2AL_0DDC60D6E;Traes_2AL_2317306B7;Traes_2AL_4DEC7A6BC;Traes_2AL_EE7CA0809;Traes_2AL_F289C5675;Traes_2AS_3953901E4;Traes_2AS_C3EF3A27F;Traes_2AS_EC4AD…	Traes_1BS_1182C63E2;Traes_1BS_D0D706E9B;Traes_2BL_FFCF7A918;Traes_2DS_28E23A3D3;Traes_3AL_294877B24;Traes_3DS_8F1805C84;Traes_4BL_AB3EBF1FD;Traes_5BL_29F85D616;Traes_5BL_DB38D1FC7;Traes_6BL_30EFB4704;Traes_6BL_B51240ACF;Traes_6BL_B5F9019C7;Traes_6DL_5C536D720;Traes_7AL_A1F318992;Traes_7AS_D09F0C912;Traes_7BS_995DAE6FC;XLOC_003011;XLOC_015081;XLOC_016788;XLOC_017402;XLOC_021563;XLOC_059707;XLOC_08…	EPlTAEG00000010136;Traes_1AL_C42DE440F;Traes_1AL_D8322513E;Traes_1BL_5AD1617A8;Traes_1DS_C09B774C7;Traes_2AS_647C2FAA9;Traes_2AS_A18A69CB0;Traes_2BL_31D360F79;Traes_2BL_33410A32A;Traes_2BS_F698CECA3;Traes_2DS_F7D244C5A;Traes_3AL_1DF1A2927;Traes_4AL_3742AB62C;Traes_4AL_84CD4FDBD;Traes_4BL_AB3EBF1FD;Traes_4BL_D8322513E;Traes_4BL_DFEFB5034;Traes_4BS_A3D28FB0E;Traes_4BS_A666283DF;Traes_4DL_6AE4D9044;…	Traes_2DL_61C443C56;Traes_3DL_463803781;Traes_3DS_B7D1D3B9D;Traes_3DS_C74F56379;Traes_4AL_3742AB62C;Traes_4DL_BD352CF07;Traes_4DL_C32B898CF;Traes_5BL_775E720CC;Traes_5DL_C443AF5DD;Traes_7AS_D09F0C912;XLOC_039721;XLOC_059707;XLOC_073778;XLOC_075260;XLOC_080285;XLOC_080288;XLOC_097847;XLOC_098749;XLOC_125681;XLOC_126653	EPlTAEG00000010044;EPlTAEG00000010079;TRAES3BF020100130CFD_g;TRAES3BF023800040CFD_g;TRAES3BF023900030CFD_g;TRAES3BF026100050CFD_g;TRAES3BF066900110CFD_g;TRAES3BF073600050CFD_g;TRAES3BF156500010CFD_g;Traes_1AL_0912DED70;Traes_1AL_E00BF49A8;Traes_1AS_386CFD490;Traes_1AS_6AA4114A2;Traes_1BS_A796D1236;Traes_1DL_65E1F2414;Traes_2AL_F2A7A54AF;Traes_2AS_C1EA81EC4;Traes_2BL_A0786494A;Traes_2BL_E4D78CECE;…
Cellular Component	cell part	GO:0044464	0.00116321	0.0511578	0.371607	0.353984	0.134718	0.490924	6	1	EPlTAEG00000010007;Traes_1AS_0A92A2224;Traes_1AS_2787B96B5;Traes_1BS_0A92A2224;Traes_1BS_9A6B90822;Traes_1DL_F88E5106B;Traes_2AL_0A92A2224;Traes_2BS_0A92A2224;Traes_2DL_03E388B44;Traes_2DS_28E23A3D3;Traes_3AL_0A92A2224;Traes_3AL_148573198;Traes_3DL_0A92A2224;Traes_3DL_0A92A22241;Traes_3DL_B7E220606;Traes_3DS_B1E22853B;Traes_4AL_0A92A2224;Traes_4BL_0A92A2224;Traes_4DL_ECEE169A7;Traes_4DS_0A92A2224…	EPlTAEG00000010008;EPlTAEG00000010025;TRAES3BF059100010CFD_g;TRAES3BF171600010CFD_g;Traes_1AL_2E829656F;Traes_1AL_513ECD5EB;Traes_1AL_738358449;Traes_1BL_0D5375344;Traes_1BL_56BFDECCE;Traes_1BL_A8F40C64A;Traes_1BS_DD122AEA6;Traes_1DS_DABE8C075;Traes_2AL_0DDC60D6E;Traes_2AL_2317306B7;Traes_2AL_4DEC7A6BC;Traes_2AL_EE7CA0809;Traes_2AL_F289C5675;Traes_2AS_3953901E4;Traes_2AS_C3EF3A27F;Traes_2AS_EC4AD…	Traes_1BS_1182C63E2;Traes_1BS_D0D706E9B;Traes_2BL_FFCF7A918;Traes_2DS_28E23A3D3;Traes_3AL_294877B24;Traes_3DS_8F1805C84;Traes_4BL_AB3EBF1FD;Traes_5BL_29F85D616;Traes_5BL_DB38D1FC7;Traes_6BL_30EFB4704;Traes_6BL_B51240ACF;Traes_6BL_B5F9019C7;Traes_6DL_5C536D720;Traes_7AL_A1F318992;Traes_7AS_D09F0C912;Traes_7BS_995DAE6FC;XLOC_003011;XLOC_015081;XLOC_016788;XLOC_017402;XLOC_021563;XLOC_059707;XLOC_08…	EPlTAEG00000010136;Traes_1AL_C42DE440F;Traes_1AL_D8322513E;Traes_1BL_5AD1617A8;Traes_1DS_C09B774C7;Traes_2AS_647C2FAA9;Traes_2AS_A18A69CB0;Traes_2BL_31D360F79;Traes_2BL_33410A32A;Traes_2BS_F698CECA3;Traes_2DS_F7D244C5A;Traes_3AL_1DF1A2927;Traes_4AL_3742AB62C;Traes_4AL_84CD4FDBD;Traes_4BL_AB3EBF1FD;Traes_4BL_D8322513E;Traes_4BL_DFEFB5034;Traes_4BS_A3D28FB0E;Traes_4BS_A666283DF;Traes_4DL_6AE4D9044;…	Traes_2DL_61C443C56;Traes_3DL_463803781;Traes_3DS_B7D1D3B9D;Traes_3DS_C74F56379;Traes_4AL_3742AB62C;Traes_4DL_BD352CF07;Traes_4DL_C32B898CF;Traes_5BL_775E720CC;Traes_5DL_C443AF5DD;Traes_7AS_D09F0C912;XLOC_039721;XLOC_059707;XLOC_073778;XLOC_075260;XLOC_080285;XLOC_080288;XLOC_097847;XLOC_098749;XLOC_125681;XLOC_126653	EPlTAEG00000010044;EPlTAEG00000010079;TRAES3BF020100130CFD_g;TRAES3BF023800040CFD_g;TRAES3BF023900030CFD_g;TRAES3BF026100050CFD_g;TRAES3BF066900110CFD_g;TRAES3BF073600050CFD_g;TRAES3BF156500010CFD_g;Traes_1AL_0912DED70;Traes_1AL_E00BF49A8;Traes_1AS_386CFD490;Traes_1AS_6AA4114A2;Traes_1BS_A796D1236;Traes_1DL_65E1F2414;Traes_2AL_F2A7A54AF;Traes_2AS_C1EA81EC4;Traes_2BL_A0786494A;Traes_2BL_E4D78CECE;…
Cellular Component	intracellular	GO:0005622	0.000149014	0.0882136	0.472373	0.414534	0.169239	0.655083	6	1	EPlTAEG00000010007;Traes_1AS_0A92A2224;Traes_1AS_2787B96B5;Traes_1BS_0A92A2224;Traes_1BS_9A6B90822;Traes_1DL_F88E5106B;Traes_2AL_0A92A2224;Traes_2BS_0A92A2224;Traes_2DL_03E388B44;Traes_2DS_28E23A3D3;Traes_3AL_0A92A2224;Traes_3AL_148573198;Traes_3DL_0A92A2224;Traes_3DL_0A92A22241;Traes_3DL_B7E220606;Traes_3DS_B1E22853B;Traes_4AL_0A92A2224;Traes_4BL_0A92A2224;Traes_4DL_ECEE169A7;Traes_4DS_0A92A2224…	EPlTAEG00000010008;EPlTAEG00000010025;TRAES3BF059100010CFD_g;TRAES3BF171600010CFD_g;Traes_1AL_2E829656F;Traes_1AL_513ECD5EB;Traes_1AL_738358449;Traes_1BL_0D5375344;Traes_1BL_56BFDECCE;Traes_1BL_A8F40C64A;Traes_1BS_DD122AEA6;Traes_1DS_DABE8C075;Traes_2AL_0DDC60D6E;Traes_2AL_2317306B7;Traes_2AL_4DEC7A6BC;Traes_2AL_EE7CA0809;Traes_2AS_3953901E4;Traes_2AS_C3EF3A27F;Traes_2AS_EC4ADE04E;Traes_2BL_E3222…	Traes_1BS_1182C63E2;Traes_1BS_D0D706E9B;Traes_2BL_FFCF7A918;Traes_2DS_28E23A3D3;Traes_3AL_294877B24;Traes_3DS_8F1805C84;Traes_5BL_29F85D616;Traes_5BL_DB38D1FC7;Traes_6BL_30EFB4704;Traes_6BL_B51240ACF;Traes_6DL_5C536D720;Traes_7AL_A1F318992;Traes_7AS_D09F0C912;Traes_7BS_995DAE6FC;XLOC_003011;XLOC_015081;XLOC_016788;XLOC_017402;XLOC_021563;XLOC_059707;XLOC_080945;XLOC_084615;XLOC_084616;XLOC_102774…	EPlTAEG00000010136;Traes_1AL_C42DE440F;Traes_1AL_D8322513E;Traes_1BL_5AD1617A8;Traes_1DS_C09B774C7;Traes_2AS_647C2FAA9;Traes_2AS_A18A69CB0;Traes_2BL_33410A32A;Traes_2BS_F698CECA3;Traes_2DS_F7D244C5A;Traes_3AL_1DF1A2927;Traes_4AL_3742AB62C;Traes_4AL_84CD4FDBD;Traes_4BL_D8322513E;Traes_4BL_DFEFB5034;Traes_4BS_A3D28FB0E;Traes_4BS_A666283DF;Traes_4DL_6AE4D9044;Traes_5BL_5FE09CFB2;Traes_5BL_DB38D1FC7;…	Traes_2DL_61C443C56;Traes_3DL_463803781;Traes_3DS_B7D1D3B9D;Traes_4AL_3742AB62C;Traes_4DL_BD352CF07;Traes_4DL_C32B898CF;Traes_5BL_775E720CC;Traes_5DL_C443AF5DD;Traes_7AS_D09F0C912;XLOC_039721;XLOC_059707;XLOC_073778;XLOC_075260;XLOC_080285;XLOC_080288;XLOC_097847;XLOC_098749;XLOC_125681;XLOC_126653	EPlTAEG00000010044;EPlTAEG00000010079;TRAES3BF020100130CFD_g;TRAES3BF023800040CFD_g;TRAES3BF023900030CFD_g;TRAES3BF066900110CFD_g;TRAES3BF073600050CFD_g;TRAES3BF156500010CFD_g;Traes_1AL_E00BF49A8;Traes_1AS_386CFD490;Traes_1AS_6AA4114A2;Traes_1BS_A796D1236;Traes_1DL_65E1F2414;Traes_2AL_F2A7A54AF;Traes_2AS_C1EA81EC4;Traes_2BL_A0786494A;Traes_2BL_E4D78CECE;Traes_2BL_FFCF7A918;Traes_2BS_F4E831A77;Tra…
Cellular Component	intracellular organelle	GO:0043229	2.46e-05	0.0765382	0.369243	0.482475	0.690995	0.400098	6	1	EPlTAEG00000010007;Traes_1AS_0A92A2224;Traes_1AS_2787B96B5;Traes_1BS_0A92A2224;Traes_2AL_0A92A2224;Traes_2BS_0A92A2224;Traes_3AL_0A92A2224;Traes_3DL_0A92A2224;Traes_3DL_0A92A22241;Traes_3DL_B7E220606;Traes_4AL_0A92A2224;Traes_4BL_0A92A2224;Traes_4DL_ECEE169A7;Traes_4DS_0A92A2224;Traes_5AS_0A92A2224;Traes_5BL_01B2A4A96;Traes_5BL_0A92A2224;Traes_5BL_3D9D39158;Traes_5BL_DB38D1FC7;Traes_5BL_DCBA0D416…	EPlTAEG00000010008;EPlTAEG00000010025;TRAES3BF059100010CFD_g;TRAES3BF171600010CFD_g;Traes_1AL_2E829656F;Traes_1AL_738358449;Traes_1BL_0D5375344;Traes_1BL_56BFDECCE;Traes_1BL_A8F40C64A;Traes_1BS_DD122AEA6;Traes_1DS_DABE8C075;Traes_2AL_2317306B7;Traes_2AL_4DEC7A6BC;Traes_2AL_EE7CA0809;Traes_2AS_3953901E4;Traes_2AS_C3EF3A27F;Traes_2BL_E3222439E;Traes_2BS_23E094F33;Traes_2BS_8638CFB50;Traes_2BS_ADC2F…	Traes_1BS_1182C63E2;Traes_1BS_D0D706E9B;Traes_2BL_FFCF7A918;Traes_3AL_294877B24;Traes_5BL_29F85D616;Traes_5BL_DB38D1FC7;Traes_6BL_30EFB4704;Traes_6DL_5C536D720;Traes_7AL_A1F318992;Traes_7BS_995DAE6FC;XLOC_003011;XLOC_015081;XLOC_016788;XLOC_017402;XLOC_021563;XLOC_080945;XLOC_084615;XLOC_084616;XLOC_102774;XLOC_116159;XLOC_116190;XLOC_116469;XLOC_129566	EPlTAEG00000010136;Traes_1BL_5AD1617A8;Traes_1DS_C09B774C7;Traes_2AS_A18A69CB0;Traes_2BL_33410A32A;Traes_2DS_F7D244C5A;Traes_3AL_1DF1A2927;Traes_4AL_84CD4FDBD;Traes_4BS_A3D28FB0E;Traes_4BS_A666283DF;Traes_4DL_6AE4D9044;Traes_5BL_5FE09CFB2;Traes_5BL_DB38D1FC7;Traes_5BL_E3BC16326;Traes_5DL_0BF6684F3;Traes_5DL_343F3EE59;Traes_7AL_A1F318992;Traes_7BS_995DAE6FC;Traes_7DS_226F2DC27;XLOC_003884;XLOC_016…	Traes_2DL_61C443C56;Traes_4DL_BD352CF07;Traes_4DL_C32B898CF;Traes_5BL_775E720CC;XLOC_039721;XLOC_075260;XLOC_080285;XLOC_080288;XLOC_097847;XLOC_098749;XLOC_125681;XLOC_126653	EPlTAEG00000010044;EPlTAEG00000010079;TRAES3BF020100130CFD_g;TRAES3BF066900110CFD_g;TRAES3BF073600050CFD_g;Traes_1AS_386CFD490;Traes_1AS_6AA4114A2;Traes_1BS_A796D1236;Traes_1DL_65E1F2414;Traes_2AL_F2A7A54AF;Traes_2BL_A0786494A;Traes_2BL_E4D78CECE;Traes_2BL_FFCF7A918;Traes_2DL_8F24AEC6D;Traes_3DL_9BDAB2EC2;Traes_3DL_BBA523C81;Traes_3DS_6D0BF0748;Traes_4AL_BE1AD302B;Traes_4AL_DB796F1F1;Traes_4AS_58…
Cellular Component	intracellular part	GO:0044424	1.53e-05	0.0528412	0.231537	0.182906	0.150798	0.532151	6	1	EPlTAEG00000010007;Traes_1AS_0A92A2224;Traes_1AS_2787B96B5;Traes_1BS_0A92A2224;Traes_1BS_9A6B90822;Traes_2AL_0A92A2224;Traes_2BS_0A92A2224;Traes_2DL_03E388B44;Traes_2DS_28E23A3D3;Traes_3AL_0A92A2224;Traes_3DL_0A92A2224;Traes_3DL_0A92A22241;Traes_3DL_B7E220606;Traes_3DS_B1E22853B;Traes_4AL_0A92A2224;Traes_4BL_0A92A2224;Traes_4DL_ECEE169A7;Traes_4DS_0A92A2224;Traes_5AS_0A92A2224;Traes_5BL_01B2A4A96…	EPlTAEG00000010008;EPlTAEG00000010025;TRAES3BF059100010CFD_g;TRAES3BF171600010CFD_g;Traes_1AL_2E829656F;Traes_1AL_513ECD5EB;Traes_1AL_738358449;Traes_1BL_0D5375344;Traes_1BL_56BFDECCE;Traes_1BL_A8F40C64A;Traes_1BS_DD122AEA6;Traes_1DS_DABE8C075;Traes_2AL_0DDC60D6E;Traes_2AL_2317306B7;Traes_2AL_4DEC7A6BC;Traes_2AL_EE7CA0809;Traes_2AS_3953901E4;Traes_2AS_C3EF3A27F;Traes_2AS_EC4ADE04E;Traes_2BL_E3222…	Traes_1BS_1182C63E2;Traes_1BS_D0D706E9B;Traes_2BL_FFCF7A918;Traes_2DS_28E23A3D3;Traes_3AL_294877B24;Traes_3DS_8F1805C84;Traes_5BL_29F85D616;Traes_5BL_DB38D1FC7;Traes_6BL_30EFB4704;Traes_6BL_B51240ACF;Traes_6DL_5C536D720;Traes_7AL_A1F318992;Traes_7AS_D09F0C912;Traes_7BS_995DAE6FC;XLOC_003011;XLOC_015081;XLOC_016788;XLOC_017402;XLOC_021563;XLOC_059707;XLOC_080945;XLOC_084615;XLOC_084616;XLOC_102774…	EPlTAEG00000010136;Traes_1AL_C42DE440F;Traes_1AL_D8322513E;Traes_1BL_5AD1617A8;Traes_1DS_C09B774C7;Traes_2AS_647C2FAA9;Traes_2AS_A18A69CB0;Traes_2BL_33410A32A;Traes_2BS_F698CECA3;Traes_2DS_F7D244C5A;Traes_3AL_1DF1A2927;Traes_4AL_84CD4FDBD;Traes_4BL_D8322513E;Traes_4BL_DFEFB5034;Traes_4BS_A3D28FB0E;Traes_4BS_A666283DF;Traes_4DL_6AE4D9044;Traes_5BL_5FE09CFB2;Traes_5BL_DB38D1FC7;Traes_5BL_E3BC16326;…	Traes_2DL_61C443C56;Traes_3DL_463803781;Traes_3DS_B7D1D3B9D;Traes_4DL_BD352CF07;Traes_4DL_C32B898CF;Traes_5BL_775E720CC;Traes_5DL_C443AF5DD;Traes_7AS_D09F0C912;XLOC_039721;XLOC_059707;XLOC_073778;XLOC_075260;XLOC_080285;XLOC_080288;XLOC_097847;XLOC_098749;XLOC_125681;XLOC_126653	EPlTAEG00000010044;EPlTAEG00000010079;TRAES3BF020100130CFD_g;TRAES3BF066900110CFD_g;TRAES3BF073600050CFD_g;Traes_1AS_386CFD490;Traes_1AS_6AA4114A2;Traes_1BS_A796D1236;Traes_1DL_65E1F2414;Traes_2AL_F2A7A54AF;Traes_2AS_C1EA81EC4;Traes_2BL_A0786494A;Traes_2BL_E4D78CECE;Traes_2BL_FFCF7A918;Traes_2BS_F4E831A77;Traes_2DL_4A704421B;Traes_2DL_8F24AEC6D;Traes_2DL_9515E6EE8;Traes_3AS_A71235CCD;Traes_3DL_9B…
Cellular Component	organelle	GO:0043226	2.58e-05	0.0781437	0.371407	0.485643	0.692558	0.404708	6	1	EPlTAEG00000010007;Traes_1AS_0A92A2224;Traes_1AS_2787B96B5;Traes_1BS_0A92A2224;Traes_2AL_0A92A2224;Traes_2BS_0A92A2224;Traes_3AL_0A92A2224;Traes_3DL_0A92A2224;Traes_3DL_0A92A22241;Traes_3DL_B7E220606;Traes_4AL_0A92A2224;Traes_4BL_0A92A2224;Traes_4DL_ECEE169A7;Traes_4DS_0A92A2224;Traes_5AS_0A92A2224;Traes_5BL_01B2A4A96;Traes_5BL_0A92A2224;Traes_5BL_3D9D39158;Traes_5BL_DB38D1FC7;Traes_5BL_DCBA0D416…	EPlTAEG00000010008;EPlTAEG00000010025;TRAES3BF059100010CFD_g;TRAES3BF171600010CFD_g;Traes_1AL_2E829656F;Traes_1AL_738358449;Traes_1BL_0D5375344;Traes_1BL_56BFDECCE;Traes_1BL_A8F40C64A;Traes_1BS_DD122AEA6;Traes_1DS_DABE8C075;Traes_2AL_2317306B7;Traes_2AL_4DEC7A6BC;Traes_2AL_EE7CA0809;Traes_2AS_3953901E4;Traes_2AS_C3EF3A27F;Traes_2BL_E3222439E;Traes_2BS_23E094F33;Traes_2BS_8638CFB50;Traes_2BS_ADC2F…	Traes_1BS_1182C63E2;Traes_1BS_D0D706E9B;Traes_2BL_FFCF7A918;Traes_3AL_294877B24;Traes_5BL_29F85D616;Traes_5BL_DB38D1FC7;Traes_6BL_30EFB4704;Traes_6DL_5C536D720;Traes_7AL_A1F318992;Traes_7BS_995DAE6FC;XLOC_003011;XLOC_015081;XLOC_016788;XLOC_017402;XLOC_021563;XLOC_080945;XLOC_084615;XLOC_084616;XLOC_102774;XLOC_116159;XLOC_116190;XLOC_116469;XLOC_129566	EPlTAEG00000010136;Traes_1BL_5AD1617A8;Traes_1DS_C09B774C7;Traes_2AS_A18A69CB0;Traes_2BL_33410A32A;Traes_2DS_F7D244C5A;Traes_3AL_1DF1A2927;Traes_4AL_84CD4FDBD;Traes_4BS_A3D28FB0E;Traes_4BS_A666283DF;Traes_4DL_6AE4D9044;Traes_5BL_5FE09CFB2;Traes_5BL_DB38D1FC7;Traes_5BL_E3BC16326;Traes_5DL_0BF6684F3;Traes_5DL_343F3EE59;Traes_7AL_A1F318992;Traes_7BS_995DAE6FC;Traes_7DS_226F2DC27;XLOC_003884;XLOC_016…	Traes_2DL_61C443C56;Traes_4DL_BD352CF07;Traes_4DL_C32B898CF;Traes_5BL_775E720CC;XLOC_039721;XLOC_075260;XLOC_080285;XLOC_080288;XLOC_097847;XLOC_098749;XLOC_125681;XLOC_126653	EPlTAEG00000010044;EPlTAEG00000010079;TRAES3BF020100130CFD_g;TRAES3BF066900110CFD_g;TRAES3BF073600050CFD_g;Traes_1AS_386CFD490;Traes_1AS_6AA4114A2;Traes_1BS_A796D1236;Traes_1DL_65E1F2414;Traes_2AL_F2A7A54AF;Traes_2BL_A0786494A;Traes_2BL_E4D78CECE;Traes_2BL_FFCF7A918;Traes_2DL_8F24AEC6D;Traes_3DL_9BDAB2EC2;Traes_3DL_BBA523C81;Traes_3DS_6D0BF0748;Traes_4AL_BE1AD302B;Traes_4AL_DB796F1F1;Traes_4AS_58…
Cellular Component	cell periphery	GO:0071944	0.9988	0.316982	0.244446	0.647095	0.271521	0.210339	6	0	XLOC_043782	Traes_2AL_EE7CA0809;Traes_2AL_F289C5675;Traes_2BL_76BE4AAF8;Traes_2BL_CE1674DC5;Traes_4BL_95197062C;Traes_5AL_5B048E1D4;Traes_5DL_2D0C11D58;Traes_5DL_3E9D34976	Traes_4BL_AB3EBF1FD;Traes_6BL_B5F9019C7;XLOC_015081	Traes_2BL_31D360F79;Traes_4BL_AB3EBF1FD;Traes_6DL_0134751D2	Traes_3DS_C74F56379;Traes_4DL_C32B898CF	TRAES3BF026100050CFD_g;Traes_1AL_0912DED70;Traes_2DL_4A704421B;Traes_4DS_6B94D4FA6;Traes_5BL_513607F73;Traes_6AL_64BAE3CE7;Traes_6BL_B5F9019C7;Traes_6DL_502CF6461;Traes_7DS_4DEABD294;XLOC_133185
Cellular Component	cytoplasm	GO:0005737	0.271387	0.66334	0.977238	0.771515	0.934587	0.999773	6	0	EPlTAEG00000010007;Traes_1AS_0A92A2224;Traes_1BS_0A92A2224;Traes_2AL_0A92A2224;Traes_2BS_0A92A2224;Traes_2DL_03E388B44;Traes_3AL_0A92A2224;Traes_3DL_0A92A2224;Traes_3DL_0A92A22241;Traes_4AL_0A92A2224;Traes_4BL_0A92A2224;Traes_4DL_ECEE169A7;Traes_4DS_0A92A2224;Traes_5AS_0A92A2224;Traes_5BL_01B2A4A96;Traes_5BL_0A92A2224;Traes_5BL_3D9D39158;Traes_5BL_DB38D1FC7;Traes_5BL_DCBA0D416;Traes_5BS_0A92A2224…	EPlTAEG00000010008;EPlTAEG00000010025;Traes_1AL_2E829656F;Traes_1BL_0D5375344;Traes_1BS_DD122AEA6;Traes_1DS_DABE8C075;Traes_2AL_0DDC60D6E;Traes_2AL_2317306B7;Traes_2AL_4DEC7A6BC;Traes_2AL_EE7CA0809;Traes_2AS_3953901E4;Traes_2AS_C3EF3A27F;Traes_2AS_EC4ADE04E;Traes_2BL_E3222439E;Traes_2BS_23E094F33;Traes_2BS_ADC2F0EB8;Traes_2DL_2FC93A5E5;Traes_2DS_8318AD213;Traes_2DS_C2CFC5948;Traes_2DS_F6B4C05C5;T…	Traes_1BS_1182C63E2;Traes_2BL_FFCF7A918;Traes_5BL_29F85D616;Traes_5BL_DB38D1FC7;Traes_6BL_30EFB4704;Traes_6DL_5C536D720;Traes_7AL_A1F318992;XLOC_021563	EPlTAEG00000010136;Traes_1AL_D8322513E;Traes_1BL_5AD1617A8;Traes_1DS_C09B774C7;Traes_2AS_647C2FAA9;Traes_2AS_A18A69CB0;Traes_2DS_F7D244C5A;Traes_3AL_1DF1A2927;Traes_4AL_84CD4FDBD;Traes_4BL_D8322513E;Traes_4BL_DFEFB5034;Traes_4BS_A666283DF;Traes_4DL_6AE4D9044;Traes_5BL_DB38D1FC7;Traes_5BL_E3BC16326;Traes_5DL_0BF6684F3;Traes_5DL_343F3EE59;Traes_7AL_A1F318992;Traes_7DS_226F2DC27;XLOC_050459;XLOC_084…	Traes_4DL_BD352CF07;Traes_4DL_C32B898CF;XLOC_073778;XLOC_080285;XLOC_080288	EPlTAEG00000010044;EPlTAEG00000010079;Traes_1DL_65E1F2414;Traes_2AL_F2A7A54AF;Traes_2AS_C1EA81EC4;Traes_2BL_E4D78CECE;Traes_2BL_FFCF7A918;Traes_2BS_F4E831A77;Traes_2DL_4A704421B;Traes_3DS_6D0BF0748;Traes_4AL_BE1AD302B;Traes_4DL_2362A8394;Traes_4DS_4C3C95D2E;Traes_5AL_19F0D7F2A;Traes_5AL_4C3C95D2E;Traes_5AL_D8F0B5A60;Traes_5AS_0E0328316;Traes_5BL_0A34DDC7F;Traes_5BL_3D9D39158;Traes_5BL_D5FFA0E4D;T…
Cellular Component	cytoplasmic part	GO:0044444	0.0668386	0.479264	0.892477	0.657499	0.923361	0.997637	6	0	EPlTAEG00000010007;Traes_1AS_0A92A2224;Traes_1BS_0A92A2224;Traes_2AL_0A92A2224;Traes_2BS_0A92A2224;Traes_3AL_0A92A2224;Traes_3DL_0A92A2224;Traes_3DL_0A92A22241;Traes_4AL_0A92A2224;Traes_4BL_0A92A2224;Traes_4DL_ECEE169A7;Traes_4DS_0A92A2224;Traes_5AS_0A92A2224;Traes_5BL_01B2A4A96;Traes_5BL_0A92A2224;Traes_5BL_3D9D39158;Traes_5BL_DB38D1FC7;Traes_5BL_DCBA0D416;Traes_5BS_0A92A2224;Traes_5DS_436DB5B2B…	EPlTAEG00000010008;EPlTAEG00000010025;Traes_1AL_2E829656F;Traes_1BL_0D5375344;Traes_1BS_DD122AEA6;Traes_1DS_DABE8C075;Traes_2AL_2317306B7;Traes_2AL_4DEC7A6BC;Traes_2AL_EE7CA0809;Traes_2AS_3953901E4;Traes_2AS_C3EF3A27F;Traes_2BL_E3222439E;Traes_2BS_23E094F33;Traes_2BS_ADC2F0EB8;Traes_2DS_8318AD213;Traes_2DS_C2CFC5948;Traes_2DS_F6B4C05C5;Traes_2DS_FA532168A;Traes_3B_224A6B7E5;Traes_4AL_2EC6083D7;Tr…	Traes_1BS_1182C63E2;Traes_2BL_FFCF7A918;Traes_5BL_29F85D616;Traes_5BL_DB38D1FC7;Traes_6BL_30EFB4704;Traes_6DL_5C536D720;Traes_7AL_A1F318992;XLOC_021563	EPlTAEG00000010136;Traes_1BL_5AD1617A8;Traes_1DS_C09B774C7;Traes_2AS_647C2FAA9;Traes_2AS_A18A69CB0;Traes_2DS_F7D244C5A;Traes_3AL_1DF1A2927;Traes_4AL_84CD4FDBD;Traes_4BS_A666283DF;Traes_4DL_6AE4D9044;Traes_5BL_DB38D1FC7;Traes_5BL_E3BC16326;Traes_5DL_0BF6684F3;Traes_5DL_343F3EE59;Traes_7AL_A1F318992;Traes_7DS_226F2DC27;XLOC_050459;XLOC_084713;XLOC_089462;XLOC_114936	Traes_4DL_BD352CF07;Traes_4DL_C32B898CF;XLOC_080285;XLOC_080288	EPlTAEG00000010044;EPlTAEG00000010079;Traes_1DL_65E1F2414;Traes_2AL_F2A7A54AF;Traes_2BL_E4D78CECE;Traes_2BL_FFCF7A918;Traes_2DL_4A704421B;Traes_3DS_6D0BF0748;Traes_4AL_BE1AD302B;Traes_4DL_2362A8394;Traes_4DS_4C3C95D2E;Traes_5AL_19F0D7F2A;Traes_5AL_4C3C95D2E;Traes_5AS_0E0328316;Traes_5BL_3D9D39158;Traes_5BL_D5FFA0E4D;Traes_5DL_09EEB473D;Traes_5DL_343F3EE59;Traes_5DL_7D83C2AB2;Traes_6AS_2FC18A5B9;T…
Cellular Component	intracellular ribonucleoprotein complex	GO:0030529	0.916841	0.977364	0.45236	0.801312	0.881325	0.732471	6	0	Traes_5DS_436DB5B2B;Traes_6AL_F8B86A41E;XLOC_059616;XLOC_059634;XLOC_062495;XLOC_072519;XLOC_102774;XLOC_103142;XLOC_123492	Traes_1BS_DD122AEA6;Traes_1DS_DABE8C075;Traes_2DS_8318AD213;Traes_6DS_DABE8C075;Traes_7DL_DABE8C075;XLOC_012637;XLOC_102774	Traes_2BL_FFCF7A918;Traes_6BL_30EFB4704;XLOC_059707;XLOC_102774	EPlTAEG00000010136;Traes_3AL_1DF1A2927;Traes_4DL_6AE4D9044;XLOC_059707;XLOC_103901	XLOC_059707	Traes_1DL_65E1F2414;Traes_2BL_FFCF7A918;Traes_4AL_BE1AD302B;Traes_4DS_4C3C95D2E;Traes_5AL_4C3C95D2E;Traes_7BL_41C34373C;Traes_7DL_8D073D6DD;XLOC_010770;XLOC_023242;XLOC_059707;XLOC_063650;XLOC_123492;XLOC_133185
Cellular Component	macromolecular complex	GO:0032991	0.18449	0.985332	0.364305	0.788757	0.91642	0.747471	6	0	Traes_5DS_436DB5B2B;Traes_6AL_F8B86A41E;XLOC_007964;XLOC_017597;XLOC_028369;XLOC_031115;XLOC_033140;XLOC_043535;XLOC_054852;XLOC_059616;XLOC_059634;XLOC_062495;XLOC_072519;XLOC_089260;XLOC_102774;XLOC_103142;XLOC_108760;XLOC_118402;XLOC_123492	Traes_1BS_DD122AEA6;Traes_1DS_DABE8C075;Traes_2DS_8318AD213;Traes_6DS_DABE8C075;Traes_7DL_DABE8C075;XLOC_012637;XLOC_102679;XLOC_102774	Traes_2BL_FFCF7A918;Traes_6BL_30EFB4704;XLOC_059707;XLOC_102774;XLOC_116469	EPlTAEG00000010136;Traes_3AL_1DF1A2927;Traes_4DL_6AE4D9044;XLOC_015157;XLOC_059707;XLOC_103901	XLOC_059707	Traes_1DL_65E1F2414;Traes_2BL_FFCF7A918;Traes_4AL_BE1AD302B;Traes_4DS_4C3C95D2E;Traes_5AL_4C3C95D2E;Traes_7BL_41C34373C;Traes_7DL_8D073D6DD;XLOC_010770;XLOC_023242;XLOC_059707;XLOC_063650;XLOC_088794;XLOC_118687;XLOC_123492;XLOC_133185
Cellular Component	nucleus	GO:0005634	0.999865	0.999493	0.940776	0.999739	0.940736	0.512888	6	0	Traes_1AS_2787B96B5;Traes_3DL_B7E220606;Traes_5DL_A95A73FFE;Traes_6AL_14CC00300;Traes_6BS_736D95F6C;XLOC_022996;XLOC_028369;XLOC_033140;XLOC_059634;XLOC_089260;XLOC_102774;XLOC_103142	TRAES3BF059100010CFD_g;TRAES3BF171600010CFD_g;Traes_1AL_738358449;Traes_1BL_56BFDECCE;Traes_1BL_A8F40C64A;Traes_2AL_EE7CA0809;Traes_2BL_E3222439E;Traes_3B_8FCD39B95;Traes_4BL_95197062C;Traes_5AL_4F083B77E;Traes_5BL_E37A190A8;Traes_5DL_2D0C11D58;XLOC_102774	Traes_1BS_D0D706E9B;Traes_3AL_294877B24;Traes_7BS_995DAE6FC;XLOC_102774	Traes_2BL_33410A32A;Traes_4BS_A3D28FB0E;Traes_5BL_5FE09CFB2;Traes_7BS_995DAE6FC	Traes_2DL_61C443C56;Traes_5BL_775E720CC	TRAES3BF020100130CFD_g;TRAES3BF073600050CFD_g;Traes_1AS_386CFD490;Traes_1AS_6AA4114A2;Traes_1BS_A796D1236;Traes_2BL_A0786494A;Traes_2DL_8F24AEC6D;Traes_3DL_9BDAB2EC2;Traes_3DL_BBA523C81;Traes_4AL_BE1AD302B;Traes_4AL_DB796F1F1;Traes_4AS_58DE58B00;Traes_4AS_58DE58B001;Traes_4AS_B5988C5A1;Traes_4BL_5D316DD23;Traes_4DL_2362A8394;Traes_4DL_7EDAAB6BC;Traes_5AL_D8F0B5A60;Traes_5BL_59AFA4B01;Traes_5BL_BD…
Cellular Component	ribonucleoprotein complex	GO:1990904	0.916841	0.977364	0.45236	0.801312	0.881325	0.732471	6	0	Traes_5DS_436DB5B2B;Traes_6AL_F8B86A41E;XLOC_059616;XLOC_059634;XLOC_062495;XLOC_072519;XLOC_102774;XLOC_103142;XLOC_123492	Traes_1BS_DD122AEA6;Traes_1DS_DABE8C075;Traes_2DS_8318AD213;Traes_6DS_DABE8C075;Traes_7DL_DABE8C075;XLOC_012637;XLOC_102774	Traes_2BL_FFCF7A918;Traes_6BL_30EFB4704;XLOC_059707;XLOC_102774	EPlTAEG00000010136;Traes_3AL_1DF1A2927;Traes_4DL_6AE4D9044;XLOC_059707;XLOC_103901	XLOC_059707	Traes_1DL_65E1F2414;Traes_2BL_FFCF7A918;Traes_4AL_BE1AD302B;Traes_4DS_4C3C95D2E;Traes_5AL_4C3C95D2E;Traes_7BL_41C34373C;Traes_7DL_8D073D6DD;XLOC_010770;XLOC_023242;XLOC_059707;XLOC_063650;XLOC_123492;XLOC_133185
Cellular Component	extracellular region	GO:0005576	0.83976	0.00509173	0.0173982	0.0276021	NA	0.002696	5	4	Traes_4AS_FF5C27E0A;Traes_5BL_B80DDB1B7;XLOC_130767;XLOC_131367	Traes_2AL_F289C5675;Traes_2BL_385CA793F;Traes_4AL_A4BB84417;Traes_5AL_032F661BF;Traes_5AL_1C01224F9;Traes_5BL_183A36BAC;Traes_5BL_22ED571AE;Traes_5BL_3ED1B0234;Traes_5DL_3E9D34976;Traes_5DL_8115D3D0D;Traes_6AL_9CC1C1B13;Traes_7DL_8E6EEB79B;Traes_7DL_9782ACB70	Traes_1AL_D1AF9EF20;Traes_4AS_CECD2CB54;Traes_4BL_AB3EBF1FD;Traes_4DL_8E52A4172;Traes_6DL_5C536D720	TRAES3BF069600320CFD_g;Traes_2BL_31D360F79;Traes_4BL_AB3EBF1FD;Traes_5AL_032F661BF;Traes_5AL_1C01224F9;Traes_5BL_22ED571AE;Traes_5DL_8115D3D0D	NA	Traes_1AS_4A6E603D3;Traes_1BS_A2F5A3F39;Traes_1DS_FEFAE4EB7;Traes_4DS_6B94D4FA6;Traes_5AL_032F661BF;Traes_5BL_22ED571AE;Traes_5BL_513607F73;Traes_5BL_E0E3EC75D;Traes_5BS_8ECCAF13B;Traes_5DL_43D95A3FE;Traes_5DL_8115D3D0D;Traes_5DL_F71758B66;XLOC_072270;XLOC_085790;XLOC_133185
Cellular Component	intrinsic component of membrane	GO:0031224	1e-07	0.128449	0.000669289	0.000431502	NA	0.193022	5	3	XLOC_017597;XLOC_028369;XLOC_028530;XLOC_031844;XLOC_032946;XLOC_033140;XLOC_041585;XLOC_043782;XLOC_052797;XLOC_054852;XLOC_065237;XLOC_107844;XLOC_116169;XLOC_119770;XLOC_130148	XLOC_118108;XLOC_119770;XLOC_126088;XLOC_130005;XLOC_130148	XLOC_080945;XLOC_084615;XLOC_084616;XLOC_108150;XLOC_131140	XLOC_065067;XLOC_080945;XLOC_107844;XLOC_116020;XLOC_126647;XLOC_130148;XLOC_131140	NA	XLOC_038603;XLOC_052246;XLOC_068617;XLOC_069028;XLOC_107465
Cellular Component	membrane part	GO:0044425	5.21e-07	0.0836469	0.00119164	0.000922758	NA	0.269854	5	3	XLOC_017597;XLOC_028369;XLOC_028530;XLOC_031844;XLOC_032946;XLOC_033140;XLOC_041585;XLOC_043782;XLOC_052797;XLOC_054852;XLOC_065237;XLOC_107844;XLOC_116169;XLOC_119770;XLOC_130148	XLOC_102679;XLOC_118108;XLOC_119770;XLOC_126088;XLOC_130005;XLOC_130148	XLOC_080945;XLOC_084615;XLOC_084616;XLOC_108150;XLOC_131140	XLOC_065067;XLOC_080945;XLOC_107844;XLOC_116020;XLOC_126647;XLOC_130148;XLOC_131140	NA	XLOC_038603;XLOC_052246;XLOC_068617;XLOC_069028;XLOC_107465
Cellular Component	cell wall	GO:0005618	NA	0.573884	0.401621	0.075871	0.263295	0.380485	5	0	NA	Traes_2AL_F289C5675;Traes_5DL_3E9D34976	Traes_4BL_AB3EBF1FD	Traes_2BL_31D360F79;Traes_4BL_AB3EBF1FD;Traes_6DL_0134751D2	Traes_4DL_C32B898CF	TRAES3BF026100050CFD_g;Traes_4DS_6B94D4FA6;Traes_5BL_513607F73
Cellular Component	external encapsulating structure	GO:0030312	NA	0.373364	0.114426	0.10197	0.293958	0.244567	5	0	NA	Traes_2AL_F289C5675;Traes_2BL_76BE4AAF8;Traes_5DL_3E9D34976	Traes_4BL_AB3EBF1FD;XLOC_015081	Traes_2BL_31D360F79;Traes_4BL_AB3EBF1FD;Traes_6DL_0134751D2	Traes_4DL_C32B898CF	TRAES3BF026100050CFD_g;Traes_4DS_6B94D4FA6;Traes_5BL_513607F73;XLOC_133185
Cellular Component	intracellular non-membrane-bounded organelle	GO:0043232	0.974235	0.902645	0.858705	0.953738	NA	0.993049	5	0	Traes_5DS_436DB5B2B;Traes_6AL_F8B86A41E;XLOC_010785;XLOC_017739;XLOC_028369;XLOC_054852;XLOC_059634;XLOC_089260;XLOC_102774;XLOC_103142;XLOC_108760	Traes_1BS_DD122AEA6;Traes_1DS_DABE8C075;Traes_2AL_EE7CA0809;Traes_2BS_8638CFB50;Traes_2DS_8318AD213;Traes_4BL_95197062C;Traes_5BL_F274E082E;Traes_5DL_2D0C11D58;Traes_5DL_9B467A4B5;Traes_6DS_DABE8C075;Traes_7DL_DABE8C075;XLOC_012637;XLOC_102774	Traes_2BL_FFCF7A918;Traes_6BL_30EFB4704;XLOC_102774	EPlTAEG00000010136;Traes_3AL_1DF1A2927;Traes_4DL_6AE4D9044;XLOC_052780;XLOC_116591	NA	TRAES3BF066900110CFD_g;Traes_1DL_65E1F2414;Traes_2BL_FFCF7A918;Traes_4AL_BE1AD302B;Traes_4DS_4C3C95D2E;Traes_5AL_4C3C95D2E;Traes_5DL_0A3BF1059;Traes_7BL_41C34373C;Traes_7DL_8D073D6DD;XLOC_082229;XLOC_116329
Cellular Component	non-membrane-bounded organelle	GO:0043228	0.974235	0.902645	0.858705	0.953738	NA	0.993049	5	0	Traes_5DS_436DB5B2B;Traes_6AL_F8B86A41E;XLOC_010785;XLOC_017739;XLOC_028369;XLOC_054852;XLOC_059634;XLOC_089260;XLOC_102774;XLOC_103142;XLOC_108760	Traes_1BS_DD122AEA6;Traes_1DS_DABE8C075;Traes_2AL_EE7CA0809;Traes_2BS_8638CFB50;Traes_2DS_8318AD213;Traes_4BL_95197062C;Traes_5BL_F274E082E;Traes_5DL_2D0C11D58;Traes_5DL_9B467A4B5;Traes_6DS_DABE8C075;Traes_7DL_DABE8C075;XLOC_012637;XLOC_102774	Traes_2BL_FFCF7A918;Traes_6BL_30EFB4704;XLOC_102774	EPlTAEG00000010136;Traes_3AL_1DF1A2927;Traes_4DL_6AE4D9044;XLOC_052780;XLOC_116591	NA	TRAES3BF066900110CFD_g;Traes_1DL_65E1F2414;Traes_2BL_FFCF7A918;Traes_4AL_BE1AD302B;Traes_4DS_4C3C95D2E;Traes_5AL_4C3C95D2E;Traes_5DL_0A3BF1059;Traes_7BL_41C34373C;Traes_7DL_8D073D6DD;XLOC_082229;XLOC_116329
Cellular Component	nuclear part	GO:0044428	0.163122	0.487407	0.62084	0.846153	NA	0.921964	5	0	XLOC_028369;XLOC_033140;XLOC_059634;XLOC_089260;XLOC_102774;XLOC_103142	Traes_2AL_EE7CA0809;Traes_4BL_95197062C;Traes_5DL_2D0C11D58;XLOC_102774	XLOC_102774	Traes_5BL_5FE09CFB2	NA	Traes_4AS_B5988C5A1;Traes_4DL_2362A8394
Cellular Component	plasma membrane	GO:0005886	0.988901	0.438756	0.690038	NA	0.501906	0.384266	5	0	XLOC_043782	Traes_2AL_EE7CA0809;Traes_2BL_CE1674DC5;Traes_4BL_95197062C;Traes_5AL_5B048E1D4;Traes_5DL_2D0C11D58	Traes_6BL_B5F9019C7	NA	Traes_3DS_C74F56379	Traes_1AL_0912DED70;Traes_2DL_4A704421B;Traes_6AL_64BAE3CE7;Traes_6BL_B5F9019C7;Traes_6DL_502CF6461;Traes_7DS_4DEABD294
Cellular Component	ribosome	GO:0005840	0.999965	0.98495	0.844452	0.954142	NA	0.988635	5	0	Traes_5DS_436DB5B2B;Traes_6AL_F8B86A41E	Traes_1BS_DD122AEA6;Traes_1DS_DABE8C075;Traes_2DS_8318AD213;Traes_6DS_DABE8C075;Traes_7DL_DABE8C075;XLOC_012637	Traes_2BL_FFCF7A918;Traes_6BL_30EFB4704	EPlTAEG00000010136;Traes_3AL_1DF1A2927;Traes_4DL_6AE4D9044	NA	Traes_1DL_65E1F2414;Traes_2BL_FFCF7A918;Traes_4AL_BE1AD302B;Traes_4DS_4C3C95D2E;Traes_5AL_4C3C95D2E;Traes_7BL_41C34373C;Traes_7DL_8D073D6DD
Cellular Component	plastid part	GO:0044435	2.25e-05	0.00101217	NA	NA	0.0138347	0.376974	4	3	XLOC_017597;XLOC_028369;XLOC_073134;XLOC_080288;XLOC_116169;XLOC_119770;XLOC_130767;XLOC_131367	XLOC_000237;XLOC_020424;XLOC_046468;XLOC_077879;XLOC_102129;XLOC_119770	NA	NA	XLOC_080285;XLOC_080288	XLOC_020424;XLOC_133185
Cellular Component	plastid stroma	GO:0009532	0.00308562	0.021165	NA	NA	0.00387362	0.493277	4	3	XLOC_073134;XLOC_080288;XLOC_130767;XLOC_131367	XLOC_000237;XLOC_046468;XLOC_102129	NA	NA	XLOC_080285;XLOC_080288	XLOC_133185
Cellular Component	protein complex	GO:0043234	1.27e-05	0.827443	0.372473	NA	NA	0.598211	4	1	XLOC_007964;XLOC_017597;XLOC_028369;XLOC_031115;XLOC_033140;XLOC_043535;XLOC_062495;XLOC_089260;XLOC_118402;XLOC_123492	XLOC_102679	XLOC_116469	NA	NA	XLOC_118687;XLOC_123492
Cellular Component	intracellular organelle lumen	GO:0070013	0.346169	0.333618	0.542936	0.779339	NA	NA	4	0	XLOC_059634;XLOC_089260;XLOC_102774;XLOC_103142	Traes_2AL_EE7CA0809;Traes_4BL_95197062C;Traes_5DL_2D0C11D58;XLOC_102774	XLOC_102774	Traes_5BL_5FE09CFB2	NA	NA
Cellular Component	membrane-enclosed lumen	GO:0031974	0.352004	0.339338	0.546053	0.782235	NA	NA	4	0	XLOC_059634;XLOC_089260;XLOC_102774;XLOC_103142	Traes_2AL_EE7CA0809;Traes_4BL_95197062C;Traes_5DL_2D0C11D58;XLOC_102774	XLOC_102774	Traes_5BL_5FE09CFB2	NA	NA
Cellular Component	nuclear lumen	GO:0031981	0.346169	0.333618	0.542936	0.779339	NA	NA	4	0	XLOC_059634;XLOC_089260;XLOC_102774;XLOC_103142	Traes_2AL_EE7CA0809;Traes_4BL_95197062C;Traes_5DL_2D0C11D58;XLOC_102774	XLOC_102774	Traes_5BL_5FE09CFB2	NA	NA
Cellular Component	organelle lumen	GO:0043233	0.346169	0.333618	0.542936	0.779339	NA	NA	4	0	XLOC_059634;XLOC_089260;XLOC_102774;XLOC_103142	Traes_2AL_EE7CA0809;Traes_4BL_95197062C;Traes_5DL_2D0C11D58;XLOC_102774	XLOC_102774	Traes_5BL_5FE09CFB2	NA	NA
Cellular Component	extracellular region part	GO:0044421	NA	2.9e-06	NA	5.24e-05	NA	0.00115197	3	3	NA	Traes_4AL_A4BB84417;Traes_5AL_032F661BF;Traes_5AL_1C01224F9;Traes_5BL_183A36BAC;Traes_5BL_22ED571AE;Traes_5DL_8115D3D0D	NA	Traes_5AL_032F661BF;Traes_5AL_1C01224F9;Traes_5BL_22ED571AE;Traes_5DL_8115D3D0D	NA	Traes_5AL_032F661BF;Traes_5BL_22ED571AE;Traes_5DL_8115D3D0D;XLOC_072270
Cellular Component	extracellular space	GO:0005615	NA	1.77e-06	NA	3.78e-05	NA	0.00869849	3	3	NA	Traes_4AL_A4BB84417;Traes_5AL_032F661BF;Traes_5AL_1C01224F9;Traes_5BL_183A36BAC;Traes_5BL_22ED571AE;Traes_5DL_8115D3D0D	NA	Traes_5AL_032F661BF;Traes_5AL_1C01224F9;Traes_5BL_22ED571AE;Traes_5DL_8115D3D0D	NA	Traes_5AL_032F661BF;Traes_5BL_22ED571AE;Traes_5DL_8115D3D0D
Cellular Component	preribosome	GO:0030684	0.000405796	0.0311612	0.00836049	NA	NA	NA	3	3	XLOC_102774;XLOC_103142	XLOC_102774	XLOC_102774	NA	NA	NA
Cellular Component	organelle membrane	GO:0031090	0.0490433	0.0114743	NA	NA	NA	0.0703499	3	2	XLOC_043782;XLOC_052797;XLOC_116169;XLOC_119770	XLOC_102679;XLOC_118108;XLOC_119770;XLOC_125791;XLOC_130005	NA	NA	NA	XLOC_052246;XLOC_104800;XLOC_116329;XLOC_133185
Cellular Component	organelle subcompartment	GO:0031984	0.0488866	0.294309	0.0038564	NA	NA	NA	3	2	XLOC_017597;XLOC_116169	XLOC_077879	XLOC_084615;XLOC_084616	NA	NA	NA
Cellular Component	cell junction	GO:0030054	0.312446	0.0519837	NA	NA	NA	0.00869849	3	1	XLOC_050318	XLOC_108420;XLOC_126088	NA	NA	NA	XLOC_069028;XLOC_085790;XLOC_133185
Cellular Component	cell-cell junction	GO:0005911	0.312446	0.0519837	NA	NA	NA	0.00869849	3	1	XLOC_050318	XLOC_108420;XLOC_126088	NA	NA	NA	XLOC_069028;XLOC_085790;XLOC_133185
Cellular Component	chloroplast	GO:0009507	0.227607	0.0263918	NA	NA	NA	0.253285	3	1	XLOC_017597	XLOC_020424;XLOC_077879	NA	NA	NA	XLOC_020424
Cellular Component	chloroplast part	GO:0044434	0.212489	0.0228126	NA	NA	NA	0.236735	3	1	XLOC_017597	XLOC_020424;XLOC_077879	NA	NA	NA	XLOC_020424
Cellular Component	organelle inner membrane	GO:0019866	0.0190447	0.188649	NA	NA	NA	0.2141	3	1	XLOC_116169;XLOC_119770	XLOC_119770	NA	NA	NA	XLOC_104800
Cellular Component	cytosol	GO:0005829	NA	0.355085	NA	0.790004	NA	0.676758	3	0	NA	Traes_2AL_EE7CA0809;Traes_4BL_95197062C;Traes_5DL_2D0C11D58;Traes_7DS_E1211276E	NA	Traes_2AS_647C2FAA9	NA	Traes_2DL_4A704421B;Traes_5AL_19F0D7F2A;Traes_5BL_D5FFA0E4D
Cellular Component	envelope	GO:0031975	0.362065	0.353557	NA	NA	NA	0.173242	3	0	XLOC_116169;XLOC_119770	XLOC_077879;XLOC_119770	NA	NA	NA	Traes_4AS_B5988C5A1;Traes_4DL_2362A8394;XLOC_104800
Cellular Component	organelle envelope	GO:0031967	0.362065	0.353557	NA	NA	NA	0.173242	3	0	XLOC_116169;XLOC_119770	XLOC_077879;XLOC_119770	NA	NA	NA	Traes_4AS_B5988C5A1;Traes_4DL_2362A8394;XLOC_104800
Cellular Component	translation preinitiation complex	GO:0070993	0.000244512	NA	NA	NA	NA	0.0287643	2	2	XLOC_062495;XLOC_123492	NA	NA	NA	NA	XLOC_123492
Cellular Component	bounding membrane of organelle	GO:0098588	NA	0.0251749	NA	NA	NA	0.247808	2	1	NA	XLOC_102679;XLOC_125791	NA	NA	NA	XLOC_116329
Cellular Component	chromosomal part	GO:0044427	0.00216575	NA	NA	0.121663	NA	NA	2	1	XLOC_028369;XLOC_054852;XLOC_108760	NA	NA	XLOC_052780	NA	NA
Cellular Component	chromosome	GO:0005694	0.0038718	NA	NA	0.146954	NA	NA	2	1	XLOC_028369;XLOC_054852;XLOC_108760	NA	NA	XLOC_052780	NA	NA
Cellular Component	plastid inner membrane	GO:0009528	0.00355486	0.0848395	NA	NA	NA	NA	2	1	XLOC_116169;XLOC_119770	XLOC_119770	NA	NA	NA	NA
Cellular Component	plastid membrane	GO:0042170	0.0139224	0.162523	NA	NA	NA	NA	2	1	XLOC_116169;XLOC_119770	XLOC_119770	NA	NA	NA	NA
Cellular Component	plastid thylakoid	GO:0031976	0.0179654	0.183489	NA	NA	NA	NA	2	1	XLOC_017597;XLOC_116169	XLOC_077879	NA	NA	NA	NA
Cellular Component	cytoskeleton	GO:0005856	NA	0.729193	NA	NA	NA	0.811197	2	0	NA	Traes_2BS_8638CFB50;Traes_5BL_F274E082E;Traes_5DL_9B467A4B5	NA	NA	NA	TRAES3BF066900110CFD_g;Traes_5DL_0A3BF1059;XLOC_116329
Cellular Component	plastid envelope	GO:0009526	0.0998871	0.0967881	NA	NA	NA	NA	2	0	XLOC_116169;XLOC_119770	XLOC_077879;XLOC_119770	NA	NA	NA	NA
Cellular Component	vacuole	GO:0005773	NA	0.223136	NA	NA	NA	0.561476	2	0	NA	Traes_2AL_EE7CA0809;Traes_4BL_95197062C;Traes_5DL_2D0C11D58	NA	NA	NA	Traes_6DL_6C1ACB92E;XLOC_116329
Cellular Component	ISWI-type complex	GO:0031010	0.00796523	NA	NA	NA	NA	NA	1	1	XLOC_028369;XLOC_033140	NA	NA	NA	NA	NA
Cellular Component	SWI/SNF superfamily-type complex	GO:0070603	0.00796523	NA	NA	NA	NA	NA	1	1	XLOC_028369;XLOC_033140	NA	NA	NA	NA	NA
Cellular Component	cell projection	GO:0042995	0.0254774	NA	NA	NA	NA	NA	1	1	XLOC_072096	NA	NA	NA	NA	NA
Cellular Component	chromatin	GO:0000785	0.0111894	NA	NA	NA	NA	NA	1	1	XLOC_054852;XLOC_108760	NA	NA	NA	NA	NA
Cellular Component	endoplasmic reticulum part	GO:0044432	0.0379731	NA	NA	NA	NA	NA	1	1	XLOC_000135	NA	NA	NA	NA	NA
Cellular Component	nucleoplasm part	GO:0044451	0.0224411	NA	NA	NA	NA	NA	1	1	XLOC_059634;XLOC_089260	NA	NA	NA	NA	NA
Cellular Component	proton-transporting V-type ATPase complex	GO:0033176	0.0254774	NA	NA	NA	NA	NA	1	1	XLOC_033140	NA	NA	NA	NA	NA
Cellular Component	replication fork	GO:0005657	NA	NA	NA	0.0128795	NA	NA	1	1	NA	NA	NA	XLOC_052780	NA	NA
Cellular Component	vacuolar membrane	GO:0005774	NA	NA	NA	NA	NA	0.0428363	1	1	NA	NA	NA	NA	NA	XLOC_116329
Cellular Component	vacuolar part	GO:0044437	NA	NA	NA	NA	NA	0.0428363	1	1	NA	NA	NA	NA	NA	XLOC_116329
Cellular Component	clathrin coat	GO:0030118	NA	0.055394	NA	NA	NA	NA	1	0	NA	XLOC_102679	NA	NA	NA	NA
Cellular Component	clathrin vesicle coat	GO:0030125	NA	0.055394	NA	NA	NA	NA	1	0	NA	XLOC_102679	NA	NA	NA	NA
Cellular Component	clathrin-coated vesicle	GO:0030136	NA	0.055394	NA	NA	NA	NA	1	0	NA	XLOC_102679	NA	NA	NA	NA
Cellular Component	clathrin-coated vesicle membrane	GO:0030665	NA	0.055394	NA	NA	NA	NA	1	0	NA	XLOC_102679	NA	NA	NA	NA
Cellular Component	microtubule cytoskeleton	GO:0015630	NA	NA	NA	NA	NA	0.208337	1	0	NA	NA	NA	NA	NA	XLOC_116329
Cellular Component	nucleolus	GO:0005730	NA	0.091736	NA	NA	NA	NA	1	0	NA	Traes_2AL_EE7CA0809;Traes_4BL_95197062C;Traes_5DL_2D0C11D58	NA	NA	NA	NA
Cellular Component	photosynthetic membrane	GO:0034357	0.0981032	NA	NA	NA	NA	NA	1	0	XLOC_017597	NA	NA	NA	NA	NA
Cellular Component	ribosomal subunit	GO:0044391	NA	0.055394	NA	NA	NA	NA	1	0	NA	XLOC_012637	NA	NA	NA	NA
Cellular Component	thylakoid part	GO:0044436	0.149019	NA	NA	NA	NA	NA	1	0	XLOC_017597	NA	NA	NA	NA	NA
		NA indicate no enrichment.

## Sheet: Table S4C
Supplementary Table S4C. GO enrichment of DEGs (N0 VS N225) according to molecular function in wheat caryopsis during 10-35 DAA
			P-value								DEGs
Type	Term	GO ID	T1_N0-vs-T1_N225	T2_N0-vs-T2_N225	T3_N0-vs-T3_N225	T4_N0-vs-T4_N225	T5_N0-vs-T5_N225	T6_N0-vs-T6_N225	Number of enrichment stages	Number of enrichment stages (P<0.05)	T1_N0-vs-T1_N225	T2_N0-vs-T2_N225	T3_N0-vs-T3_N225	T4_N0-vs-T4_N225	T5_N0-vs-T5_N225	T6_N0-vs-T6_N225
Molecular Function	cation binding	GO:0043169	9.53e-20	3.14e-06	0.000518102	2.61e-05	0.00280272	0.0119703	6	6	XLOC_000135;XLOC_017597;XLOC_017980;XLOC_020144;XLOC_024416;XLOC_027620;XLOC_028369;XLOC_028468;XLOC_031844;XLOC_032252;XLOC_032257;XLOC_033140;XLOC_041585;XLOC_041604;XLOC_043782;XLOC_063499;XLOC_071913;XLOC_072519;XLOC_080288;XLOC_082048;XLOC_089462;XLOC_098939;XLOC_100357;XLOC_102774;XLOC_103142;XLOC_114051;XLOC_114976;XLOC_115447;XLOC_119614;XLOC_122894;XLOC_130767;XLOC_131139;XLOC_131367;XLO…	XLOC_000237;XLOC_017525;XLOC_027085;XLOC_027185;XLOC_028390;XLOC_043130;XLOC_045431;XLOC_052374;XLOC_054965;XLOC_063499;XLOC_077879;XLOC_078298;XLOC_098939;XLOC_102774;XLOC_114485;XLOC_116159;XLOC_116190;XLOC_116365;XLOC_118108;XLOC_124627	XLOC_084615;XLOC_084616;XLOC_102774;XLOC_116159;XLOC_116190;XLOC_116469;XLOC_131140	XLOC_041604;XLOC_063499;XLOC_073861;XLOC_078298;XLOC_085702;XLOC_089462;XLOC_114185;XLOC_114976;XLOC_120829;XLOC_131140	XLOC_032252;XLOC_050482;XLOC_080285;XLOC_080288;XLOC_126653	XLOC_052374;XLOC_054965;XLOC_063650;XLOC_065825;XLOC_067207;XLOC_067224;XLOC_068617;XLOC_072270;XLOC_085790;XLOC_098360;XLOC_104800;XLOC_122894;XLOC_125666;XLOC_133185
Molecular Function	ion binding	GO:0043167	2.54e-24	1.1e-05	0.000856027	5.35e-05	0.00403487	0.0230878	6	6	XLOC_000135;XLOC_017597;XLOC_017980;XLOC_020144;XLOC_024416;XLOC_027620;XLOC_028369;XLOC_028468;XLOC_031401;XLOC_031844;XLOC_032252;XLOC_032257;XLOC_033140;XLOC_041585;XLOC_041604;XLOC_043782;XLOC_050766;XLOC_063499;XLOC_071913;XLOC_072519;XLOC_080288;XLOC_082048;XLOC_089462;XLOC_094397;XLOC_097785;XLOC_098939;XLOC_100357;XLOC_102774;XLOC_103142;XLOC_108480;XLOC_114051;XLOC_114976;XLOC_115447;XLO…	XLOC_000237;XLOC_017525;XLOC_027085;XLOC_027185;XLOC_028390;XLOC_043130;XLOC_045431;XLOC_052374;XLOC_054965;XLOC_063499;XLOC_077879;XLOC_078298;XLOC_098939;XLOC_102774;XLOC_114485;XLOC_116159;XLOC_116190;XLOC_116365;XLOC_118108;XLOC_124627	XLOC_084615;XLOC_084616;XLOC_102774;XLOC_116159;XLOC_116190;XLOC_116469;XLOC_131140	XLOC_041604;XLOC_063499;XLOC_073861;XLOC_078298;XLOC_085702;XLOC_089462;XLOC_114185;XLOC_114976;XLOC_120829;XLOC_131140	XLOC_032252;XLOC_050482;XLOC_080285;XLOC_080288;XLOC_126653	XLOC_052374;XLOC_054965;XLOC_063650;XLOC_065825;XLOC_067207;XLOC_067224;XLOC_068617;XLOC_072270;XLOC_085790;XLOC_098360;XLOC_104800;XLOC_122894;XLOC_125666;XLOC_133185
Molecular Function	metal ion binding	GO:0046872	5.33e-12	2.93e-06	0.000623468	0.00010239	0.035038	0.0380068	6	6	XLOC_000135;XLOC_017980;XLOC_024416;XLOC_027620;XLOC_028468;XLOC_031844;XLOC_032252;XLOC_032257;XLOC_041604;XLOC_043782;XLOC_063499;XLOC_071913;XLOC_072519;XLOC_082048;XLOC_089462;XLOC_098939;XLOC_100357;XLOC_114976;XLOC_119614;XLOC_122894;XLOC_131139;XLOC_131954	XLOC_000237;XLOC_027085;XLOC_027185;XLOC_028390;XLOC_043130;XLOC_045431;XLOC_052374;XLOC_054965;XLOC_063499;XLOC_077879;XLOC_078298;XLOC_098939;XLOC_114485;XLOC_116159;XLOC_116190;XLOC_116365;XLOC_118108	XLOC_084615;XLOC_084616;XLOC_116159;XLOC_116190;XLOC_116469;XLOC_131140	XLOC_041604;XLOC_063499;XLOC_078298;XLOC_089462;XLOC_114185;XLOC_114976;XLOC_120829;XLOC_131140	XLOC_032252;XLOC_050482;XLOC_126653	XLOC_052374;XLOC_054965;XLOC_065825;XLOC_067207;XLOC_067224;XLOC_068617;XLOC_072270;XLOC_098360;XLOC_122894;XLOC_133185
Molecular Function	carbohydrate derivative binding	GO:0097367	5.02e-16	0.0142714	0.00707459	0.0254812	0.0498207	0.392446	6	5	XLOC_007964;XLOC_028170;XLOC_028369;XLOC_028468;XLOC_031844;XLOC_032252;XLOC_033140;XLOC_041585;XLOC_043535;XLOC_043782;XLOC_064688;XLOC_071664;XLOC_073134;XLOC_073966;XLOC_074033;XLOC_080288;XLOC_098807;XLOC_102774;XLOC_103142;XLOC_114051;XLOC_114728;XLOC_118402;XLOC_119614;XLOC_120308;XLOC_122796;XLOC_122894;XLOC_130148;XLOC_132270	XLOC_000237;XLOC_046468;XLOC_073966;XLOC_086236;XLOC_102129;XLOC_102774;XLOC_107055;XLOC_118108;XLOC_119537;XLOC_129269;XLOC_130148	XLOC_072404;XLOC_077822;XLOC_083716;XLOC_102774;XLOC_116469	XLOC_015157;XLOC_048134;XLOC_052780;XLOC_072580;XLOC_130148	XLOC_032252;XLOC_080285;XLOC_080288	XLOC_002217;XLOC_039764;XLOC_085790;XLOC_098360;XLOC_104800;XLOC_118687;XLOC_122894
Molecular Function	hydrolase activity	GO:0016787	0.0195589	4.63e-05	0.000731701	0.645984	0.0102829	0.000685311	6	5	TRAES3BF039300010CFD_g;TRAES3BF053500090CFD_g;Traes_1AL_A5860C535;Traes_1DL_867246F64;Traes_2AL_024B0565B;Traes_2AL_0C8275227;Traes_2AL_3BAFCC8C5;Traes_2AL_E2B960C41;Traes_2AS_6DCA4AADD;Traes_2BL_5A8297D8E;Traes_2BL_78D03FFA1;Traes_2DL_D13018A01;Traes_3AL_148573198;Traes_3AS_3216E0032;Traes_3AS_697F2FC13;Traes_3B_52F9AF137;Traes_3B_FBE2447AA2;Traes_3DL_B7E220606;Traes_3DS_0166803C6;Traes_4AL_D770…	TRAES3BF012100010CFD_g;TRAES3BF080100010CFD_g;TRAES3BF093200230CFD_g;Traes_1AL_19AF54D53;Traes_1AS_3B57A5261;Traes_1AS_D6DB96973;Traes_1AS_D8E37233E;Traes_1BL_30BE09849;Traes_1BL_5763093BF;Traes_1BS_A4FD92A76;Traes_1BS_A4FD92A761;Traes_1BS_DD370D1C7;Traes_1DS_427E0E3C7;Traes_2AL_3BAFCC8C5;Traes_2AL_45CEAFCF2;Traes_2AL_E2B960C41;Traes_2AL_F289C5675;Traes_2AS_7E8F8471C;Traes_2BL_0D44F4C96;Traes_2BL…	TRAES3BF046600020CFD_g;TRAES3BF190500010CFD_g;Traes_1AL_D1AF9EF20;Traes_2BL_8495512BD1;Traes_3AL_DABE7199F;Traes_5AL_FA3033A40;Traes_5BL_BCA852AC9;Traes_5BL_D6C9D200D1;Traes_5DL_5E2AECAD6;Traes_5DL_A5D385E8D;Traes_5DL_CEBA87E3F;Traes_5DL_DF4EA7BE9;Traes_5DS_EA2F39971;Traes_6BL_EDDFF9D8B;Traes_6DL_996A9FA5E;Traes_7AS_F8561D80E;Traes_7BL_A7049B8A3;Traes_7DL_64905FA8B;Traes_7DS_E34DA2F50;XLOC_015081…	TRAES3BF190500010CFD_g;Traes_2AL_3BAFCC8C5;Traes_2AL_E2B960C41;Traes_2BL_0D44F4C96;Traes_2BL_BDC074418;Traes_3AL_DABE7199F;Traes_4AL_993A675F6;Traes_4BS_11DDF29B31;Traes_4BS_1785F0AA6;Traes_5BL_22ED571AE;Traes_6DL_0134751D2;Traes_7BS_560DA8FC2;XLOC_015157;XLOC_052780;XLOC_073861;XLOC_103584;XLOC_120829;XLOC_133287	TRAES3BF012100010CFD_g;TRAES3BF046600020CFD_g;TRAES3BF190500010CFD_g;Traes_2AL_3BAFCC8C5;Traes_2AL_6162A036E;Traes_2AL_E2B960C41;Traes_2BL_2D440C559;Traes_3AL_DABE7199F;Traes_3AS_075D3EB21;Traes_3DS_6774BF63A;Traes_5BS_BD107D52D;Traes_6BL_EDDFF9D8B;Traes_6DL_E4582581B;Traes_7DS_8B69EA343;XLOC_090390;XLOC_090819;XLOC_125681	TRAES3BF012100010CFD_g;TRAES3BF013900010CFD_g;TRAES3BF023800040CFD_g;TRAES3BF023900030CFD_g;TRAES3BF026100050CFD_g;TRAES3BF031100030CFD_g;TRAES3BF047700020CFD_g;TRAES3BF066900110CFD_g;TRAES3BF190500010CFD_g;Traes_1AS_944BE15E2;Traes_1BL_84EEAC5D5;Traes_1BL_EB3E94642;Traes_1BS_A796D1236;Traes_1DL_F06343530;Traes_2AL_DB64E18A1;Traes_2AL_E28BDB57F;Traes_2AS_7E7E80A43;Traes_2BL_BDC074418;Traes_2DL_0E…
Molecular Function	nucleoside binding	GO:0001882	3.75e-16	0.0131937	0.00674327	0.0243885	0.0484187	0.381124	6	5	XLOC_007964;XLOC_028170;XLOC_028369;XLOC_028468;XLOC_031844;XLOC_032252;XLOC_033140;XLOC_041585;XLOC_043535;XLOC_043782;XLOC_064688;XLOC_071664;XLOC_073134;XLOC_073966;XLOC_074033;XLOC_080288;XLOC_098807;XLOC_102774;XLOC_103142;XLOC_114051;XLOC_114728;XLOC_118402;XLOC_119614;XLOC_120308;XLOC_122796;XLOC_122894;XLOC_130148;XLOC_132270	XLOC_000237;XLOC_046468;XLOC_073966;XLOC_086236;XLOC_102129;XLOC_102774;XLOC_107055;XLOC_118108;XLOC_119537;XLOC_129269;XLOC_130148	XLOC_072404;XLOC_077822;XLOC_083716;XLOC_102774;XLOC_116469	XLOC_015157;XLOC_048134;XLOC_052780;XLOC_072580;XLOC_130148	XLOC_032252;XLOC_080285;XLOC_080288	XLOC_002217;XLOC_039764;XLOC_085790;XLOC_098360;XLOC_104800;XLOC_118687;XLOC_122894
Molecular Function	purine nucleoside binding	GO:0001883	3.04e-16	0.0124769	0.00651793	0.0236419	0.0474492	0.373205	6	5	XLOC_007964;XLOC_028170;XLOC_028369;XLOC_028468;XLOC_031844;XLOC_032252;XLOC_033140;XLOC_041585;XLOC_043535;XLOC_043782;XLOC_064688;XLOC_071664;XLOC_073134;XLOC_073966;XLOC_074033;XLOC_080288;XLOC_098807;XLOC_102774;XLOC_103142;XLOC_114051;XLOC_114728;XLOC_118402;XLOC_119614;XLOC_120308;XLOC_122796;XLOC_122894;XLOC_130148;XLOC_132270	XLOC_000237;XLOC_046468;XLOC_073966;XLOC_086236;XLOC_102129;XLOC_102774;XLOC_107055;XLOC_118108;XLOC_119537;XLOC_129269;XLOC_130148	XLOC_072404;XLOC_077822;XLOC_083716;XLOC_102774;XLOC_116469	XLOC_015157;XLOC_048134;XLOC_052780;XLOC_072580;XLOC_130148	XLOC_032252;XLOC_080285;XLOC_080288	XLOC_002217;XLOC_039764;XLOC_085790;XLOC_098360;XLOC_104800;XLOC_118687;XLOC_122894
Molecular Function	purine ribonucleoside binding	GO:0032550	3.04e-16	0.0124769	0.00651793	0.0236419	0.0474492	0.373205	6	5	XLOC_007964;XLOC_028170;XLOC_028369;XLOC_028468;XLOC_031844;XLOC_032252;XLOC_033140;XLOC_041585;XLOC_043535;XLOC_043782;XLOC_064688;XLOC_071664;XLOC_073134;XLOC_073966;XLOC_074033;XLOC_080288;XLOC_098807;XLOC_102774;XLOC_103142;XLOC_114051;XLOC_114728;XLOC_118402;XLOC_119614;XLOC_120308;XLOC_122796;XLOC_122894;XLOC_130148;XLOC_132270	XLOC_000237;XLOC_046468;XLOC_073966;XLOC_086236;XLOC_102129;XLOC_102774;XLOC_107055;XLOC_118108;XLOC_119537;XLOC_129269;XLOC_130148	XLOC_072404;XLOC_077822;XLOC_083716;XLOC_102774;XLOC_116469	XLOC_015157;XLOC_048134;XLOC_052780;XLOC_072580;XLOC_130148	XLOC_032252;XLOC_080285;XLOC_080288	XLOC_002217;XLOC_039764;XLOC_085790;XLOC_098360;XLOC_104800;XLOC_118687;XLOC_122894
Molecular Function	ribonucleoside binding	GO:0032549	3.04e-16	0.0124769	0.00651793	0.0236419	0.0474492	0.373205	6	5	XLOC_007964;XLOC_028170;XLOC_028369;XLOC_028468;XLOC_031844;XLOC_032252;XLOC_033140;XLOC_041585;XLOC_043535;XLOC_043782;XLOC_064688;XLOC_071664;XLOC_073134;XLOC_073966;XLOC_074033;XLOC_080288;XLOC_098807;XLOC_102774;XLOC_103142;XLOC_114051;XLOC_114728;XLOC_118402;XLOC_119614;XLOC_120308;XLOC_122796;XLOC_122894;XLOC_130148;XLOC_132270	XLOC_000237;XLOC_046468;XLOC_073966;XLOC_086236;XLOC_102129;XLOC_102774;XLOC_107055;XLOC_118108;XLOC_119537;XLOC_129269;XLOC_130148	XLOC_072404;XLOC_077822;XLOC_083716;XLOC_102774;XLOC_116469	XLOC_015157;XLOC_048134;XLOC_052780;XLOC_072580;XLOC_130148	XLOC_032252;XLOC_080285;XLOC_080288	XLOC_002217;XLOC_039764;XLOC_085790;XLOC_098360;XLOC_104800;XLOC_118687;XLOC_122894
Molecular Function	transition metal ion binding	GO:0046914	3.07e-06	2.8e-06	0.00915706	0.00559088	0.0188562	0.117532	6	5	XLOC_024416;XLOC_028468;XLOC_032252;XLOC_032257;XLOC_041604;XLOC_043782;XLOC_063499;XLOC_071913;XLOC_072519;XLOC_098939;XLOC_122894;XLOC_131139;XLOC_131954	XLOC_000237;XLOC_027085;XLOC_027185;XLOC_028390;XLOC_043130;XLOC_045431;XLOC_052374;XLOC_054965;XLOC_063499;XLOC_077879;XLOC_078298;XLOC_098939;XLOC_116159;XLOC_116190;XLOC_118108	XLOC_116159;XLOC_116190;XLOC_116469;XLOC_131140	XLOC_041604;XLOC_063499;XLOC_078298;XLOC_120829;XLOC_131140	XLOC_032252;XLOC_050482;XLOC_126653	XLOC_052374;XLOC_054965;XLOC_067207;XLOC_068617;XLOC_098360;XLOC_122894;XLOC_133185
Molecular Function	catalytic activity	GO:0003824	0.0693262	0.00216803	0.0367447	0.58686	0.050959	5.61e-05	6	3	TRAES3BF039300010CFD_g;TRAES3BF053500090CFD_g;TRAES3BF096900150CFD_g;Traes_1AL_A5860C535;Traes_1BL_EA40F9ABE;Traes_1BS_131057B0F;Traes_1BS_C362E6D6E;Traes_1DL_867246F64;Traes_1DL_F88E5106B;Traes_1DS_1EB6E04F8;Traes_2AL_024B0565B;Traes_2AL_0C8275227;Traes_2AL_2612F72B9;Traes_2AL_3BAFCC8C5;Traes_2AL_77DE42E1C;Traes_2AL_E2B960C41;Traes_2AS_172B21BF7;Traes_2AS_6DCA4AADD;Traes_2AS_C411984C9;Traes_2BL_…	EPlTAEG00000010008;EPlTAEG00000010025;TRAES3BF012100010CFD_g;TRAES3BF050800220CFD_g;TRAES3BF058100130CFD_g;TRAES3BF066900080CFD_g;TRAES3BF072500040CFD_g;TRAES3BF080100010CFD_g;TRAES3BF093200230CFD_g;TRAES3BF113100060CFD_g;TRAES3BF274200020CFD_g;Traes_1AL_014F29DA6;Traes_1AL_19AF54D53;Traes_1AL_5321917F4;Traes_1AS_3B57A5261;Traes_1AS_D6DB96973;Traes_1AS_D8E37233E;Traes_1BL_30BE09849;Traes_1BL_56BF…	TRAES3BF046600020CFD_g;TRAES3BF190500010CFD_g;Traes_1AL_D1AF9EF20;Traes_1BL_28B2386DF;Traes_1BL_49BF78501;Traes_1BS_1182C63E2;Traes_2AS_B8DF22770;Traes_2BL_8495512BD1;Traes_2BL_9D381711E;Traes_3AL_DABE7199F;Traes_3B_6ACAF6BA4;Traes_3DS_747E90A65;Traes_4AL_761FA7038;Traes_4AS_50F2C4B5D;Traes_4AS_CECD2CB54;Traes_4BL_121EFC9C6;Traes_4BL_7E9FC4E29;Traes_4BL_BC8BE37B2;Traes_4BS_913A67B0E;Traes_5AL_FA3…	TRAES3BF059600040CFD_g;TRAES3BF190500010CFD_g;Traes_1AL_A7100841D;Traes_1BL_A2A76A427;Traes_1BL_FB33D4531;Traes_1DS_C09B774C7;Traes_2AL_0EC4A0B2C;Traes_2AL_3BAFCC8C5;Traes_2AL_E2B960C41;Traes_2AS_647C2FAA9;Traes_2BL_0D44F4C96;Traes_2BL_24878587D;Traes_2BL_BDC074418;Traes_2BL_DD0425EB5;Traes_2BL_FD1569D04;Traes_2BS_09313A224;Traes_2BS_232AE7601;Traes_2BS_9B34A7A43;Traes_2BS_B4AB09A4E;Traes_2DS_225…	TRAES3BF012100010CFD_g;TRAES3BF046600020CFD_g;TRAES3BF060600150CFD_g;TRAES3BF190500010CFD_g;Traes_1BL_A2A76A427;Traes_1BL_FB33D4531;Traes_2AL_0EC4A0B2C;Traes_2AL_3BAFCC8C5;Traes_2AL_6162A036E;Traes_2AL_E2B960C41;Traes_2BL_2D440C559;Traes_3AL_DABE7199F;Traes_3AS_075D3EB21;Traes_3DL_F5560745B;Traes_3DS_6774BF63A;Traes_4DL_BD352CF07;Traes_5BL_185FFF233;Traes_5BL_228D47CEC;Traes_5BL_27DED314D;Traes_5…	EPlTAEG00000010044;EPlTAEG00000010079;TRAES3BF012100010CFD_g;TRAES3BF013900010CFD_g;TRAES3BF023800040CFD_g;TRAES3BF023900030CFD_g;TRAES3BF026100050CFD_g;TRAES3BF031100030CFD_g;TRAES3BF047700020CFD_g;TRAES3BF054800020CFD_g;TRAES3BF066900110CFD_g;TRAES3BF140800020CFD_g;TRAES3BF190500010CFD_g;Traes_1AL_A37AB3144;Traes_1AL_E00BF49A8;Traes_1AS_4A6E603D3;Traes_1AS_87B7A8114;Traes_1AS_944BE15E2;Traes_1A…
Molecular Function	lipid binding	GO:0008289	0.377657	0.24961	0.00800362	0.108838	0.00284179	0.871147	6	2	TRAES3BF088400030CFD_g;Traes_3DS_6873B48F6	Traes_3B_19DAE91FF;Traes_4BL_96C906D61;Traes_5AL_4F083B77E	Traes_4BL_AB3EBF1FD;Traes_5BL_EF2D08FBB;Traes_5DL_A69B2A034	TRAES3BF088400030CFD_g;Traes_4BL_AB3EBF1FD	TRAES3BF088400050CFD_g;Traes_2DL_9E678AFFB;Traes_5BL_EF2D08FBB	Traes_1BL_F0554ED4E
Molecular Function	enzyme regulator activity	GO:0030234	0.918312	0.232258	0.539388	0.288211	0.414413	0.0167453	6	1	Traes_5BS_94E7558B31	TRAES3BF080100010CFD_g;TRAES3BF093200230CFD_g;Traes_2BL_253F52620;Traes_2BL_DE4C02E941;Traes_5BL_22ED571AE	Traes_1AL_D1AF9EF20	Traes_1DS_C09B774C7;Traes_5BL_22ED571AE	Traes_3AS_075D3EB21	Traes_1AS_944BE15E2;Traes_5BL_0A34DDC7F;Traes_5BL_22ED571AE;Traes_6AS_8484A6E38;Traes_6BS_539C8C254;XLOC_009007;XLOC_034856;XLOC_047228;XLOC_104904
Molecular Function	hydrolase activity, acting on acid anhydrides	GO:0016817	5.15e-06	0.371253	0.517523	0.264763	0.395362	0.493135	6	1	XLOC_007964;XLOC_025117;XLOC_028170;XLOC_028369;XLOC_028468;XLOC_033140;XLOC_041585;XLOC_042338;XLOC_043782;XLOC_118402;XLOC_120308;XLOC_122894	Traes_5BL_F274E082E;XLOC_063887;XLOC_086236;XLOC_118108	XLOC_116469	XLOC_015157;XLOC_052780	XLOC_125681	TRAES3BF066900110CFD_g;XLOC_104800;XLOC_118687;XLOC_122894
Molecular Function	hydrolase activity, acting on acid anhydrides, in phosphorus-containing anhydrides	GO:0016818	4.76e-06	0.365917	0.514804	0.261919	0.393012	0.487181	6	1	XLOC_007964;XLOC_025117;XLOC_028170;XLOC_028369;XLOC_028468;XLOC_033140;XLOC_041585;XLOC_042338;XLOC_043782;XLOC_118402;XLOC_120308;XLOC_122894	Traes_5BL_F274E082E;XLOC_063887;XLOC_086236;XLOC_118108	XLOC_116469	XLOC_015157;XLOC_052780	XLOC_125681	TRAES3BF066900110CFD_g;XLOC_104800;XLOC_118687;XLOC_122894
Molecular Function	hydrolase activity, acting on ester bonds	GO:0016788	0.00512643	0.67058	0.194448	0.675406	0.430114	0.223064	6	1	Traes_3DS_0166803C6;XLOC_001541;XLOC_028369;XLOC_033140;XLOC_043782;XLOC_054852;XLOC_077033;XLOC_114728	XLOC_028454;XLOC_065044;XLOC_118108	Traes_6DL_996A9FA5E;XLOC_015081	XLOC_073861	Traes_6DL_E4582581B	TRAES3BF023800040CFD_g;TRAES3BF023900030CFD_g;Traes_4AL_F52F9F1BE;Traes_4AS_58DE58B00;Traes_4AS_58DE58B001;Traes_6AL_91F3E548F
Molecular Function	molecular function regulator	GO:0098772	0.716907	0.116376	0.542614	0.291759	0.417247	0.0176352	6	1	Traes_5BS_94E7558B31;XLOC_043782	TRAES3BF080100010CFD_g;TRAES3BF093200230CFD_g;Traes_2BL_253F52620;Traes_2BL_DE4C02E941;Traes_5BL_22ED571AE;XLOC_118108	Traes_1AL_D1AF9EF20	Traes_1DS_C09B774C7;Traes_5BL_22ED571AE	Traes_3AS_075D3EB21	Traes_1AS_944BE15E2;Traes_5BL_0A34DDC7F;Traes_5BL_22ED571AE;Traes_6AS_8484A6E38;Traes_6BS_539C8C254;XLOC_009007;XLOC_034856;XLOC_047228;XLOC_104904
Molecular Function	nucleoside-triphosphatase activity	GO:0017111	3.26e-06	0.340559	0.50168	0.248421	0.381725	0.458534	6	1	XLOC_007964;XLOC_025117;XLOC_028170;XLOC_028369;XLOC_028468;XLOC_033140;XLOC_041585;XLOC_042338;XLOC_043782;XLOC_118402;XLOC_120308;XLOC_122894	Traes_5BL_F274E082E;XLOC_063887;XLOC_086236;XLOC_118108	XLOC_116469	XLOC_015157;XLOC_052780	XLOC_125681	TRAES3BF066900110CFD_g;XLOC_104800;XLOC_118687;XLOC_122894
Molecular Function	phosphotransferase activity, alcohol group as acceptor	GO:0016773	0.00897227	0.230816	0.323554	0.10152	0.236507	0.582735	6	1	XLOC_032252;XLOC_043535;XLOC_114728;XLOC_119614;XLOC_122796	XLOC_119537;XLOC_124015;XLOC_125791	XLOC_016788	XLOC_016788;XLOC_048134	XLOC_032252	XLOC_098360;XLOC_104800
Molecular Function	protein kinase activity	GO:0004672	0.0333695	0.212303	0.312101	0.0943478	0.227606	0.558971	6	1	XLOC_032252;XLOC_043535;XLOC_119614;XLOC_122796	XLOC_119537;XLOC_124015;XLOC_125791	XLOC_016788	XLOC_016788;XLOC_048134	XLOC_032252	XLOC_098360;XLOC_104800
Molecular Function	pyrophosphatase activity	GO:0016462	4.67e-06	0.364583	0.514122	0.261209	0.392423	0.485688	6	1	XLOC_007964;XLOC_025117;XLOC_028170;XLOC_028369;XLOC_028468;XLOC_033140;XLOC_041585;XLOC_042338;XLOC_043782;XLOC_118402;XLOC_120308;XLOC_122894	Traes_5BL_F274E082E;XLOC_063887;XLOC_086236;XLOC_118108	XLOC_116469	XLOC_015157;XLOC_052780	XLOC_125681	TRAES3BF066900110CFD_g;XLOC_104800;XLOC_118687;XLOC_122894
Molecular Function	transferase activity, transferring phosphorus-containing groups	GO:0016772	0.0323459	0.993616	0.533635	0.768182	0.642469	0.936564	6	1	Traes_2AS_172B21BF7;Traes_2BS_E02990F3C;Traes_3AL_3445B0339;Traes_3DL_A466BAECF;Traes_4BL_FA7EB1648;Traes_5AS_4D26392A5;Traes_6DL_F22923A16;Traes_7AS_C67EDE227;Traes_7DL_9423AB6A4;Traes_7DL_B76848797;XLOC_028369;XLOC_028468;XLOC_031401;XLOC_032252;XLOC_033140;XLOC_043535;XLOC_043782;XLOC_050766;XLOC_063499;XLOC_072096;XLOC_073512;XLOC_080288;XLOC_095017;XLOC_106774;XLOC_106904;XLOC_114728;XLOC_11…	TRAES3BF274200020CFD_g;Traes_1AL_5321917F4;Traes_1DS_8B0FC9013;Traes_2DL_A168393D5;Traes_4AS_C26858DB5;Traes_4BS_9285C0809;Traes_5BL_7C8F65A5E;Traes_5DL_005F556FC1;Traes_6AL_0681B2C3D;XLOC_008517;XLOC_008551;XLOC_063499;XLOC_065792;XLOC_073512;XLOC_084110;XLOC_118108;XLOC_119537;XLOC_119770;XLOC_124015;XLOC_125791;XLOC_130148	Traes_1BL_49BF78501;Traes_3B_6ACAF6BA4;Traes_4AL_761FA7038;Traes_5BL_DE8427D23;Traes_6AL_0681B2C3D;XLOC_016788;XLOC_072404;XLOC_088186	Traes_2BL_24878587D;Traes_2BL_FD1569D04;Traes_3B_EC9D0FC5F;XLOC_016788;XLOC_021616;XLOC_048134;XLOC_063499;XLOC_088186;XLOC_130148	TRAES3BF060600150CFD_g;XLOC_032252;XLOC_080285;XLOC_080288;XLOC_084111	Traes_1AL_A37AB3144;Traes_1AL_E00BF49A8;Traes_1BL_A257DE671;Traes_2AS_72B3479AE;Traes_3AL_2257408CA;Traes_3AL_7A685D3E8;Traes_3DL_16CFC20F9;Traes_3DL_17C29322D;Traes_3DL_A839AA952;Traes_4AL_6AC6E355B;Traes_4AL_CB1896D77;Traes_4AS_04E4A0063;Traes_4AS_FB68050B2;Traes_4BS_9285C0809;Traes_4DS_080C3A615;Traes_5AL_10F82280C;Traes_5AL_763343BC0;Traes_5BL_06912B45B;Traes_5BL_12214988F;Traes_5DL_502C1AC95…
Molecular Function	DNA binding	GO:0003677	0.985298	0.918839	0.809881	0.999291	0.497025	0.236624	6	0	Traes_1BS_131057B0F;Traes_1DL_F88E5106B;Traes_2AL_723E42163;Traes_2AS_C411984C9;Traes_3DL_B7E220606;Traes_3DS_981B4E4D9;Traes_5BL_20921892A;Traes_5BL_29CC4827A;Traes_5BS_8AAC93AED;Traes_6BS_736D95F6C;XLOC_033606;XLOC_071817;XLOC_086320	EPlTAEG00000010025;TRAES3BF044400110CFD_g;TRAES3BF171600010CFD_g;Traes_1AL_738358449;Traes_1BL_56BFDECCE;Traes_1BS_131057B0F;Traes_1BS_EF67E5A24;Traes_2AL_EE7CA0809;Traes_2BL_FD8C2F815;Traes_2BS_B65714572;Traes_2DL_409B54C93;Traes_3AL_E3BF20F0D;Traes_3B_224A6B7E5;Traes_3B_990298FF5;Traes_3DL_F5560745B;Traes_4BL_95197062C;Traes_5AL_4F083B77E;Traes_5DL_2D0C11D58;Traes_7DS_B1FD1C84F;Traes_7DS_E12112…	Traes_1BS_D0D706E9B;Traes_3AL_294877B24;Traes_6DS_F62660D19;Traes_6DS_FC6D9CA6B;Traes_7BS_995DAE6FC	Traes_2BL_33410A32A;Traes_7BS_995DAE6FC	Traes_2DL_61C443C56;Traes_3DL_F5560745B;Traes_5BL_1AE458202;Traes_5BL_775E720CC;XLOC_075260	EPlTAEG00000010079;TRAES3BF020100130CFD_g;TRAES3BF023800040CFD_g;TRAES3BF023900030CFD_g;Traes_1AS_386CFD490;Traes_1AS_6AA4114A2;Traes_1BS_A796D1236;Traes_1DS_59C948E14;Traes_2AS_3B7BE6FDC;Traes_2BL_7CEC6A8D7;Traes_2DL_8F24AEC6D;Traes_4AL_DB796F1F1;Traes_4AS_58DE58B00;Traes_4AS_58DE58B001;Traes_4BL_545A5716E;Traes_4BL_5D316DD23;Traes_4BS_7CB794B52;Traes_4DL_AE2DBF8AE;Traes_5BL_59AFA4B01;Traes_5BS_…
Molecular Function	RNA binding	GO:0003723	0.976652	0.997118	0.936766	0.892298	0.851315	0.604739	6	0	Traes_6AL_F8B86A41E;XLOC_043782;XLOC_062495;XLOC_123492	Traes_3AL_137E874E4;Traes_3AL_74778D9DF;Traes_4AL_2EC6083D7;XLOC_086083	Traes_1DL_CA0E083CF	EPlTAEG00000010136;XLOC_015157	Traes_6DL_E4582581B	Traes_2AL_910204334;Traes_3AL_11CD2BB30;Traes_4AL_BE1AD302B;Traes_4DS_4C3C95D2E;Traes_5AL_4C3C95D2E;Traes_5AL_D8F0B5A60;Traes_5BL_BD895CF84;Traes_6AL_20C17D776;Traes_6AL_91F3E548F;Traes_7BL_41C34373C;Traes_7DL_8D073D6DD;XLOC_010770;XLOC_123492
Molecular Function	binding	GO:0005488	0.743032	0.99998	0.984478	0.927561	0.989387	0.805289	6	0	EPlTAEG00000010007;TRAES3BF072000010CFD_g;TRAES3BF072100010CFD_g;TRAES3BF088400030CFD_g;TRAES3BF105800110CFD_g;TRAES3BF115000180CFD_g;Traes_1AS_0A92A2224;Traes_1AS_55C3069F7;Traes_1AS_FB0310A96;Traes_1BS_0A92A2224;Traes_1BS_131057B0F;Traes_1BS_9A6B90822;Traes_1BS_FF6ECA0DB;Traes_1DL_F88E5106B;Traes_1DS_1EB6E04F8;Traes_2AL_0A92A2224;Traes_2AL_14C6F7F45;Traes_2AL_688678052;Traes_2AL_723E42163;Traes…	EPlTAEG00000010008;EPlTAEG00000010025;TRAES3BF044400110CFD_g;TRAES3BF058100130CFD_g;TRAES3BF066900080CFD_g;TRAES3BF072000010CFD_g;TRAES3BF072100010CFD_g;TRAES3BF072500040CFD_g;TRAES3BF099900120CFD_g;TRAES3BF113100060CFD_g;TRAES3BF171600010CFD_g;TRAES3BF274200020CFD_g;Traes_1AL_5321917F4;Traes_1AL_738358449;Traes_1AL_EEF9D88DA;Traes_1BL_0D5375344;Traes_1BL_56BFDECCE;Traes_1BL_CC9CF3F5F;Traes_1BS_0…	TRAES3BF035900030CFD_g;Traes_1BL_49BF78501;Traes_1BL_627D564A9;Traes_1BS_D0D706E9B;Traes_1DL_84DBF561A;Traes_1DL_CA0E083CF;Traes_2DS_326E97FCE;Traes_3AL_294877B24;Traes_3B_6ACAF6BA4;Traes_3DS_8F1805C84;Traes_4AL_761FA7038;Traes_4AS_CECD2CB54;Traes_4BL_121EFC9C6;Traes_4BL_AB3EBF1FD;Traes_4BL_BC8BE37B2;Traes_4BS_913A67B0E;Traes_4DL_8E52A4172;Traes_5AL_FA3033A40;Traes_5BL_6A7F8A7CC;Traes_5BL_DE8427D…	EPlTAEG00000010136;TRAES3BF069600320CFD_g;TRAES3BF088400030CFD_g;Traes_1AL_095416BC0;Traes_1AL_A7100841D;Traes_1BL_5AD1617A8;Traes_1BL_A2A76A427;Traes_1DS_F2201D794;Traes_2AL_0EC4A0B2C;Traes_2AS_647C2FAA9;Traes_2AS_A18A69CB0;Traes_2BL_24878587D;Traes_2BL_33410A32A;Traes_2BL_DD0425EB5;Traes_2BL_FD1569D04;Traes_2BS_09313A224;Traes_2BS_232AE7601;Traes_2BS_B4AB09A4E;Traes_2BS_F698CECA3;Traes_2DS_9CFE…	TRAES3BF060600150CFD_g;TRAES3BF088400050CFD_g;Traes_1BL_A2A76A427;Traes_2AL_0EC4A0B2C;Traes_2BL_2D440C559;Traes_2DL_61C443C56;Traes_2DL_9E678AFFB;Traes_3AL_8456B7FB8;Traes_3DL_463803781;Traes_3DL_F5560745B;Traes_3DS_6774BF63A;Traes_3DS_B7D1D3B9D;Traes_4AS_6587A7B68;Traes_5BL_1AE458202;Traes_5BL_775E720CC;Traes_5BL_EF2D08FBB;Traes_5DL_C443AF5DD;Traes_6DL_088392534;Traes_6DL_E4582581B;Traes_7AL_8FA…	EPlTAEG00000010044;EPlTAEG00000010079;TRAES3BF020100130CFD_g;TRAES3BF023800040CFD_g;TRAES3BF023900030CFD_g;TRAES3BF044000080CFD_g;TRAES3BF044000100CFD_g;TRAES3BF047700020CFD_g;TRAES3BF066900110CFD_g;TRAES3BF073600050CFD_g;TRAES3BF091600230CFD_g;TRAES3BF096900170CFD_g;TRAES3BF113300010CFD_g;TRAES3BF151800020CFD_g;TRAES3BF156500010CFD_g;Traes_1AL_D7BDD58BD;Traes_1AL_E00BF49A8;Traes_1AS_386CFD490;Tr…
Molecular Function	heterocyclic compound binding	GO:1901363	0.849746	0.99993	0.990567	0.99969	0.957994	0.993481	6	0	TRAES3BF105800110CFD_g;TRAES3BF115000180CFD_g;Traes_1AS_55C3069F7;Traes_1AS_FB0310A96;Traes_1BS_131057B0F;Traes_1DL_F88E5106B;Traes_2AL_723E42163;Traes_2AL_77DE42E1C;Traes_2AS_C411984C9;Traes_2BS_E02990F3C;Traes_3AL_148573198;Traes_3AL_3445B0339;Traes_3DL_A466BAECF;Traes_3DL_B7D81FEBA;Traes_3DL_B7E220606;Traes_3DS_0166803C6;Traes_3DS_981B4E4D9;Traes_4AL_D7702A458;Traes_4BS_6BEA71161;Traes_5BL_209…	EPlTAEG00000010025;TRAES3BF044400110CFD_g;TRAES3BF066900080CFD_g;TRAES3BF099900120CFD_g;TRAES3BF171600010CFD_g;TRAES3BF274200020CFD_g;Traes_1AL_5321917F4;Traes_1AL_738358449;Traes_1BL_56BFDECCE;Traes_1BS_131057B0F;Traes_1BS_A4FD92A76;Traes_1BS_A4FD92A761;Traes_1BS_EF67E5A24;Traes_1DS_8B0FC9013;Traes_2AL_EE7CA0809;Traes_2BL_63CB9A0E1;Traes_2BL_76BE4AAF8;Traes_2BL_FD8C2F815;Traes_2BS_900CEA95A;Trae…	Traes_1BL_627D564A9;Traes_1BS_D0D706E9B;Traes_1DL_CA0E083CF;Traes_2DS_326E97FCE;Traes_3AL_294877B24;Traes_3B_6ACAF6BA4;Traes_5AL_FA3033A40;Traes_5BL_DE8427D23;Traes_6AL_0681B2C3D;Traes_6DS_F62660D19;Traes_6DS_FC6D9CA6B;Traes_7BS_995DAE6FC;XLOC_072404;XLOC_077822;XLOC_080919;XLOC_080945;XLOC_083716;XLOC_102774;XLOC_116469	EPlTAEG00000010136;Traes_1AL_095416BC0;Traes_2BL_24878587D;Traes_2BL_33410A32A;Traes_2BL_FD1569D04;Traes_3B_EC9D0FC5F;Traes_4BL_4D370C9FA;Traes_4BL_4D370C9FA1;Traes_6BS_27BE3E745;Traes_7BS_560DA8FC2;Traes_7BS_995DAE6FC;XLOC_015157;XLOC_048134;XLOC_052780;XLOC_063499;XLOC_072580;XLOC_077043;XLOC_080945;XLOC_085702;XLOC_087444;XLOC_120829;XLOC_121822;XLOC_130148	TRAES3BF060600150CFD_g;Traes_2DL_61C443C56;Traes_3DL_F5560745B;Traes_3DS_6774BF63A;Traes_5BL_1AE458202;Traes_5BL_775E720CC;Traes_6DL_E4582581B;Traes_7AL_8FA89220D;Traes_7DL_988A0B630;XLOC_032252;XLOC_075260;XLOC_080285;XLOC_080288;XLOC_126653	EPlTAEG00000010079;TRAES3BF020100130CFD_g;TRAES3BF023800040CFD_g;TRAES3BF023900030CFD_g;TRAES3BF047700020CFD_g;TRAES3BF066900110CFD_g;TRAES3BF113300010CFD_g;Traes_1AL_D7BDD58BD;Traes_1AL_E00BF49A8;Traes_1AS_386CFD490;Traes_1AS_6AA4114A2;Traes_1BL_5A31CB72E;Traes_1BL_A257DE671;Traes_1BS_A796D1236;Traes_1DS_59C948E14;Traes_1DS_A2CD165A5;Traes_2AL_910204334;Traes_2AS_3B7BE6FDC;Traes_2AS_72B3479AE;Tr…
Molecular Function	nucleic acid binding	GO:0003676	0.449015	0.947388	0.965552	0.965337	0.83141	0.391909	6	0	TRAES3BF105800110CFD_g;TRAES3BF115000180CFD_g;Traes_1AS_55C3069F7;Traes_1BS_131057B0F;Traes_1DL_F88E5106B;Traes_2AL_723E42163;Traes_2AS_C411984C9;Traes_3DL_B7D81FEBA;Traes_3DL_B7E220606;Traes_3DS_0166803C6;Traes_3DS_981B4E4D9;Traes_5BL_20921892A;Traes_5BL_29CC4827A;Traes_5BS_8AAC93AED;Traes_6AL_F8B86A41E;Traes_6BS_736D95F6C;Traes_6DL_4B69D3147;Traes_6DL_A3DCB5C33;XLOC_007964;XLOC_022996;XLOC_0283…	EPlTAEG00000010025;TRAES3BF044400110CFD_g;TRAES3BF099900120CFD_g;TRAES3BF171600010CFD_g;Traes_1AL_738358449;Traes_1BL_56BFDECCE;Traes_1BS_131057B0F;Traes_1BS_EF67E5A24;Traes_2AL_EE7CA0809;Traes_2BL_63CB9A0E1;Traes_2BL_FD8C2F815;Traes_2BS_B65714572;Traes_2DL_409B54C93;Traes_3AL_137E874E4;Traes_3AL_74778D9DF;Traes_3AL_91AE60F99;Traes_3AL_E3BF20F0D;Traes_3AS_3F8424E4E;Traes_3B_224A6B7E5;Traes_3B_990…	Traes_1BS_D0D706E9B;Traes_1DL_CA0E083CF;Traes_3AL_294877B24;Traes_6DS_F62660D19;Traes_6DS_FC6D9CA6B;Traes_7BS_995DAE6FC;XLOC_080919;XLOC_080945	EPlTAEG00000010136;Traes_1AL_095416BC0;Traes_2BL_33410A32A;Traes_7BS_995DAE6FC;XLOC_015157;XLOC_052780;XLOC_063499;XLOC_077043;XLOC_080945;XLOC_120829;XLOC_121822;XLOC_130148	Traes_2DL_61C443C56;Traes_3DL_F5560745B;Traes_5BL_1AE458202;Traes_5BL_775E720CC;Traes_6DL_E4582581B;Traes_7AL_8FA89220D;XLOC_075260	EPlTAEG00000010079;TRAES3BF020100130CFD_g;TRAES3BF023800040CFD_g;TRAES3BF023900030CFD_g;Traes_1AS_386CFD490;Traes_1AS_6AA4114A2;Traes_1BS_A796D1236;Traes_1DS_59C948E14;Traes_2AL_910204334;Traes_2AS_3B7BE6FDC;Traes_2BL_7CEC6A8D7;Traes_2DL_8F24AEC6D;Traes_2DS_CB24F4620;Traes_3AL_11CD2BB30;Traes_4AL_676E30BB2;Traes_4AL_BE1AD302B;Traes_4AL_DB796F1F1;Traes_4AS_58DE58B00;Traes_4AS_58DE58B001;Traes_4AS_…
Molecular Function	organic cyclic compound binding	GO:0097159	0.556383	0.999905	0.985265	0.999508	0.963472	0.996086	6	0	TRAES3BF105800110CFD_g;TRAES3BF115000180CFD_g;Traes_1AS_55C3069F7;Traes_1AS_FB0310A96;Traes_1BS_131057B0F;Traes_1DL_F88E5106B;Traes_2AL_723E42163;Traes_2AL_77DE42E1C;Traes_2AS_C411984C9;Traes_2BS_E02990F3C;Traes_3AL_148573198;Traes_3AL_3445B0339;Traes_3DL_A466BAECF;Traes_3DL_B7D81FEBA;Traes_3DL_B7E220606;Traes_3DS_0166803C6;Traes_3DS_981B4E4D9;Traes_4AL_D7702A458;Traes_4BS_6BEA71161;Traes_5BL_209…	EPlTAEG00000010025;TRAES3BF044400110CFD_g;TRAES3BF066900080CFD_g;TRAES3BF099900120CFD_g;TRAES3BF171600010CFD_g;TRAES3BF274200020CFD_g;Traes_1AL_5321917F4;Traes_1AL_738358449;Traes_1BL_56BFDECCE;Traes_1BS_131057B0F;Traes_1BS_A4FD92A76;Traes_1BS_A4FD92A761;Traes_1BS_EF67E5A24;Traes_1DS_8B0FC9013;Traes_2AL_EE7CA0809;Traes_2BL_63CB9A0E1;Traes_2BL_76BE4AAF8;Traes_2BL_FD8C2F815;Traes_2BS_900CEA95A;Trae…	Traes_1BL_627D564A9;Traes_1BS_D0D706E9B;Traes_1DL_CA0E083CF;Traes_2DS_326E97FCE;Traes_3AL_294877B24;Traes_3B_6ACAF6BA4;Traes_5AL_FA3033A40;Traes_5BL_DE8427D23;Traes_6AL_0681B2C3D;Traes_6DS_F62660D19;Traes_6DS_FC6D9CA6B;Traes_7BS_995DAE6FC;XLOC_072404;XLOC_077822;XLOC_080919;XLOC_080945;XLOC_083716;XLOC_102774;XLOC_115061;XLOC_116469	EPlTAEG00000010136;Traes_1AL_095416BC0;Traes_2BL_24878587D;Traes_2BL_33410A32A;Traes_2BL_FD1569D04;Traes_3B_EC9D0FC5F;Traes_4BL_4D370C9FA;Traes_4BL_4D370C9FA1;Traes_6BS_27BE3E745;Traes_7BS_560DA8FC2;Traes_7BS_995DAE6FC;XLOC_015157;XLOC_048134;XLOC_052780;XLOC_063499;XLOC_072580;XLOC_077043;XLOC_078298;XLOC_080945;XLOC_085702;XLOC_087444;XLOC_120829;XLOC_121822;XLOC_130148	TRAES3BF060600150CFD_g;Traes_2DL_61C443C56;Traes_3DL_F5560745B;Traes_3DS_6774BF63A;Traes_5BL_1AE458202;Traes_5BL_775E720CC;Traes_6DL_E4582581B;Traes_7AL_8FA89220D;Traes_7DL_988A0B630;XLOC_032252;XLOC_075260;XLOC_080285;XLOC_080288;XLOC_126653	EPlTAEG00000010079;TRAES3BF020100130CFD_g;TRAES3BF023800040CFD_g;TRAES3BF023900030CFD_g;TRAES3BF047700020CFD_g;TRAES3BF066900110CFD_g;TRAES3BF113300010CFD_g;Traes_1AL_D7BDD58BD;Traes_1AL_E00BF49A8;Traes_1AS_386CFD490;Traes_1AS_6AA4114A2;Traes_1BL_5A31CB72E;Traes_1BL_A257DE671;Traes_1BS_A796D1236;Traes_1DS_59C948E14;Traes_1DS_A2CD165A5;Traes_2AL_910204334;Traes_2AS_3B7BE6FDC;Traes_2AS_72B3479AE;Tr…
Molecular Function	protein binding	GO:0005515	1	0.999972	0.998952	0.998147	0.999704	0.999992	6	0	Traes_1BS_FF6ECA0DB;Traes_2AL_14C6F7F45;Traes_3DL_5A9A88F4E;Traes_3DL_64BF1EBCA;Traes_5BL_01B2A4A96;Traes_5BL_29CC4827A;Traes_5BL_DCBA0D416;Traes_5DL_A95A73FFE;Traes_6AL_ED19B39CA;Traes_6BS_736D95F6C;XLOC_000135;XLOC_028428;XLOC_054852;XLOC_077670;XLOC_107643;XLOC_108760;XLOC_114051;XLOC_116339;XLOC_130148	TRAES3BF099900120CFD_g;Traes_1AL_738358449;Traes_1AL_EEF9D88DA;Traes_1DS_66857CD3F;Traes_1DS_8B0FC9013;Traes_2AL_EE7CA0809;Traes_2BL_CE1674DC5;Traes_2BL_E3222439E;Traes_2BS_CD0E277C1;Traes_2BS_F10DFB01C;Traes_2DL_17184E96D;Traes_2DS_5814764C5;Traes_2DS_E4674ECD6;Traes_3AL_318C4390D;Traes_3AL_91AE60F99;Traes_3AS_22DCCA460;Traes_3AS_3F8424E4E;Traes_3B_8FCD39B95;Traes_3DL_068AA8013;Traes_3DL_068AA80…	Traes_1BL_49BF78501;Traes_1BS_D0D706E9B;Traes_3AL_294877B24;Traes_5AL_FA3033A40;Traes_5DS_EA2F39971;Traes_6DS_FC6D9CA6B;Traes_7BS_995DAE6FC	Traes_1AL_095416BC0;Traes_1DS_F2201D794;Traes_2AL_0EC4A0B2C;Traes_3B_EC9D0FC5F;Traes_4DL_A8AE227C0;Traes_5AL_34AB73954;Traes_5DL_5DC0E1715;Traes_6DL_DBD2A14D3;Traes_7AS_28F6458D3;Traes_7BS_995DAE6FC;Traes_7DS_69EBEC8DC;XLOC_130148	Traes_2AL_0EC4A0B2C;Traes_3DL_F5560745B;Traes_4AS_6587A7B68	TRAES3BF044000080CFD_g;TRAES3BF044000100CFD_g;TRAES3BF066900110CFD_g;TRAES3BF073600050CFD_g;TRAES3BF091600230CFD_g;TRAES3BF151800020CFD_g;Traes_1AS_396B5BC2F;Traes_1AS_6AA4114A2;Traes_1AS_A3300ED18;Traes_1BS_BEC0ABF3A;Traes_2AL_0EC4A0B2C;Traes_2AL_666CD05C0;Traes_2AL_E0206CE63;Traes_2AL_F68D162A8;Traes_2AS_BA5EB39CB;Traes_2BL_A0786494A;Traes_2BS_7D1E0C8FE;Traes_2DL_844ADB53A;Traes_2DL_E24A915D8;T…
Molecular Function	small molecule binding	GO:0036094	0.590375	0.999988	0.949266	0.999015	0.988266	0.998982	6	0	TRAES3BF115000180CFD_g;Traes_1AS_55C3069F7;Traes_1AS_FB0310A96;Traes_2AL_77DE42E1C;Traes_2BS_E02990F3C;Traes_3AL_148573198;Traes_3AL_3445B0339;Traes_3DL_A466BAECF;Traes_3DL_B7D81FEBA;Traes_3DL_B7E220606;Traes_4AL_D7702A458;Traes_4BS_6BEA71161;Traes_5DL_515DF8026;Traes_6BL_256CF1ED4;Traes_6DL_4B69D3147;Traes_6DL_A3DCB5C33;Traes_6DL_F22923A16;Traes_7AL_E31C941C3;Traes_7DL_106F36D5F;Traes_7DL_83B926…	TRAES3BF066900080CFD_g;TRAES3BF274200020CFD_g;Traes_1AL_5321917F4;Traes_1BL_56BFDECCE;Traes_1BS_A4FD92A76;Traes_1BS_A4FD92A761;Traes_1DS_8B0FC9013;Traes_2BL_76BE4AAF8;Traes_2BS_900CEA95A;Traes_2BS_DA24A64DC;Traes_2BS_E089A7A85;Traes_2DL_2FC93A5E5;Traes_2DL_A168393D5;Traes_3AS_DA65363CD;Traes_3B_8FCD39B95;Traes_4AL_EFF299FCF;Traes_4AS_1FF67D54C;Traes_4AS_C26858DB5;Traes_4AS_CAC6C49E0;Traes_4BS_928…	Traes_1BL_627D564A9;Traes_2DS_326E97FCE;Traes_3B_6ACAF6BA4;Traes_5AL_FA3033A40;Traes_5BL_DE8427D23;Traes_6AL_0681B2C3D;XLOC_072404;XLOC_077822;XLOC_083716;XLOC_102774;XLOC_115061;XLOC_116469	Traes_2BL_24878587D;Traes_2BL_FD1569D04;Traes_3B_EC9D0FC5F;Traes_4BL_4D370C9FA;Traes_4BL_4D370C9FA1;Traes_6BS_27BE3E745;Traes_7BS_560DA8FC2;XLOC_015157;XLOC_048134;XLOC_052780;XLOC_072580;XLOC_130148	TRAES3BF060600150CFD_g;Traes_3DS_6774BF63A;Traes_7DL_988A0B630;XLOC_032252;XLOC_080285;XLOC_080288	TRAES3BF047700020CFD_g;TRAES3BF066900110CFD_g;TRAES3BF113300010CFD_g;Traes_1AL_D7BDD58BD;Traes_1AL_E00BF49A8;Traes_1BL_5A31CB72E;Traes_1BL_A257DE671;Traes_1BS_A796D1236;Traes_1DS_59C948E14;Traes_1DS_A2CD165A5;Traes_2AS_72B3479AE;Traes_2AS_C1EA81EC4;Traes_2BL_E4D78CECE;Traes_2BS_F4E831A77;Traes_2DL_AFC3215D6;Traes_2DS_7826103D4;Traes_2DS_CB24F4620;Traes_3AL_7A685D3E8;Traes_3DL_16CFC20F9;Traes_3DL_…
Molecular Function	structural molecule activity	GO:0005198	0.995563	0.983896	0.786968	0.365386	0.867518	0.952776	6	0	Traes_5DS_436DB5B2B;Traes_6AL_F8B86A41E;XLOC_059616	Traes_1BS_DD122AEA6;Traes_1DS_DABE8C075;Traes_2DS_8318AD213;Traes_6DS_DABE8C075;Traes_7DL_DABE8C075;XLOC_012637	Traes_6BL_30EFB4704;XLOC_059707	EPlTAEG00000010136;Traes_2AS_A18A69CB0;Traes_3AL_1DF1A2927;Traes_4DL_6AE4D9044;XLOC_059707	XLOC_059707	Traes_4AL_BE1AD302B;Traes_4AS_B5988C5A1;Traes_4DS_4C3C95D2E;Traes_5AL_4C3C95D2E;Traes_7BL_41C34373C;Traes_7DL_8D073D6DD;XLOC_010770;XLOC_059707;XLOC_063650
Molecular Function	peptidase activity	GO:0008233	0.0214125	0.0504359	0.0420709	0.0743646	NA	0.0243751	5	3	XLOC_071664;XLOC_071817;XLOC_072938;XLOC_107643	XLOC_051978;XLOC_103584;XLOC_116372;XLOC_120450	XLOC_086420;XLOC_103584	XLOC_103584;XLOC_120829	NA	XLOC_028994;XLOC_072938;XLOC_097833;XLOC_108188;XLOC_120407
Molecular Function	peptidase activity, acting on L-amino acid peptides	GO:0070011	0.0134013	0.698952	0.0324799	0.0580079	NA	0.0140839	5	3	XLOC_071664;XLOC_071817;XLOC_072938;XLOC_107643	XLOC_103584	XLOC_086420;XLOC_103584	XLOC_103584;XLOC_120829	NA	XLOC_028994;XLOC_072938;XLOC_097833;XLOC_108188;XLOC_120407
Molecular Function	oxidoreductase activity	GO:0016491	0.00376817	0.152103	0.271502	NA	7.05e-05	0.0755244	5	2	XLOC_017127;XLOC_043535;XLOC_118505;XLOC_120330;XLOC_122894	XLOC_028390;XLOC_084110;XLOC_118505	XLOC_116469	NA	XLOC_050482;XLOC_051253;XLOC_073778;XLOC_126653	XLOC_084110;XLOC_104800;XLOC_118543;XLOC_122894
Molecular Function	substrate-specific transporter activity	GO:0022892	0.00610667	0.385434	0.108001	0.0110039	NA	0.112198	5	2	XLOC_031844;XLOC_043782;XLOC_116169	XLOC_118108	XLOC_080945	XLOC_080945;XLOC_126647	NA	XLOC_104800;XLOC_107465
Molecular Function	tetrapyrrole binding	GO:0046906	0.033747	0.0553394	NA	0.115912	0.0597125	0.0737847	5	1	XLOC_017597;XLOC_122894	XLOC_017525;XLOC_028390	NA	XLOC_085702	XLOC_126653	XLOC_104800;XLOC_122894
Molecular Function	macromolecular complex binding	GO:0044877	0.865259	0.676156	0.663537	NA	0.528554	0.458096	5	0	XLOC_028369;XLOC_033140	TRAES3BF044400110CFD_g;Traes_2BL_FD8C2F815;Traes_3AL_E3BF20F0D;Traes_5BL_E37A190A8	XLOC_116469	NA	Traes_5BL_1AE458202	Traes_2BL_7CEC6A8D7;Traes_4BL_545A5716E;Traes_5DL_B2F166A31;Traes_6AS_4B9F0CBBF;Traes_6AS_A42E71A00;XLOC_104800
Molecular Function	nucleic acid binding transcription factor activity	GO:0001071	0.826136	0.630451	NA	0.705998	0.34741	0.666807	5	0	Traes_2AL_723E42163;XLOC_033606;XLOC_086320;XLOC_130148	TRAES3BF171600010CFD_g;Traes_1BS_EF67E5A24;Traes_2BS_B65714572;Traes_3B_990298FF5;XLOC_046468;XLOC_102129;XLOC_130148	NA	Traes_2BL_33410A32A;XLOC_130148	Traes_2DL_61C443C56;XLOC_075260	Traes_2AS_3B7BE6FDC;Traes_4BL_5D316DD23;Traes_5BS_49C7C1976;Traes_6DS_17B737547;Traes_7BL_07CC0B6EF;XLOC_026369;XLOC_096180;XLOC_096547
Molecular Function	transcription factor activity, sequence-specific DNA binding	GO:0003700	0.994524	0.908749	NA	0.892049	0.671263	0.903029	5	0	Traes_2AL_723E42163	TRAES3BF171600010CFD_g;Traes_1BS_EF67E5A24;Traes_2BS_B65714572;Traes_3B_990298FF5	NA	Traes_2BL_33410A32A	Traes_2DL_61C443C56	Traes_2AS_3B7BE6FDC;Traes_4BL_5D316DD23;Traes_5BS_49C7C1976;Traes_6DS_17B737547;Traes_7BL_07CC0B6EF
Molecular Function	hydrolase activity, acting on glycosyl bonds	GO:0016798	0.0116851	0.00347907	0.00935214	NA	NA	0.0366089	4	4	XLOC_014132;XLOC_068120;XLOC_077139	XLOC_017495;XLOC_020687;XLOC_114485;XLOC_117990	XLOC_084615;XLOC_084616	NA	NA	XLOC_065825;XLOC_067224;XLOC_072270
Molecular Function	helicase activity	GO:0004386	2.72e-07	0.16804	NA	NA	0.0293745	0.0197549	4	3	XLOC_007964;XLOC_025117;XLOC_028170;XLOC_118402;XLOC_122894	XLOC_063887	NA	NA	XLOC_125681	XLOC_118687;XLOC_122894
Molecular Function	hydrolase activity, hydrolyzing O-glycosyl compounds	GO:0004553	0.270373	0.000811653	0.00434765	NA	NA	0.013068	4	3	XLOC_014132	XLOC_017495;XLOC_020687;XLOC_114485;XLOC_117990	XLOC_084615;XLOC_084616	NA	NA	XLOC_065825;XLOC_067224;XLOC_072270
Molecular Function	ligase activity, forming carbon-nitrogen bonds	GO:0016879	0.000191424	0.00956866	0.0342287	NA	NA	0.160581	4	3	XLOC_071664;XLOC_102774;XLOC_103142	XLOC_000237;XLOC_102774	XLOC_102774	NA	NA	XLOC_002217
Molecular Function	transmembrane transporter activity	GO:0022857	0.00274361	NA	0.0138905	0.00198326	NA	0.224746	4	3	XLOC_031844;XLOC_033140;XLOC_107844;XLOC_116169	NA	XLOC_080945;XLOC_108150	XLOC_080945;XLOC_107844;XLOC_126647	NA	XLOC_104800;XLOC_107465
Molecular Function	DNA polymerase activity	GO:0034061	0.00857327	0.0144901	NA	0.0579133	NA	0.195124	4	2	XLOC_063499;XLOC_073512	XLOC_063499;XLOC_073512	NA	XLOC_063499	NA	XLOC_120407
Molecular Function	anion transmembrane transporter activity	GO:0008509	0.102404	NA	0.032882	0.0451338	NA	0.154682	4	2	XLOC_116169	NA	XLOC_080945	XLOC_080945	NA	XLOC_104800
Molecular Function	ion transmembrane transporter activity	GO:0015075	0.0356982	NA	0.0878745	0.00725056	NA	0.370152	4	2	XLOC_031844;XLOC_116169	NA	XLOC_080945	XLOC_080945;XLOC_126647	NA	XLOC_104800
Molecular Function	isomerase activity	GO:0016853	0.00150163	0.256788	NA	0.000126962	NA	0.295427	4	2	XLOC_089462;XLOC_114976;XLOC_129696	XLOC_062185	NA	XLOC_015157;XLOC_089462;XLOC_114976	NA	XLOC_133185
Molecular Function	ligase activity	GO:0016874	3.27e-09	0.0120551	0.10551	NA	NA	0.107707	4	2	XLOC_017597;XLOC_024545;XLOC_028369;XLOC_033140;XLOC_071664;XLOC_073134;XLOC_102774;XLOC_103142	XLOC_000237;XLOC_020576;XLOC_102774	XLOC_102774	NA	NA	XLOC_002217;XLOC_085790
Molecular Function	lyase activity	GO:0016829	0.000169693	0.303785	NA	0.00022957	NA	0.0678827	4	2	XLOC_082048;XLOC_082482;XLOC_089462;XLOC_114976	XLOC_124015	NA	XLOC_089462;XLOC_114185;XLOC_114976	NA	XLOC_039764;XLOC_104800
Molecular Function	substrate-specific transmembrane transporter activity	GO:0022891	0.0387046	NA	0.0916821	0.00790034	NA	0.0839669	4	2	XLOC_031844;XLOC_116169	NA	XLOC_080945	XLOC_080945;XLOC_126647	NA	XLOC_104800;XLOC_107465
Molecular Function	antioxidant activity	GO:0016209	0.000332344	0.163087	NA	0.0560981	NA	0.189467	4	1	XLOC_120330;XLOC_130767;XLOC_131367	XLOC_017525	NA	XLOC_085702	NA	XLOC_104800
Molecular Function	molecular transducer activity	GO:0060089	0.22832	0.697154	NA	0.321154	NA	0.0138119	4	1	XLOC_041284;XLOC_109927	Traes_2BL_88C68B86E	NA	XLOC_041282	NA	Traes_7BS_143144578;XLOC_040283;XLOC_041298;XLOC_042892;XLOC_109843
Molecular Function	nucleotidyltransferase activity	GO:0016779	2.7e-06	0.0923072	NA	0.152596	NA	0.452538	4	1	XLOC_028369;XLOC_033140;XLOC_063499;XLOC_072096;XLOC_073512;XLOC_116105	XLOC_063499;XLOC_073512	NA	XLOC_063499	NA	XLOC_120407
Molecular Function	transferase activity, transferring glycosyl groups	GO:0016757	0.000146614	0.479637	NA	0.190896	NA	0.537332	4	1	XLOC_043782;XLOC_052797;XLOC_107643;XLOC_111746;XLOC_127774	XLOC_130005	NA	XLOC_041931	NA	XLOC_052246
Molecular Function	chromatin binding	GO:0003682	0.860901	0.667326	NA	NA	0.524403	0.622032	4	0	XLOC_028369;XLOC_033140	TRAES3BF044400110CFD_g;Traes_2BL_FD8C2F815;Traes_3AL_E3BF20F0D;Traes_5BL_E37A190A8	NA	NA	Traes_5BL_1AE458202	Traes_2BL_7CEC6A8D7;Traes_4BL_545A5716E;Traes_5DL_B2F166A31;Traes_6AS_4B9F0CBBF;Traes_6AS_A42E71A00
Molecular Function	nuclease activity	GO:0004518	0.164874	NA	0.483877	NA	0.366559	0.115554	4	0	Traes_3DS_0166803C6;XLOC_028369;XLOC_033140;XLOC_077033	NA	Traes_6DL_996A9FA5E	NA	Traes_6DL_E4582581B	TRAES3BF023800040CFD_g;TRAES3BF023900030CFD_g;Traes_4AL_F52F9F1BE;Traes_4AS_58DE58B00;Traes_4AS_58DE58B001;Traes_6AL_91F3E548F
Molecular Function	translation factor activity, RNA binding	GO:0008135	0.153143	0.530847	NA	0.439332	NA	0.620216	4	0	XLOC_043782;XLOC_062495;XLOC_123492	Traes_4AL_2EC6083D7;XLOC_086083	NA	XLOC_015157	NA	Traes_2AL_910204334;XLOC_123492
Molecular Function	carboxylic acid transmembrane transporter activity	GO:0046943	0.0652878	NA	0.0206784	0.0284504	NA	NA	3	2	XLOC_116169	NA	XLOC_080945	XLOC_080945	NA	NA
Molecular Function	organic acid transmembrane transporter activity	GO:0005342	0.0652878	NA	0.0206784	0.0284504	NA	NA	3	2	XLOC_116169	NA	XLOC_080945	XLOC_080945	NA	NA
Molecular Function	organic anion transmembrane transporter activity	GO:0008514	0.0819688	NA	0.0261209	0.0359006	NA	NA	3	2	XLOC_116169	NA	XLOC_080945	XLOC_080945	NA	NA
Molecular Function	secondary active transmembrane transporter activity	GO:0015291	0.0901977	NA	0.0288309	0.000751005	NA	NA	3	2	XLOC_107844	NA	XLOC_108150	XLOC_107844;XLOC_126647	NA	NA
Molecular Function	ubiquitin-like protein transferase activity	GO:0019787	0.033747	0.00655084	NA	NA	NA	0.361262	3	2	XLOC_032257;XLOC_098939	XLOC_027085;XLOC_027185;XLOC_098939	NA	NA	NA	XLOC_002217
Molecular Function	active transmembrane transporter activity	GO:0022804	0.208741	NA	0.069896	0.00456127	NA	NA	3	1	XLOC_107844	NA	XLOC_108150	XLOC_107844;XLOC_126647	NA	NA
Molecular Function	methyltransferase activity	GO:0008168	0.00967766	0.177859	NA	NA	NA	0.20632	3	1	XLOC_010785;XLOC_119770	XLOC_119770	NA	NA	NA	XLOC_131339
Molecular Function	transferase activity, transferring one-carbon groups	GO:0016741	0.00107128	0.444481	NA	NA	NA	0.152084	3	1	XLOC_010785;XLOC_022401;XLOC_072519;XLOC_119770	XLOC_119770	NA	NA	NA	XLOC_115476;XLOC_131339
Molecular Function	endopeptidase activity	GO:0004175	0.342213	NA	NA	0.163949	NA	0.137692	3	0	XLOC_107643	NA	NA	XLOC_120829	NA	XLOC_097833;XLOC_120407
Molecular Function	carbon-oxygen lyase activity, acting on phosphates	GO:0016838	0.0178417	NA	NA	0.00766654	NA	NA	2	2	XLOC_089462	NA	NA	XLOC_089462	NA	NA
Molecular Function	guanyl-nucleotide exchange factor activity	GO:0005085	0.0222524	0.0292306	NA	NA	NA	NA	2	2	XLOC_043782	XLOC_118108	NA	NA	NA	NA
Molecular Function	intramolecular lyase activity	GO:0016872	0.000199118	NA	NA	3.65e-05	NA	NA	2	2	XLOC_089462;XLOC_114976	NA	NA	XLOC_089462;XLOC_114976	NA	NA
Molecular Function	phosphotransferase activity, paired acceptors	GO:0016781	0.0483049	NA	NA	NA	4.96e-05	NA	2	2	XLOC_080288	NA	NA	NA	XLOC_080285;XLOC_080288	NA
Molecular Function	S-adenosylmethionine-dependent methyltransferase activity	GO:0008757	0.00231268	0.0905732	NA	NA	NA	NA	2	1	XLOC_010785;XLOC_119770	XLOC_119770	NA	NA	NA	NA
Molecular Function	acid-amino acid ligase activity	GO:0016881	0.0396985	0.0520003	NA	NA	NA	NA	2	1	XLOC_071664	XLOC_000237	NA	NA	NA	NA
Molecular Function	amylase activity	GO:0016160	NA	0.057609	NA	NA	NA	3.9e-05	2	1	NA	XLOC_114485	NA	NA	NA	XLOC_065825;XLOC_067224;XLOC_072270
Molecular Function	carbon-carbon lyase activity	GO:0016830	0.102404	NA	NA	NA	NA	0.0121069	2	1	XLOC_082482	NA	NA	NA	NA	XLOC_039764;XLOC_104800
Molecular Function	carbon-oxygen lyase activity	GO:0016835	0.0860925	NA	NA	0.0377543	NA	NA	2	1	XLOC_089462	NA	NA	XLOC_089462	NA	NA
Molecular Function	cofactor binding	GO:0048037	0.134161	NA	NA	NA	0.0303079	NA	2	1	XLOC_119614	NA	NA	NA	XLOC_051253	NA
Molecular Function	intramolecular oxidoreductase activity, interconverting aldoses and ketoses	GO:0016861	0.0396985	NA	NA	NA	NA	0.061064	2	1	XLOC_129696	NA	NA	NA	NA	XLOC_133185
Molecular Function	lipid transporter activity	GO:0005319	0.000708354	0.0520003	NA	NA	NA	NA	2	1	XLOC_031844;XLOC_043782	XLOC_118108	NA	NA	NA	NA
Molecular Function	phosphatase activity	GO:0016791	0.0281582	NA	NA	0.105637	NA	NA	2	1	XLOC_054852;XLOC_114728	NA	NA	XLOC_073861	NA	NA
Molecular Function	phospholipid transporter activity	GO:0005548	0.000708354	0.0520003	NA	NA	NA	NA	2	1	XLOC_031844;XLOC_043782	XLOC_118108	NA	NA	NA	NA
Molecular Function	phosphoric ester hydrolase activity	GO:0042578	0.0356982	NA	NA	0.119311	NA	NA	2	1	XLOC_054852;XLOC_114728	NA	NA	XLOC_073861	NA	NA
Molecular Function	ribonucleoprotein complex binding	GO:0043021	NA	NA	0.0124582	NA	NA	0.061064	2	1	NA	NA	XLOC_116469	NA	NA	XLOC_104800
Molecular Function	transferase activity, transferring acyl groups	GO:0016746	0.00304801	NA	NA	NA	NA	0.361262	2	1	XLOC_006908;XLOC_028514;XLOC_046616	NA	NA	NA	NA	XLOC_013709
Molecular Function	UDP-glycosyltransferase activity	GO:0008194	0.149617	0.192371	NA	NA	NA	NA	2	0	XLOC_043782	XLOC_130005	NA	NA	NA	NA
Molecular Function	lipase activity	GO:0016298	0.0860925	0.111908	NA	NA	NA	NA	2	0	XLOC_001541	XLOC_028454	NA	NA	NA	NA
Molecular Function	motor activity	GO:0003774	NA	0.800407	NA	NA	NA	0.850638	2	0	NA	Traes_5BL_F274E082E	NA	NA	NA	TRAES3BF066900110CFD_g
Molecular Function	receptor activity	GO:0004872	NA	0.579904	NA	NA	NA	0.640591	2	0	NA	Traes_2BL_88C68B86E	NA	NA	NA	Traes_7BS_143144578
Molecular Function	signal transducer activity	GO:0004871	NA	0.240182	NA	NA	NA	0.594258	2	0	NA	Traes_2BL_88C68B86E;Traes_3DL_E1485757F;Traes_4BS_9285C0809	NA	NA	NA	Traes_4BS_9285C0809;Traes_7BS_143144578
Molecular Function	transferase activity, transferring hexosyl groups	GO:0016758	0.236748	0.299638	NA	NA	NA	NA	2	0	XLOC_043782	XLOC_130005	NA	NA	NA	NA
Molecular Function	C4-dicarboxylate transmembrane transporter activity	GO:0015556	0.00896085	NA	NA	NA	NA	NA	1	1	XLOC_116169	NA	NA	NA	NA	NA
Molecular Function	DNA ligase activity	GO:0003909	NA	NA	NA	NA	NA	0.00697597	1	1	NA	NA	NA	NA	NA	XLOC_085790
Molecular Function	N-methyltransferase activity	GO:0008170	0.0396985	NA	NA	NA	NA	NA	1	1	XLOC_010785	NA	NA	NA	NA	NA
Molecular Function	RNA glycosylase activity	GO:0030597	0.0396985	NA	NA	NA	NA	NA	1	1	XLOC_068120	NA	NA	NA	NA	NA
Molecular Function	RNA methyltransferase activity	GO:0008173	NA	NA	NA	NA	NA	0.0411343	1	1	NA	NA	NA	NA	NA	XLOC_131339
Molecular Function	RNA polymerase activity	GO:0034062	0.0126972	NA	NA	NA	NA	NA	1	1	XLOC_028369;XLOC_033140	NA	NA	NA	NA	NA
Molecular Function	UDP-galactosyltransferase activity	GO:0035250	NA	0.0234534	NA	NA	NA	NA	1	1	NA	XLOC_130005	NA	NA	NA	NA
Molecular Function	UTP-monosaccharide-1-phosphate uridylyltransferase activity	GO:0051748	0.0266433	NA	NA	NA	NA	NA	1	1	XLOC_072096	NA	NA	NA	NA	NA
Molecular Function	adenylyltransferase activity	GO:0070566	0.0440113	NA	NA	NA	NA	NA	1	1	XLOC_116105	NA	NA	NA	NA	NA
Molecular Function	aldehyde-lyase activity	GO:0016832	0.0353662	NA	NA	NA	NA	NA	1	1	XLOC_082482	NA	NA	NA	NA	NA
Molecular Function	alpha-glucosidase activity	GO:0090599	0.00896085	NA	NA	NA	NA	NA	1	1	XLOC_014132	NA	NA	NA	NA	NA
Molecular Function	alpha-mannosidase activity	GO:0004559	NA	NA	5.74e-06	NA	NA	NA	1	1	NA	NA	XLOC_084615;XLOC_084616	NA	NA	NA
Molecular Function	aminoacyl-tRNA ligase activity	GO:0004812	0.00804382	NA	NA	NA	NA	NA	1	1	XLOC_033140;XLOC_073134	NA	NA	NA	NA	NA
Molecular Function	anion channel activity	GO:0005253	NA	NA	NA	NA	NA	0.0276139	1	1	NA	NA	NA	NA	NA	XLOC_104800
Molecular Function	carbohydrate kinase activity	GO:0019200	0.0222524	NA	NA	NA	NA	NA	1	1	XLOC_114728	NA	NA	NA	NA	NA
Molecular Function	carbohydrate phosphatase activity	GO:0019203	0.000708354	NA	NA	NA	NA	NA	1	1	XLOC_054852;XLOC_114728	NA	NA	NA	NA	NA
Molecular Function	carbohydrate transmembrane transporter activity	GO:0015144	NA	NA	NA	NA	NA	0.00697597	1	1	NA	NA	NA	NA	NA	XLOC_107465
Molecular Function	carbohydrate transporter activity	GO:1901476	NA	NA	NA	NA	NA	0.00697597	1	1	NA	NA	NA	NA	NA	XLOC_107465
Molecular Function	carboxy-lyase activity	GO:0016831	NA	NA	NA	NA	NA	0.00305936	1	1	NA	NA	NA	NA	NA	XLOC_039764;XLOC_104800
Molecular Function	carboxylic ester hydrolase activity	GO:0052689	NA	NA	0.0152058	NA	NA	NA	1	1	NA	NA	XLOC_015081	NA	NA	NA
Molecular Function	chloride channel activity	GO:0005254	NA	NA	NA	NA	NA	0.0207826	1	1	NA	NA	NA	NA	NA	XLOC_104800
Molecular Function	chloride transmembrane transporter activity	GO:0015108	NA	NA	NA	NA	NA	0.0207826	1	1	NA	NA	NA	NA	NA	XLOC_104800
Molecular Function	citrate synthase activity	GO:0036440	0.00896085	NA	NA	NA	NA	NA	1	1	XLOC_028514	NA	NA	NA	NA	NA
Molecular Function	dicarboxylic acid transmembrane transporter activity	GO:0005310	0.00896085	NA	NA	NA	NA	NA	1	1	XLOC_116169	NA	NA	NA	NA	NA
Molecular Function	disulfide oxidoreductase activity	GO:0015036	0.0396985	NA	NA	NA	NA	NA	1	1	XLOC_043535	NA	NA	NA	NA	NA
Molecular Function	endopeptidase inhibitor activity	GO:0004866	NA	NA	NA	NA	NA	0.000115877	1	1	NA	NA	NA	NA	NA	XLOC_009007;XLOC_047228;XLOC_104904
Molecular Function	endopeptidase regulator activity	GO:0061135	NA	NA	NA	NA	NA	0.000144096	1	1	NA	NA	NA	NA	NA	XLOC_009007;XLOC_047228;XLOC_104904
Molecular Function	enzyme inhibitor activity	GO:0004857	NA	NA	NA	NA	NA	1.04e-05	1	1	NA	NA	NA	NA	NA	XLOC_009007;XLOC_034856;XLOC_047228;XLOC_104904
Molecular Function	galactosyltransferase activity	GO:0008378	NA	0.0234534	NA	NA	NA	NA	1	1	NA	XLOC_130005	NA	NA	NA	NA
Molecular Function	glutathione disulfide oxidoreductase activity	GO:0015038	0.0134112	NA	NA	NA	NA	NA	1	1	XLOC_043535	NA	NA	NA	NA	NA
Molecular Function	hydrogen ion transmembrane transporter activity	GO:0015078	NA	NA	NA	0.0171678	NA	NA	1	1	NA	NA	NA	XLOC_126647	NA	NA
Molecular Function	hydrolase activity, hydrolyzing N-glycosyl compounds	GO:0016799	0.0440113	NA	NA	NA	NA	NA	1	1	XLOC_068120	NA	NA	NA	NA	NA
Molecular Function	inorganic anion transmembrane transporter activity	GO:0015103	NA	NA	NA	NA	NA	0.0276139	1	1	NA	NA	NA	NA	NA	XLOC_104800
Molecular Function	inorganic cation transmembrane transporter activity	GO:0022890	NA	NA	NA	0.0377543	NA	NA	1	1	NA	NA	NA	XLOC_126647	NA	NA
Molecular Function	lactate dehydrogenase activity	GO:0004457	NA	NA	NA	NA	0.00096106	NA	1	1	NA	NA	NA	NA	XLOC_073778	NA
Molecular Function	ligase activity, forming aminoacyl-tRNA and related compounds	GO:0016876	0.000782395	NA	NA	NA	NA	NA	1	1	XLOC_028369;XLOC_033140;XLOC_073134	NA	NA	NA	NA	NA
Molecular Function	ligase activity, forming carbon-oxygen bonds	GO:0016875	0.000782395	NA	NA	NA	NA	NA	1	1	XLOC_028369;XLOC_033140;XLOC_073134	NA	NA	NA	NA	NA
Molecular Function	ligase activity, forming phosphoric ester bonds	GO:0016886	NA	NA	NA	NA	NA	0.00697597	1	1	NA	NA	NA	NA	NA	XLOC_085790
Molecular Function	lysine N-methyltransferase activity	GO:0016278	0.0396985	NA	NA	NA	NA	NA	1	1	XLOC_010785	NA	NA	NA	NA	NA
Molecular Function	mannosidase activity	GO:0015923	NA	NA	2.86e-05	NA	NA	NA	1	1	NA	NA	XLOC_084615;XLOC_084616	NA	NA	NA
Molecular Function	mannosyl-oligosaccharide mannosidase activity	GO:0015924	NA	NA	5.74e-06	NA	NA	NA	1	1	NA	NA	XLOC_084615;XLOC_084616	NA	NA	NA
Molecular Function	monovalent inorganic cation transmembrane transporter activity	GO:0015077	NA	NA	NA	0.0228252	NA	NA	1	1	NA	NA	NA	XLOC_126647	NA	NA
Molecular Function	oxidoreductase activity, acting on CH-OH group of donors	GO:0016614	NA	NA	NA	NA	5.88e-06	NA	1	1	NA	NA	NA	NA	XLOC_050482;XLOC_051253;XLOC_073778	NA
Molecular Function	oxidoreductase activity, acting on paired donors, with incorporation or reduction of molecular oxygen	GO:0016705	NA	NA	0.0449354	NA	NA	NA	1	1	NA	NA	XLOC_116469	NA	NA	NA
Molecular Function	oxidoreductase activity, acting on the CH-NH group of donors	GO:0016645	0.0178417	NA	NA	NA	NA	NA	1	1	XLOC_017127	NA	NA	NA	NA	NA
Molecular Function	oxidoreductase activity, acting on the CH-NH group of donors, NAD or NADP as acceptor	GO:0016646	0.0178417	NA	NA	NA	NA	NA	1	1	XLOC_017127	NA	NA	NA	NA	NA
Molecular Function	oxidoreductase activity, acting on the CH-OH group of donors, NAD or NADP as acceptor	GO:0016616	NA	NA	NA	NA	0.000268473	NA	1	1	NA	NA	NA	NA	XLOC_050482;XLOC_051253	NA
Molecular Function	pattern binding	GO:0001871	0.00437358	NA	NA	NA	NA	NA	1	1	XLOC_114728;XLOC_119614	NA	NA	NA	NA	NA
Molecular Function	peptidase inhibitor activity	GO:0030414	NA	NA	NA	NA	NA	3e-06	1	1	NA	NA	NA	NA	NA	XLOC_009007;XLOC_034856;XLOC_047228;XLOC_104904
Molecular Function	peptidase regulator activity	GO:0061134	NA	NA	NA	NA	NA	3.98e-06	1	1	NA	NA	NA	NA	NA	XLOC_009007;XLOC_034856;XLOC_047228;XLOC_104904
Molecular Function	peptide disulfide oxidoreductase activity	GO:0015037	0.0134112	NA	NA	NA	NA	NA	1	1	XLOC_043535	NA	NA	NA	NA	NA
Molecular Function	phosphoenolpyruvate carboxykinase activity	GO:0004611	NA	NA	NA	NA	NA	0.000288607	1	1	NA	NA	NA	NA	NA	XLOC_039764;XLOC_104800
Molecular Function	phosphofructokinase activity	GO:0008443	0.0222524	NA	NA	NA	NA	NA	1	1	XLOC_114728	NA	NA	NA	NA	NA
Molecular Function	phosphoprotein phosphatase activity	GO:0004721	NA	NA	NA	0.0469699	NA	NA	1	1	NA	NA	NA	XLOC_073861	NA	NA
Molecular Function	polysaccharide binding	GO:0030247	0.0440113	NA	NA	NA	NA	NA	1	1	XLOC_114728	NA	NA	NA	NA	NA
Molecular Function	protein dimerization activity	GO:0046983	0.0114458	NA	NA	NA	NA	NA	1	1	XLOC_054852;XLOC_108760	NA	NA	NA	NA	NA
Molecular Function	protein methyltransferase activity	GO:0008276	0.0440113	NA	NA	NA	NA	NA	1	1	XLOC_010785	NA	NA	NA	NA	NA
Molecular Function	protein-lysine N-methyltransferase activity	GO:0016279	0.0396985	NA	NA	NA	NA	NA	1	1	XLOC_010785	NA	NA	NA	NA	NA
Molecular Function	regulatory region DNA binding	GO:0000975	NA	NA	NA	NA	0.00575276	NA	1	1	NA	NA	NA	NA	XLOC_075260	NA
Molecular Function	regulatory region nucleic acid binding	GO:0001067	NA	NA	NA	NA	0.00766311	NA	1	1	NA	NA	NA	NA	XLOC_075260	NA
Molecular Function	saccharopine dehydrogenase activity	GO:0004753	0.00449047	NA	NA	NA	NA	NA	1	1	XLOC_017127	NA	NA	NA	NA	NA
Molecular Function	sugar-phosphatase activity	GO:0050308	0.00029779	NA	NA	NA	NA	NA	1	1	XLOC_054852;XLOC_114728	NA	NA	NA	NA	NA
Molecular Function	sulfurtransferase activity	GO:0016783	NA	NA	NA	NA	NA	0.0207826	1	1	NA	NA	NA	NA	NA	XLOC_063231
Molecular Function	transferase activity, transferring acyl groups, acyl groups converted into alkyl on transfer	GO:0046912	0.0310145	NA	NA	NA	NA	NA	1	1	XLOC_028514	NA	NA	NA	NA	NA
Molecular Function	transferase activity, transferring pentosyl groups	GO:0016763	0.0396985	NA	NA	NA	NA	NA	1	1	XLOC_107643	NA	NA	NA	NA	NA
Molecular Function	transferase activity, transferring sulfur-containing groups	GO:0016782	NA	NA	NA	NA	NA	0.0276139	1	1	NA	NA	NA	NA	NA	XLOC_063231
Molecular Function	uridylyltransferase activity	GO:0070569	0.0310145	NA	NA	NA	NA	NA	1	1	XLOC_072096	NA	NA	NA	NA	NA
Molecular Function	channel activity	GO:0015267	NA	NA	NA	NA	NA	0.118408	1	0	NA	NA	NA	NA	NA	XLOC_104800
Molecular Function	enzyme binding	GO:0019899	NA	0.153092	NA	NA	NA	NA	1	0	NA	XLOC_028390	NA	NA	NA	NA
Molecular Function	exopeptidase activity	GO:0008238	NA	NA	NA	NA	NA	0.200742	1	0	NA	NA	NA	NA	NA	XLOC_028994
Molecular Function	glucosidase activity	GO:0015926	0.0652878	NA	NA	NA	NA	NA	1	0	XLOC_014132	NA	NA	NA	NA	NA
Molecular Function	ion channel activity	GO:0005216	NA	NA	NA	NA	NA	0.093366	1	0	NA	NA	NA	NA	NA	XLOC_104800
Molecular Function	kinase binding	GO:0019900	NA	0.0520003	NA	NA	NA	NA	1	0	NA	XLOC_028390	NA	NA	NA	NA
Molecular Function	oxidoreductase activity, acting on the CH-CH group of donors, NAD or NADP as acceptor	GO:0016628	NA	NA	NA	NA	NA	0.0996921	1	0	NA	NA	NA	NA	NA	XLOC_118543
Molecular Function	passive transmembrane transporter activity	GO:0022803	NA	NA	NA	NA	NA	0.118408	1	0	NA	NA	NA	NA	NA	XLOC_104800
Molecular Function	phospholipase activity	GO:0004620	0.0736657	NA	NA	NA	NA	NA	1	0	XLOC_001541	NA	NA	NA	NA	NA
Molecular Function	receptor binding	GO:0005102	NA	NA	NA	NA	NA	0.0869956	1	0	NA	NA	NA	NA	NA	XLOC_057035
Molecular Function	substrate-specific channel activity	GO:0022838	NA	NA	NA	NA	NA	0.093366	1	0	NA	NA	NA	NA	NA	XLOC_104800
Molecular Function	tubulin binding	GO:0015631	0.0942846	NA	NA	NA	NA	NA	1	0	XLOC_077670	NA	NA	NA	NA	NA
NA indicate no enrichment.

## Sheet: Table S4D
Supplementary Table S4D. GO terms of DEGs (N0 VS N225) involved in GSPs biosynthesis process during 10~35 DAA
			P-value								DEGs
Type	Term	GO ID	T1_N0-vs-T1_N225	T2_N0-vs-T2_N225	T3_N0-vs-T3_N225	T4_N0-vs-T4_N225	T5_N0-vs-T5_N225	T6_N0-vs-T6_N225	Number of enrichment stages	Number of enrichment stages (P<0.05)	T1_N0-vs-T1_N225	T2_N0-vs-T2_N225	T3_N0-vs-T3_N225	T4_N0-vs-T4_N225	T5_N0-vs-T5_N225	T6_N0-vs-T6_N225
Cellular Component	plastid	GO:0009536	1.77e-06	0.00319074	0.913831	0.133188	0.41824	0.979361	6	2	EPlTAEG00000010007;Traes_1AS_0A92A2224;Traes_1BS_0A92A2224;Traes_2AL_0A92A2224;Traes_2BS_0A92A2224;Traes_3AL_0A92A2224;Traes_3DL_0A92A2224;Traes_3DL_0A92A22241;Traes_4AL_0A92A2224;Traes_4BL_0A92A2224;Traes_4DL_ECEE169A7;Traes_4DS_0A92A2224;Traes_5AS_0A92A2224;Traes_5BL_0A92A2224;Traes_5BS_0A92A2224;Traes_6AS_0A92A2224;Traes_6BS_0A92A2224;Traes_6DL_0A92A2224;Traes_6DL_A3DCB5C33;Traes_7AL_0A92A2224…	EPlTAEG00000010008;EPlTAEG00000010025;Traes_1BL_0D5375344;Traes_2AL_2317306B7;Traes_2AL_EE7CA0809;Traes_2AS_3953901E4;Traes_2AS_C3EF3A27F;Traes_2BL_E3222439E;Traes_2BS_23E094F33;Traes_2BS_ADC2F0EB8;Traes_2DS_C2CFC5948;Traes_2DS_F6B4C05C5;Traes_2DS_FA532168A;Traes_4AL_2EC6083D7;Traes_4BL_95197062C;Traes_5BL_5081CE9EC;Traes_5DL_0F8668BC6;Traes_5DL_1F44EFC2C;Traes_5DL_2D0C11D58;XLOC_000237;XLOC_0204…	Traes_1BS_1182C63E2;Traes_6DL_5C536D720	Traes_1BL_5AD1617A8;Traes_2AS_A18A69CB0;Traes_2DS_F7D244C5A;Traes_4AL_84CD4FDBD;Traes_4BS_A666283DF;Traes_5BL_E3BC16326;Traes_5DL_343F3EE59;Traes_7DS_226F2DC27;XLOC_050459;XLOC_089462;XLOC_114936	Traes_4DL_C32B898CF;XLOC_080285;XLOC_080288	EPlTAEG00000010044;EPlTAEG00000010079;Traes_2BL_E4D78CECE;Traes_4AL_BE1AD302B;Traes_5AL_19F0D7F2A;Traes_5DL_343F3EE59;XLOC_010770;XLOC_020424;XLOC_063231;XLOC_133185
Molecular Function	protein kinase activity	GO:0004672	0.0333695	0.212303	0.312101	0.0943478	0.227606	0.558971	6	1	XLOC_032252;XLOC_043535;XLOC_119614;XLOC_122796	XLOC_119537;XLOC_124015;XLOC_125791	XLOC_016788	XLOC_016788;XLOC_048134	XLOC_032252	XLOC_098360;XLOC_104800
Biological Process	cellular nitrogen compound metabolic process	GO:0034641	0.160664	0.999946	0.881544	0.951375	0.988737	0.996579	6	0	TRAES3BF096900150CFD_g;Traes_1AL_A5860C535;Traes_1AS_2787B96B5;Traes_1AS_9EC8AB796;Traes_1BS_131057B0F;Traes_1DL_F88E5106B;Traes_2AL_723E42163;Traes_2AS_172B21BF7;Traes_2AS_C411984C9;Traes_3AL_148573198;Traes_3AS_768E72E33;Traes_3DS_0166803C6;Traes_4AL_D7702A458;Traes_4BL_042C2D5EC;Traes_4BL_FA7EB1648;Traes_4BS_6BEA71161;Traes_5BL_20921892A;Traes_5BL_3D9D39158;Traes_5BL_F1C371F46;Traes_5BS_8AAC93…	EPlTAEG00000010025;TRAES3BF171600010CFD_g;Traes_1AL_5321917F4;Traes_1BL_56BFDECCE;Traes_1BL_A8F40C64A;Traes_1BS_131057B0F;Traes_1BS_DD122AEA6;Traes_1BS_EF67E5A24;Traes_1DS_DABE8C075;Traes_2AL_2317306B7;Traes_2AL_4DEC7A6BC;Traes_2BL_E3222439E;Traes_2BS_B65714572;Traes_2DL_2FC93A5E5;Traes_2DL_409B54C93;Traes_2DS_8318AD213;Traes_3B_224A6B7E5;Traes_3B_990298FF5;Traes_3DL_F5560745B;Traes_3DS_52FA7014B…	Traes_1BS_1182C63E2;Traes_2BL_9D381711E;Traes_2BS_E9B276FE4;Traes_3DS_747E90A65;Traes_4AS_50F2C4B5D;Traes_5BL_D6C9D200D1;Traes_5DL_CEBA87E3F;Traes_5DL_DF4EA7BE9;Traes_6BL_30EFB4704;Traes_6DL_212F37739;Traes_6DL_996A9FA5E;Traes_6DS_F62660D19;Traes_7BS_995DAE6FC;XLOC_102774	EPlTAEG00000010136;Traes_1DS_C09B774C7;Traes_2BL_33410A32A;Traes_2BS_E9B276FE4;Traes_3AL_1DF1A2927;Traes_4AL_3742AB62C;Traes_4BL_DFEFB5034;Traes_4BS_A3D28FB0E;Traes_4DL_6AE4D9044;Traes_5BL_5FE09CFB2;Traes_5BS_5B2E99702;Traes_7AS_BE3419D5C;Traes_7BS_995DAE6FC;XLOC_015157;XLOC_052780;XLOC_063499;XLOC_083943;XLOC_130148	Traes_1AL_D5664FB85;Traes_2BS_E9B276FE4;Traes_2DL_61C443C56;Traes_3DL_F5560745B;Traes_4AL_3742AB62C;Traes_6DL_E4582581B;XLOC_125681	EPlTAEG00000010079;TRAES3BF020100130CFD_g;TRAES3BF023800040CFD_g;TRAES3BF023900030CFD_g;TRAES3BF073600050CFD_g;TRAES3BF151800020CFD_g;Traes_1AS_386CFD490;Traes_1BL_DED873B03;Traes_1BS_A796D1236;Traes_1DL_65E1F2414;Traes_1DL_F06343530;Traes_2AL_910204334;Traes_2AS_3B7BE6FDC;Traes_2BL_A0786494A;Traes_2BL_E4D78CECE;Traes_2BS_E9B276FE4;Traes_2DL_8F24AEC6D;Traes_4AL_BE1AD302B;Traes_4AL_F52F9F1BE;Traes…
Biological Process	nitrogen compound metabolic process	GO:0006807	0.0647953	0.999958	0.887704	0.8859	0.989489	0.997238	6	0	TRAES3BF096900150CFD_g;Traes_1AL_A5860C535;Traes_1AS_2787B96B5;Traes_1AS_9EC8AB796;Traes_1BS_131057B0F;Traes_1DL_F88E5106B;Traes_2AL_723E42163;Traes_2AS_172B21BF7;Traes_2AS_C411984C9;Traes_3AL_148573198;Traes_3AS_768E72E33;Traes_3DS_0166803C6;Traes_4AL_D7702A458;Traes_4BL_042C2D5EC;Traes_4BL_FA7EB1648;Traes_4BS_6BEA71161;Traes_5BL_20921892A;Traes_5BL_3D9D39158;Traes_5BL_F1C371F46;Traes_5BS_8AAC93…	EPlTAEG00000010025;TRAES3BF171600010CFD_g;Traes_1AL_5321917F4;Traes_1BL_56BFDECCE;Traes_1BL_A8F40C64A;Traes_1BS_131057B0F;Traes_1BS_DD122AEA6;Traes_1BS_EF67E5A24;Traes_1DS_DABE8C075;Traes_2AL_2317306B7;Traes_2AL_4DEC7A6BC;Traes_2BL_E3222439E;Traes_2BS_B65714572;Traes_2DL_2FC93A5E5;Traes_2DL_409B54C93;Traes_2DS_8318AD213;Traes_3B_224A6B7E5;Traes_3B_990298FF5;Traes_3DL_F5560745B;Traes_3DS_52FA7014B…	Traes_1BS_1182C63E2;Traes_2BL_9D381711E;Traes_2BS_E9B276FE4;Traes_3DS_747E90A65;Traes_4AS_50F2C4B5D;Traes_5BL_D6C9D200D1;Traes_5DL_CEBA87E3F;Traes_5DL_DF4EA7BE9;Traes_6BL_30EFB4704;Traes_6DL_212F37739;Traes_6DL_996A9FA5E;Traes_6DS_F62660D19;Traes_7BS_995DAE6FC;XLOC_102774	EPlTAEG00000010136;Traes_1DS_C09B774C7;Traes_2BL_33410A32A;Traes_2BS_E9B276FE4;Traes_3AL_1DF1A2927;Traes_4AL_3742AB62C;Traes_4BL_DFEFB5034;Traes_4BS_A3D28FB0E;Traes_4DL_6AE4D9044;Traes_5BL_5FE09CFB2;Traes_5BS_5B2E99702;Traes_7AS_BE3419D5C;Traes_7BS_995DAE6FC;XLOC_015157;XLOC_052780;XLOC_063499;XLOC_083943;XLOC_114936;XLOC_117160;XLOC_130148	Traes_1AL_D5664FB85;Traes_2BS_E9B276FE4;Traes_2DL_61C443C56;Traes_3DL_F5560745B;Traes_4AL_3742AB62C;Traes_6DL_E4582581B;XLOC_125681	EPlTAEG00000010079;TRAES3BF020100130CFD_g;TRAES3BF023800040CFD_g;TRAES3BF023900030CFD_g;TRAES3BF073600050CFD_g;TRAES3BF151800020CFD_g;Traes_1AS_386CFD490;Traes_1BL_DED873B03;Traes_1BS_A796D1236;Traes_1DL_65E1F2414;Traes_1DL_F06343530;Traes_2AL_910204334;Traes_2AS_3B7BE6FDC;Traes_2BL_A0786494A;Traes_2BL_E4D78CECE;Traes_2BS_E9B276FE4;Traes_2DL_8F24AEC6D;Traes_4AL_BE1AD302B;Traes_4AL_F52F9F1BE;Traes…
Biological Process	regulation of gene expression	GO:0010468	3.12e-08	0.276605	NA	0.0047868	0.207427	0.00444683	5	3	Traes_6DL_A3DCB5C33;XLOC_007964;XLOC_010785;XLOC_027861;XLOC_033140;XLOC_033606;XLOC_042006;XLOC_043782;XLOC_062495;XLOC_068120;XLOC_071664;XLOC_083659;XLOC_086320;XLOC_111258;XLOC_116339;XLOC_118402;XLOC_123492;XLOC_130148	XLOC_028390;XLOC_037912;XLOC_046473;XLOC_118108;XLOC_125791;XLOC_130148	NA	Traes_4AL_3742AB62C;Traes_5BS_5B2E99702;XLOC_023376;XLOC_077043;XLOC_120829;XLOC_130148	Traes_4AL_3742AB62C;XLOC_075260	Traes_4BS_7CB794B52;Traes_7DL_70C90198F;XLOC_026369;XLOC_042660;XLOC_055922;XLOC_069996;XLOC_077043;XLOC_096180;XLOC_096547;XLOC_104800;XLOC_118543;XLOC_118687;XLOC_123492
Molecular Function	peptidase activity	GO:0008233	0.0214125	0.0504359	0.0420709	0.0743646	NA	0.0243751	5	3	XLOC_071664;XLOC_071817;XLOC_072938;XLOC_107643	XLOC_051978;XLOC_103584;XLOC_116372;XLOC_120450	XLOC_086420;XLOC_103584	XLOC_103584;XLOC_120829	NA	XLOC_028994;XLOC_072938;XLOC_097833;XLOC_108188;XLOC_120407
Molecular Function	peptidase activity, acting on L-amino acid peptides	GO:0070011	0.0134013	0.698952	0.0324799	0.0580079	NA	0.0140839	5	3	XLOC_071664;XLOC_071817;XLOC_072938;XLOC_107643	XLOC_103584	XLOC_086420;XLOC_103584	XLOC_103584;XLOC_120829	NA	XLOC_028994;XLOC_072938;XLOC_097833;XLOC_108188;XLOC_120407
Biological Process	cellular nitrogen compound biosynthetic process	GO:0044271	0.583621	0.835824	0.411484	0.691137	NA	0.998991	5	0	Traes_1AL_A5860C535;Traes_5DS_436DB5B2B;Traes_6AL_F8B86A41E;Traes_7DL_83B926810;XLOC_013460;XLOC_028369;XLOC_028468;XLOC_033140;XLOC_041585;XLOC_072096;XLOC_073134;XLOC_102774;XLOC_103142	Traes_1BS_DD122AEA6;Traes_1DS_DABE8C075;Traes_2DL_2FC93A5E5;Traes_2DS_8318AD213;Traes_4AL_2EC6083D7;Traes_6DS_DABE8C075;Traes_7DL_DABE8C075;XLOC_000237;XLOC_011483;XLOC_013460;XLOC_020576;XLOC_102774;XLOC_125791	Traes_5BL_D6C9D200D1;Traes_5DL_CEBA87E3F;Traes_5DL_DF4EA7BE9;Traes_6BL_30EFB4704;XLOC_102774	EPlTAEG00000010136;Traes_3AL_1DF1A2927;Traes_4DL_6AE4D9044;XLOC_015157;XLOC_052780	NA	Traes_2AL_910204334;Traes_2BL_E4D78CECE;Traes_4AL_BE1AD302B;Traes_4DS_4C3C95D2E;Traes_5AL_4C3C95D2E;Traes_5BL_D6C9D200D1;Traes_7BL_41C34373C;Traes_7DL_8D073D6DD;XLOC_118543
Biological Process	organonitrogen compound biosynthetic process	GO:1901566	0.864855	0.966775	0.410239	0.520002	NA	0.99897	5	0	Traes_1AL_A5860C535;Traes_5DS_436DB5B2B;Traes_6AL_F8B86A41E;Traes_7DL_83B926810;XLOC_028369;XLOC_033140;XLOC_041585;XLOC_073134;XLOC_102774;XLOC_103142	Traes_1BS_DD122AEA6;Traes_1DS_DABE8C075;Traes_2DL_2FC93A5E5;Traes_2DS_8318AD213;Traes_4AL_2EC6083D7;Traes_6DS_DABE8C075;Traes_7DL_DABE8C075;XLOC_000237;XLOC_020576;XLOC_102774	Traes_5BL_D6C9D200D1;Traes_5DL_CEBA87E3F;Traes_5DL_DF4EA7BE9;Traes_6BL_30EFB4704;XLOC_102774	EPlTAEG00000010136;Traes_3AL_1DF1A2927;Traes_4DL_6AE4D9044;XLOC_015157;XLOC_052780;XLOC_114936	NA	Traes_2AL_910204334;Traes_2BL_E4D78CECE;Traes_4AL_BE1AD302B;Traes_4DS_4C3C95D2E;Traes_5AL_4C3C95D2E;Traes_5BL_D6C9D200D1;Traes_7BL_41C34373C;Traes_7DL_8D073D6DD;XLOC_133185
Biological Process	organonitrogen compound metabolic process	GO:1901564	0.41943	0.92051	0.443732	0.393542	NA	0.99628	5	0	Traes_1AL_A5860C535;Traes_5DS_436DB5B2B;Traes_6AL_F8B86A41E;Traes_7DL_83B926810;XLOC_013460;XLOC_017127;XLOC_028369;XLOC_033140;XLOC_041585;XLOC_073134;XLOC_082482;XLOC_102774;XLOC_103142;XLOC_116169;XLOC_129696	Traes_1BS_DD122AEA6;Traes_1DS_DABE8C075;Traes_2DL_2FC93A5E5;Traes_2DS_8318AD213;Traes_4AL_2EC6083D7;Traes_6DS_DABE8C075;Traes_7DL_DABE8C075;XLOC_000237;XLOC_013460;XLOC_020576;XLOC_077879;XLOC_102774	Traes_5BL_D6C9D200D1;Traes_5DL_CEBA87E3F;Traes_5DL_DF4EA7BE9;Traes_6BL_30EFB4704;XLOC_102774	EPlTAEG00000010136;Traes_3AL_1DF1A2927;Traes_4DL_6AE4D9044;XLOC_015157;XLOC_052780;XLOC_114936;XLOC_117160	NA	Traes_2AL_910204334;Traes_2BL_E4D78CECE;Traes_4AL_BE1AD302B;Traes_4DS_4C3C95D2E;Traes_5AL_4C3C95D2E;Traes_5BL_D6C9D200D1;Traes_7BL_41C34373C;Traes_7DL_8D073D6DD;XLOC_063231;XLOC_115476;XLOC_133185
Biological Process	peptide biosynthetic process	GO:0043043	0.989257	0.988947	0.573383	0.807141	NA	0.999308	5	0	Traes_1AL_A5860C535;Traes_5DS_436DB5B2B;Traes_6AL_F8B86A41E;Traes_7DL_83B926810;XLOC_033140;XLOC_073134	Traes_1BS_DD122AEA6;Traes_1DS_DABE8C075;Traes_2DL_2FC93A5E5;Traes_2DS_8318AD213;Traes_4AL_2EC6083D7;Traes_6DS_DABE8C075;Traes_7DL_DABE8C075;XLOC_020576	Traes_5BL_D6C9D200D1;Traes_5DL_CEBA87E3F;Traes_5DL_DF4EA7BE9;Traes_6BL_30EFB4704	EPlTAEG00000010136;Traes_3AL_1DF1A2927;Traes_4DL_6AE4D9044;XLOC_015157	NA	Traes_2AL_910204334;Traes_2BL_E4D78CECE;Traes_4AL_BE1AD302B;Traes_4DS_4C3C95D2E;Traes_5AL_4C3C95D2E;Traes_5BL_D6C9D200D1;Traes_7BL_41C34373C;Traes_7DL_8D073D6DD
Biological Process	peptide metabolic process	GO:0006518	0.989329	0.975702	0.574006	0.807626	NA	0.999315	5	0	Traes_1AL_A5860C535;Traes_5DS_436DB5B2B;Traes_6AL_F8B86A41E;Traes_7DL_83B926810;XLOC_033140;XLOC_073134	Traes_1BS_DD122AEA6;Traes_1DS_DABE8C075;Traes_2DL_2FC93A5E5;Traes_2DS_8318AD213;Traes_4AL_2EC6083D7;Traes_6DS_DABE8C075;Traes_7DL_DABE8C075;XLOC_000237;XLOC_020576	Traes_5BL_D6C9D200D1;Traes_5DL_CEBA87E3F;Traes_5DL_DF4EA7BE9;Traes_6BL_30EFB4704	EPlTAEG00000010136;Traes_3AL_1DF1A2927;Traes_4DL_6AE4D9044;XLOC_015157	NA	Traes_2AL_910204334;Traes_2BL_E4D78CECE;Traes_4AL_BE1AD302B;Traes_4DS_4C3C95D2E;Traes_5AL_4C3C95D2E;Traes_5BL_D6C9D200D1;Traes_7BL_41C34373C;Traes_7DL_8D073D6DD
Biological Process	translation	GO:0006412	0.989257	0.988947	0.573383	0.807141	NA	0.999308	5	0	Traes_1AL_A5860C535;Traes_5DS_436DB5B2B;Traes_6AL_F8B86A41E;Traes_7DL_83B926810;XLOC_033140;XLOC_073134	Traes_1BS_DD122AEA6;Traes_1DS_DABE8C075;Traes_2DL_2FC93A5E5;Traes_2DS_8318AD213;Traes_4AL_2EC6083D7;Traes_6DS_DABE8C075;Traes_7DL_DABE8C075;XLOC_020576	Traes_5BL_D6C9D200D1;Traes_5DL_CEBA87E3F;Traes_5DL_DF4EA7BE9;Traes_6BL_30EFB4704	EPlTAEG00000010136;Traes_3AL_1DF1A2927;Traes_4DL_6AE4D9044;XLOC_015157	NA	Traes_2AL_910204334;Traes_2BL_E4D78CECE;Traes_4AL_BE1AD302B;Traes_4DS_4C3C95D2E;Traes_5AL_4C3C95D2E;Traes_5BL_D6C9D200D1;Traes_7BL_41C34373C;Traes_7DL_8D073D6DD
Cellular Component	ribosome	GO:0005840	0.999965	0.98495	0.844452	0.954142	NA	0.988635	5	0	Traes_5DS_436DB5B2B;Traes_6AL_F8B86A41E	Traes_1BS_DD122AEA6;Traes_1DS_DABE8C075;Traes_2DS_8318AD213;Traes_6DS_DABE8C075;Traes_7DL_DABE8C075;XLOC_012637	Traes_2BL_FFCF7A918;Traes_6BL_30EFB4704	EPlTAEG00000010136;Traes_3AL_1DF1A2927;Traes_4DL_6AE4D9044	NA	Traes_1DL_65E1F2414;Traes_2BL_FFCF7A918;Traes_4AL_BE1AD302B;Traes_4DS_4C3C95D2E;Traes_5AL_4C3C95D2E;Traes_7BL_41C34373C;Traes_7DL_8D073D6DD
Biological Process	regulation of nitrogen compound metabolic process	GO:0051171	8.79e-10	0.0414271	NA	0.236777	NA	0.00298355	4	3	XLOC_010785;XLOC_027861;XLOC_033140;XLOC_043782;XLOC_062495;XLOC_068120;XLOC_071664;XLOC_111258;XLOC_123492;XLOC_130148	XLOC_118108;XLOC_125791;XLOC_130148	NA	XLOC_130148	NA	XLOC_026369;XLOC_096180;XLOC_096547;XLOC_104800;XLOC_123492
Biological Process	regulation of transcription, DNA-templated	GO:0006355	7.01e-06	0.0185364	NA	0.178996	NA	0.0342219	4	3	XLOC_010785;XLOC_027861;XLOC_043782;XLOC_071664;XLOC_111258;XLOC_130148	XLOC_118108;XLOC_125791;XLOC_130148	NA	XLOC_130148	NA	XLOC_026369;XLOC_096180;XLOC_096547
Cellular Component	plastid part	GO:0044435	2.25e-05	0.00101217	NA	NA	0.0138347	0.376974	4	3	XLOC_017597;XLOC_028369;XLOC_073134;XLOC_080288;XLOC_116169;XLOC_119770;XLOC_130767;XLOC_131367	XLOC_000237;XLOC_020424;XLOC_046468;XLOC_077879;XLOC_102129;XLOC_119770	NA	NA	XLOC_080285;XLOC_080288	XLOC_020424;XLOC_133185
Cellular Component	plastid stroma	GO:0009532	0.00308562	0.021165	NA	NA	0.00387362	0.493277	4	3	XLOC_073134;XLOC_080288;XLOC_130767;XLOC_131367	XLOC_000237;XLOC_046468;XLOC_102129	NA	NA	XLOC_080285;XLOC_080288	XLOC_133185
Biological Process	nitrogen compound transport	GO:0071705	0.0256763	NA	6.75e-05	0.101604	NA	0.0566495	4	2	XLOC_043535;XLOC_052797	NA	XLOC_080945;XLOC_084615;XLOC_084616	XLOC_080945	NA	XLOC_009134;XLOC_052246
Biological Process	amino acid transport	GO:0006865	0.0810668	NA	2.43e-06	0.0357623	NA	0.122902	4	2	XLOC_052797	NA	XLOC_080945;XLOC_084615;XLOC_084616	XLOC_080945	NA	XLOC_052246
Biological Process	cellular protein localization	GO:0034613	0.000359231	0.520511	0.0154022	NA	NA	0.0669047	4	2	XLOC_031844;XLOC_043535;XLOC_052797;XLOC_102774;XLOC_103142	XLOC_102774	XLOC_102774;XLOC_116469	NA	NA	XLOC_009134;XLOC_052246;XLOC_082229
Biological Process	establishment of protein localization	GO:0045184	0.00197549	0.290349	0.0312538	NA	NA	0.156042	4	2	XLOC_031844;XLOC_043535;XLOC_052797;XLOC_102774;XLOC_103142	XLOC_102679;XLOC_102774	XLOC_102774;XLOC_116469	NA	NA	XLOC_009134;XLOC_052246;XLOC_082229
Biological Process	posttranscriptional regulation of gene expression	GO:0010608	0.000132715	0.0396661	NA	0.105448	NA	0.0607161	4	2	XLOC_062495;XLOC_068120;XLOC_123492;XLOC_130148	XLOC_037912;XLOC_130148	NA	XLOC_130148	NA	XLOC_104800;XLOC_123492
Biological Process	protein localization	GO:0008104	0.000575914	0.350054	0.0404514	NA	NA	0.0732539	4	2	XLOC_028468;XLOC_031844;XLOC_043535;XLOC_052797;XLOC_102774;XLOC_103142	XLOC_102679;XLOC_102774	XLOC_102774;XLOC_116469	NA	NA	XLOC_009134;XLOC_052246;XLOC_082229;XLOC_116329
Biological Process	protein transport	GO:0015031	0.00157254	0.270246	0.0284001	NA	NA	0.139864	4	2	XLOC_031844;XLOC_043535;XLOC_052797;XLOC_102774;XLOC_103142	XLOC_102679;XLOC_102774	XLOC_102774;XLOC_116469	NA	NA	XLOC_009134;XLOC_052246;XLOC_082229
Biological Process	ribosome biogenesis	GO:0042254	5.69e-07	0.0814476	0.0215685	NA	NA	0.102365	4	2	XLOC_040101;XLOC_059634;XLOC_102774;XLOC_103142	XLOC_102774	XLOC_102774	NA	NA	XLOC_131339
Biological Process	negative regulation of gene expression	GO:0010629	4.16e-07	0.428054	NA	0.178996	NA	0.508454	4	1	XLOC_007964;XLOC_010785;XLOC_027861;XLOC_042006;XLOC_111258;XLOC_118402;XLOC_130148	XLOC_130148	NA	XLOC_130148	NA	XLOC_118687
Cellular Component	protein complex	GO:0043234	1.27e-05	0.827443	0.372473	NA	NA	0.598211	4	1	XLOC_007964;XLOC_017597;XLOC_028369;XLOC_031115;XLOC_033140;XLOC_043535;XLOC_062495;XLOC_089260;XLOC_118402;XLOC_123492	XLOC_102679	XLOC_116469	NA	NA	XLOC_118687;XLOC_123492
Cellular Component	preribosome	GO:0030684	0.000405796	0.0311612	0.00836049	NA	NA	NA	3	3	XLOC_102774;XLOC_103142	XLOC_102774	XLOC_102774	NA	NA	NA
Biological Process	cellular protein catabolic process	GO:0044257	0.00257392	0.00520425	NA	NA	NA	0.585308	3	2	XLOC_032257;XLOC_053041;XLOC_098939;XLOC_119290	XLOC_027085;XLOC_027185;XLOC_043130;XLOC_098939	NA	NA	NA	XLOC_133185
Biological Process	protein catabolic process	GO:0030163	0.00265643	0.00536659	NA	NA	NA	0.588501	3	2	XLOC_032257;XLOC_053041;XLOC_098939;XLOC_119290	XLOC_027085;XLOC_027185;XLOC_043130;XLOC_098939	NA	NA	NA	XLOC_133185
Biological Process	protein modification by small protein conjugation or removal	GO:0070647	0.0126253	0.0212916	NA	NA	NA	0.527082	3	2	XLOC_010785;XLOC_032257;XLOC_098939	XLOC_027085;XLOC_027185;XLOC_098939	NA	NA	NA	XLOC_002217
Biological Process	proteolysis	GO:0006508	0.0060502	0.011921	NA	NA	NA	0.306322	3	2	XLOC_032257;XLOC_053041;XLOC_098939;XLOC_119290	XLOC_027085;XLOC_027185;XLOC_043130;XLOC_098939	NA	NA	NA	XLOC_002217;XLOC_133185
Biological Process	proteolysis involved in cellular protein catabolic process	GO:0051603	0.00233695	0.00473704	NA	NA	NA	0.575579	3	2	XLOC_032257;XLOC_053041;XLOC_098939;XLOC_119290	XLOC_027085;XLOC_027185;XLOC_043130;XLOC_098939	NA	NA	NA	XLOC_133185
Molecular Function	ubiquitin-like protein transferase activity	GO:0019787	0.033747	0.00655084	NA	NA	NA	0.361262	3	2	XLOC_032257;XLOC_098939	XLOC_027085;XLOC_027185;XLOC_098939	NA	NA	NA	XLOC_002217
Biological Process	cellular response to nitrogen compound	GO:1901699	0.090163	0.108904	NA	0.0398854	NA	NA	3	1	XLOC_130148	XLOC_130148	NA	XLOC_130148	NA	NA
Biological Process	negative regulation of gene expression, epigenetic	GO:0045814	5.81e-06	0.135543	NA	0.0501169	NA	NA	3	1	XLOC_010785;XLOC_027861;XLOC_111258;XLOC_130148	XLOC_130148	NA	XLOC_130148	NA	NA
Biological Process	negative regulation of nitrogen compound metabolic process	GO:0051172	6.89e-06	0.140775	NA	0.0521502	NA	NA	3	1	XLOC_010785;XLOC_027861;XLOC_111258;XLOC_130148	XLOC_130148	NA	XLOC_130148	NA	NA
Biological Process	negative regulation of transcription, DNA-templated	GO:0045892	5.81e-06	0.135543	NA	0.0501169	NA	NA	3	1	XLOC_010785;XLOC_027861;XLOC_111258;XLOC_130148	XLOC_130148	NA	XLOC_130148	NA	NA
Biological Process	posttranscriptional gene silencing	GO:0016441	0.103639	0.124984	NA	0.0460374	NA	NA	3	1	XLOC_130148	XLOC_130148	NA	XLOC_130148	NA	NA
Biological Process	posttranscriptional gene silencing by RNA	GO:0035194	0.090163	0.108904	NA	0.0398854	NA	NA	3	1	XLOC_130148	XLOC_130148	NA	XLOC_130148	NA	NA
Biological Process	response to nitrogen compound	GO:1901698	0.147141	0.0160526	NA	0.0662631	NA	NA	3	1	XLOC_130148	XLOC_028454;XLOC_130148	NA	XLOC_130148	NA	NA
Biological Process	cellular amino acid biosynthetic process	GO:0008652	NA	0.305291	NA	0.120662	NA	0.370625	3	0	NA	XLOC_000237	NA	XLOC_114936	NA	XLOC_133185
Biological Process	protein targeting	GO:0006605	0.056246	NA	0.113078	NA	NA	0.448062	3	0	XLOC_031844;XLOC_052797	NA	XLOC_116469	NA	NA	XLOC_052246
Biological Process	peptidyl-lysine modification	GO:0018205	3e-06	NA	NA	NA	NA	0.046932	2	2	XLOC_007964;XLOC_010785;XLOC_027861;XLOC_072519;XLOC_118402	NA	NA	NA	NA	XLOC_002217;XLOC_118687
Biological Process	regulation of protein metabolic process	GO:0051246	0.00275333	NA	NA	NA	NA	4.65e-06	2	2	XLOC_062495;XLOC_068120;XLOC_123492	NA	NA	NA	NA	XLOC_009007;XLOC_034856;XLOC_047228;XLOC_104800;XLOC_104904;XLOC_123492
Cellular Component	translation preinitiation complex	GO:0070993	0.000244512	NA	NA	NA	NA	0.0287643	2	2	XLOC_062495;XLOC_123492	NA	NA	NA	NA	XLOC_123492
Biological Process	alpha-amino acid metabolic process	GO:1901605	0.00384528	NA	NA	NA	NA	0.385038	2	1	XLOC_017127;XLOC_116169;XLOC_129696	NA	NA	NA	NA	XLOC_063231
Biological Process	histone lysine methylation	GO:0034968	1.27e-05	NA	NA	NA	NA	0.200469	2	1	XLOC_007964;XLOC_027861;XLOC_072519;XLOC_118402	NA	NA	NA	NA	XLOC_118687
Biological Process	histone methylation	GO:0016571	1.65e-06	NA	NA	NA	NA	0.265544	2	1	XLOC_007964;XLOC_010785;XLOC_027861;XLOC_072519;XLOC_118402	NA	NA	NA	NA	XLOC_118687
Biological Process	histone modification	GO:0016570	2.88e-05	NA	NA	NA	NA	0.421881	2	1	XLOC_007964;XLOC_010785;XLOC_027861;XLOC_072519;XLOC_118402	NA	NA	NA	NA	XLOC_118687
Biological Process	peptidyl-amino acid modification	GO:0018193	9.79e-06	NA	NA	NA	NA	0.0712968	2	1	XLOC_007964;XLOC_010785;XLOC_027861;XLOC_072519;XLOC_118402	NA	NA	NA	NA	XLOC_002217;XLOC_118687
Biological Process	peptidyl-lysine methylation	GO:0018022	3.72e-07	NA	NA	NA	NA	0.206615	2	1	XLOC_007964;XLOC_010785;XLOC_027861;XLOC_072519;XLOC_118402	NA	NA	NA	NA	XLOC_118687
Biological Process	protein alkylation	GO:0008213	1.87e-06	NA	NA	NA	NA	0.271191	2	1	XLOC_007964;XLOC_010785;XLOC_027861;XLOC_072519;XLOC_118402	NA	NA	NA	NA	XLOC_118687
Biological Process	protein methylation	GO:0006479	1.87e-06	NA	NA	NA	NA	0.271191	2	1	XLOC_007964;XLOC_010785;XLOC_027861;XLOC_072519;XLOC_118402	NA	NA	NA	NA	XLOC_118687
Biological Process	protein modification by small protein conjugation	GO:0032446	0.0628311	0.0136588	NA	NA	NA	NA	2	1	XLOC_032257;XLOC_098939	XLOC_027085;XLOC_027185;XLOC_098939	NA	NA	NA	NA
Biological Process	transcription, DNA-templated	GO:0006351	0.0103645	0.171509	NA	NA	NA	NA	2	1	XLOC_028468;XLOC_033140	XLOC_125791	NA	NA	NA	NA
Cellular Component	plastid inner membrane	GO:0009528	0.00355486	0.0848395	NA	NA	NA	NA	2	1	XLOC_116169;XLOC_119770	XLOC_119770	NA	NA	NA	NA
Cellular Component	plastid membrane	GO:0042170	0.0139224	0.162523	NA	NA	NA	NA	2	1	XLOC_116169;XLOC_119770	XLOC_119770	NA	NA	NA	NA
Biological Process	protein complex assembly	GO:0006461	NA	0.252765	NA	NA	NA	0.309528	2	0	NA	XLOC_077879	NA	NA	NA	XLOC_133185
Biological Process	protein complex biogenesis	GO:0070271	NA	0.252765	NA	NA	NA	0.309528	2	0	NA	XLOC_077879	NA	NA	NA	XLOC_133185
Biological Process	protein complex subunit organization	GO:0071822	NA	0.373463	NA	NA	NA	0.448062	2	0	NA	XLOC_077879	NA	NA	NA	XLOC_133185
Biological Process	de novo' posttranslational protein folding	GO:0051084	0.00989536	NA	NA	NA	NA	NA	1	1	XLOC_114051	NA	NA	NA	NA	NA
Biological Process	'de novo' protein folding	GO:0006458	0.00989536	NA	NA	NA	NA	NA	1	1	XLOC_114051	NA	NA	NA	NA	NA
Biological Process	L-lysine catabolic process	GO:0019477	0.00495993	NA	NA	NA	NA	NA	1	1	XLOC_017127	NA	NA	NA	NA	NA
Biological Process	L-lysine metabolic process	GO:0046440	0.00495993	NA	NA	NA	NA	NA	1	1	XLOC_017127	NA	NA	NA	NA	NA
Biological Process	alpha-amino acid catabolic process	GO:1901606	0.0342091	NA	NA	NA	NA	NA	1	1	XLOC_017127	NA	NA	NA	NA	NA
Biological Process	amino acid activation	GO:0043038	0.000965773	NA	NA	NA	NA	NA	1	1	XLOC_028369;XLOC_033140;XLOC_073134	NA	NA	NA	NA	NA
Biological Process	cotranslational protein targeting to membrane	GO:0006613	NA	NA	0.0169857	NA	NA	NA	1	1	NA	NA	XLOC_116469	NA	NA	NA
Biological Process	establishment of protein localization to membrane	GO:0090150	NA	NA	0.0306709	NA	NA	NA	1	1	NA	NA	XLOC_116469	NA	NA	NA
Biological Process	establishment of ribosome localization	GO:0033753	0.00495993	NA	NA	NA	NA	NA	1	1	XLOC_040101	NA	NA	NA	NA	NA
Biological Process	histidine metabolic process	GO:0006547	0.0293944	NA	NA	NA	NA	NA	1	1	XLOC_129696	NA	NA	NA	NA	NA
Biological Process	lysine catabolic process	GO:0006554	0.00495993	NA	NA	NA	NA	NA	1	1	XLOC_017127	NA	NA	NA	NA	NA
Biological Process	lysine metabolic process	GO:0006553	0.0245558	NA	NA	NA	NA	NA	1	1	XLOC_017127	NA	NA	NA	NA	NA
Biological Process	negative regulation of peptidase activity	GO:0010466	NA	NA	NA	NA	NA	5.81e-06	1	1	NA	NA	NA	NA	NA	XLOC_009007;XLOC_034856;XLOC_047228;XLOC_104904
Biological Process	negative regulation of protein metabolic process	GO:0051248	NA	NA	NA	NA	NA	9.64e-06	1	1	NA	NA	NA	NA	NA	XLOC_009007;XLOC_034856;XLOC_047228;XLOC_104904
Biological Process	negative regulation of proteolysis	GO:0045861	NA	NA	NA	NA	NA	7.55e-06	1	1	NA	NA	NA	NA	NA	XLOC_009007;XLOC_034856;XLOC_047228;XLOC_104904
Biological Process	phenylpropanoid biosynthetic process	GO:0009699	NA	NA	NA	NA	0.00814123	NA	1	1	NA	NA	NA	NA	XLOC_050482	NA
Biological Process	phenylpropanoid metabolic process	GO:0009698	NA	NA	NA	NA	0.0104553	NA	1	1	NA	NA	NA	NA	XLOC_050482	NA
Biological Process	plastid membrane organization	GO:0009668	0.0123831	NA	NA	NA	NA	NA	1	1	XLOC_071664;XLOC_073134	NA	NA	NA	NA	NA
Biological Process	plastid organization	GO:0009657	0.0276147	NA	NA	NA	NA	NA	1	1	XLOC_071664;XLOC_073134	NA	NA	NA	NA	NA
Biological Process	positive regulation of gene expression	GO:0010628	NA	0.0120619	NA	NA	NA	NA	1	1	NA	XLOC_125791	NA	NA	NA	NA
Biological Process	positive regulation of nitrogen compound metabolic process	GO:0051173	NA	0.0120619	NA	NA	NA	NA	1	1	NA	XLOC_125791	NA	NA	NA	NA
Biological Process	positive regulation of transcription, DNA-templated	GO:0045893	NA	0.0120619	NA	NA	NA	NA	1	1	NA	XLOC_125791	NA	NA	NA	NA
Biological Process	protein folding	GO:0006457	0.0342091	NA	NA	NA	NA	NA	1	1	XLOC_114051	NA	NA	NA	NA	NA
Biological Process	protein localization to membrane	GO:0072657	NA	NA	0.0306709	NA	NA	NA	1	1	NA	NA	XLOC_116469	NA	NA	NA
Biological Process	protein targeting to membrane	GO:0006612	NA	NA	0.0169857	NA	NA	NA	1	1	NA	NA	XLOC_116469	NA	NA	NA
Biological Process	regulation of peptidase activity	GO:0052547	NA	NA	NA	NA	NA	5.81e-06	1	1	NA	NA	NA	NA	NA	XLOC_009007;XLOC_034856;XLOC_047228;XLOC_104904
Cellular Component	endoplasmic reticulum part	GO:0044432	0.0379731	NA	NA	NA	NA	NA	1	1	XLOC_000135	NA	NA	NA	NA	NA
Molecular Function	protein dimerization activity	GO:0046983	0.0114458	NA	NA	NA	NA	NA	1	1	XLOC_054852;XLOC_108760	NA	NA	NA	NA	NA
Molecular Function	protein methyltransferase activity	GO:0008276	0.0440113	NA	NA	NA	NA	NA	1	1	XLOC_010785	NA	NA	NA	NA	NA
Molecular Function	protein-lysine N-methyltransferase activity	GO:0016279	0.0396985	NA	NA	NA	NA	NA	1	1	XLOC_010785	NA	NA	NA	NA	NA
Biological Process	organonitrogen compound catabolic process	GO:1901565	0.07188	NA	NA	NA	NA	NA	1	0	XLOC_017127	NA	NA	NA	NA	NA
Cellular Component	ribosomal subunit	GO:0044391	NA	0.055394	NA	NA	NA	NA	1	0	NA	XLOC_012637	NA	NA	NA	NA
NA indicate no enrichment.
